# Supplementary material for: Identifying Receptor Kinase Substrates Using an 8000 Peptide Kinase Client Library Enriched for Conserved Phosphorylation Sites
Source: Mol Cell Proteomics. 2025 Feb 7;24(3):100926. doi: 10.1016/j.mcpro.2025.100926 (PMC11952801; doi:10.1016/j.mcpro.2025.100926)
Supplement: Supplemental Table S1 [file mmc1.xlsx]

## Sheet: Sheet1
	Supplemental Table S1. Sequence of primers used in this study.
	Primer name	5'-3' Sequence	Purpose
	ILK4-BP-F	GGGGACAAGTTTGTACAAAAA+C3:C30AGCAGGCTTCATGACGATTAAGCCTAAATCGC	For
	ILK4(-stop)-BP-R	GGGGACCACTTTGTACAAGAAAGCTGGGTTTCTGTTGAATGAGCCTGATGAGC	pDONR-zeo
	ILK5-BP-F	GGGGACAAGTTTGTACAAAAAAGCAGGCTTCATGGAAGAGGATTATCAACAGCC
	ILK5(-stop)-BP-R	GGGGACCACTTTGTACAAGAAAGCTGGGTTCAAATGTGAACCGGATGATGAG
	ILK6-BP-F	GGGGACAAGTTTGTACAAAAAAGCAGGCTTCATGAGCTCCGATTCACCGGC
	ILK6(-stop)-BP-R	GGGGACCACTTTGTACAAGAAAGCTGGGTGTGAAGTGAATAAGCCCCAATGGTG
	MKK3-BP-F	GGGGACAAGTTTGTACAAAAAAGCAGGCTTCATGGCGGCATTGGAGGAGCTAAAG
	MKK3(-stop)-BP-R	GGGGACCACTTTGTACAAGAAAGCTGGGTGATCTAAGTTTGTAATATAAAGCTCTTGC
	MKK8-BP-F	GGGGACAAGTTTGTACAAAAAAGCAGGCTTCATGGTTATGGTTAGAGATAATCAATTC
	MKK8(-stop)-BP-R	GGGGACCACTTTGTACAAGAAAGCTGGGTGTCTCTCGCTTGCTTTCTTGCGTAAAC
	CBL9-BP-F	GGGGACAAGTTTGTACAAAAAAGCAGGCTTC ATGGGTTGTTTCCATTCCACGG
	CBL9(-stop)-BP-R	GGGGACCACTTTGTACAAGAAAGCTGGGTG CGTCGCAATCTCGTCCACCTCC
	GPA1-BP-F	GGGGACAAGTTTGTACAAAAAAGCAGGCTTC ATGGGCTTACTCTGCAGTAGAAGTCG
	GPA1(-stop)-BP-R	GGGGACCACTTTGTACAAGAAAGCTGGGTG TAAAAGGCCAGCCTCCAGTAAATTTC
	ILK4-pro-BP-F	GGGGACAAGTTTGTACAAAAAAGCAGGCTTCCTGGAGACAAAAAAAGGGGAATTTTA
	ILK4-pro-BP-R	GGGGACCACTTTGTACAAGAAAGCTGGGTGGTTCAACAGAGGACTTGGTGAGAATTT
	ILK5-pro-BP-F	GGGGACAAGTTTGTACAAAAAAGCAGGCTTCCTGCTGCATTGGTTTAGTAAGGTATGA
	ILK5-pro-BP-R	GGGGACCACTTTGTACAAGAAAGCTGGGTGTCCAACAAAAACCCTAAAACCCTGATT
	ILK4-T326A-F	GTTGTTGCATGCTTGGACAGTTCATG	For
	ILK4-T326A-R	CCAAGCATGCAACAACAGGTCTGTC	Site-directed mutagenesis
	ILK4-Y334A-F	GGCGAGCTATGGCTCCAGAGGTTTATAG
	ILK4-Y334A-R	GGAGCCATAGCTCGCCATGAACTGTC
	ILK4-(T326A, S330A, S331A, Y334A)-F	GCTTGGACGCTGCATGGCGAGCTATGGC
	ILK4-(T326A, S330A, S331A, Y334A)-R	CGCCATGCAGCGTCCAAGCATGCAACAAC
	CBL9T196A-F	GGATATAGCGACGACATTTC CGAGTTTC
	CBL9T196A-R	GAAATGTCGTCGCTATATCC CTGAGATAC
	ILK4-F-EcoRI	GCAGAATTCATGACGATTAAGCCTAAATCGCC	For
	ILK4(-stop)-R-XhoI	GCACTCGAGTCTGTTGAATGAGCCTGATGAGC	pET21a
	ILK5-EcoRI-F	GCAGAATTCATGGAAGAGGATTATCAACAGCC	(His tag)
	ILK5(-stop)-XhoI-R	GCACTCGAGCAAATGTGAACCGGATGATGAG
	CBL9-EcoRI-F	GGTA GAATTCATGGGTTGTTTCCATTCCACGG	For pGEX-5X-1
	CBL9-SalI-R(+stop)	GGTA GTCGACTCACGTCGCAATCTCGTCCACC	(GST tag)
	GPA1-EcoRI-F	GGTA GAATTCATGGGTTGTTTCCATTCCACGG	For pET28a
	GPA1-XhoI-R(+stop)	GGTA GTCGACTCACGTCGCAATCTCGTCCACC	(His tag)
