# Supplementary material for: Identifying Receptor Kinase Substrates Using an 8000 Peptide Kinase Client Library Enriched for Conserved Phosphorylation Sites
Source: Mol Cell Proteomics. 2025 Feb 7;24(3):100926. doi: 10.1016/j.mcpro.2025.100926 (PMC11952801; doi:10.1016/j.mcpro.2025.100926)
Supplement: Supplemental Table S2 [file mmc2.xlsx]

## Sheet: Explanation
Column	Column Label	Explaination, if needed		Source Explanations (column E)
A	Unique identifier			Source 1: Phosphopeptides conserved across species (1441)
B	Index			Source 2: Potentially conserved phosphopeptides (6604)
C	Sequence	Amino acid sequence		Source 3: Predicted P2Ks phosphopeptides (269)
D	Pool and Peptide count	Pool number and peptide count per pool out of 8 pools		Source 4: Rice cell wall and development (111)
E	Source	See key in next columns		Source 5: Root expression (1065)
F	UniProt IDs
G	Peptide_Phosites	Phosphorylated amino acid and location (from N-terminus) in peptide
G	Matched IDs	Arabidopsis locus ID that contain this peptide sequence
I	GO_IDs	Gene ontology identification numbers
J	GO_Terms	Gene ontology terms
K	Uniprot Orthogs in Soybean/Rice/Medicago/Zeamays/Lotus	Orthogs protein in other species with the protein ID
L	Conserved phosphorylation count	Number of protein sequences in the multiple sequence alignment that posses
M	new location on MSA results	Location within the multiple sequence alignment
N	Conserved Phosites	Location within the multiple sequence alignment with phsophorylation on a peptide from a species besides Arabidopsis
O	Conservation value	Sequnce similarity calculated as described in the methods
P	Rice_RAP_ID	Rice locus ID
Q	Rice_MSU_ID	Rice locus ID
R	Soybean_Locus_ID	Soybean locus ID

## Sheet: List of 8K-Peptide library
Supplemental Table S2. Complete list of 8,000 peptide library: origin, conservation, and description.
Unique identifier	Index	Sequence	Pep count	Source	UniProt IDs	Peptide_Phosites	Matched IDs	GO_IDs	GO_Terms	Uniprot Orthogs in Soybean/Rice/Medicago/Zeamays/Lotus	Conserved phosphorylation count	new location on MSA results	Conserved Phosites	conservation value	Rice_RAP_ID	Rice_MSU_ID	Soybean_Locus_ID
U451WHF100-1	1	AADQQRETESQQAGEDLLES	Pool_1_Pep1	Source 1, Source 2	A0A178V3A8	S 10	AT4G39080	GO:0000220; GO:0000325; GO:0005773; GO:0005774; GO:0005794; GO:0005886; GO:0007035; GO:0009507; GO:0009678; GO:0009705; GO:0009941; GO:0015986; GO:0016021; GO:0016471; GO:0032119; GO:0043181; GO:0045735; GO:0046961; GO:0051117; GO:0070072; GO:0008152	vacuolar proton-transporting V-type ATPase, V0 domain; plant-type vacuole; vacuole; vacuolar membrane; Golgi apparatus; plasma membrane; vacuolar acidification; chloroplast; pyrophosphate hydrolysis-driven proton transmembrane transporter activity; plant-type vacuole membrane; chloroplast envelope; ATP synthesis coupled proton transport; integral component of membrane; vacuolar proton-transportin…	Q8W4S4 I1LJ94 I1LPZ3	1	S 164	S 164;	1
U451WHF100-2	2	AADSAGGSSSGKSWAQQTEE	Pool_1_Pep2	Source 1, Source 2	Q0WUI6	S 8;S 9;S 10	AT5G03730	GO:0001666; GO:0004672; GO:0004674; GO:0004712; GO:0005524; GO:0005789; GO:0009686; GO:0009723; GO:0009744; GO:0009750; GO:0009873; GO:0010105; GO:0010182; GO:0046777; GO:0048510; GO:0106310; GO:0106311; GO:2000035; GO:2000069	response to hypoxia; protein kinase activity; protein serine/threonine kinase activity; protein serine/threonine/tyrosine kinase activity; ATP binding; endoplasmic reticulum membrane; gibberellin biosynthetic process; response to ethylene; response to sucrose; response to fructose; ethylene-activated signaling pathway; negative regulation of ethylene-activated signaling pathway; sugar mediated si…	Q05609 K7LHS5 I1LZF4 A0A0R0EQY1 I1JPX3	6	S 160, S 161, S 162	S 161;S 162;	0.666667
U451WHF100-3	3	AAFPNLNSGSGLKKLDEHLL	Pool_1_Pep3	Source 1, Source 2	Q9SI20	S 8	AT2G18110	GO:0003746; GO:0005085; GO:0005739; GO:0005829; GO:0005853; GO:0006414; GO:0008152	translation elongation factor activity; guanyl-nucleotide exchange factor activity; mitochondrion; cytosol; eukaryotic translation elongation factor 1 complex; translational elongation; metabolic process	Q9SI20 A2XHU1 B8B8K0 Q40682 Q40680	2	S 10	S 10;	1
U451WHF100-4	4	AAKLPTAVLSTSAKAKAKAK	Pool_1_Pep4	Source 1, Source 2	A0A178WEG0	S 10	AT1G04810	GO:0000502; GO:0005576; GO:0005634; GO:0005829; GO:0005886; GO:0008540; GO:0030163; GO:0030234; GO:0034515; GO:0042176; GO:0043161; GO:0008152	proteasome complex; extracellular region; nucleus; cytosol; plasma membrane; proteasome regulatory particle, base subcomplex; protein catabolic process; enzyme regulator activity; proteasome storage granule; regulation of protein catabolic process; proteasome-mediated ubiquitin-dependent protein catabolic process; metabolic process	Q9MAT0 A2XXB6 A2YSI1 Q6Z921	1	S 849	S 849;	1
U451WHF100-5	5	AALAATEIRSPRIPVISNVD	Pool_1_Pep5	Source 1, Source 2	F4IMR0	S 10	AT2G30200	GO:0004314; GO:0005739; GO:0005777; GO:0006633; GO:0009507; GO:0009570	[acyl-carrier-protein] S-malonyltransferase activity; mitochondrion; peroxisome; fatty acid biosynthetic process; chloroplast; chloroplast stroma	Q8RU07 B8AM10 B8AM13 Q10MS3	1	S 321	S 321;	1
U451WHF100-6	6	AAPGLRSIFSFKVPDQNSGK	Pool_1_Pep6	Source 1, Source 2	A0A178VE16	S 10	AT3G01280	GO:0005739; GO:0005741; GO:0005773; GO:0005774; GO:0005829; GO:0005886; GO:0006952; GO:0008308; GO:0009507; GO:0009536; GO:0009617; GO:0009941; GO:0015288; GO:0046930; GO:0009607	mitochondrion; mitochondrial outer membrane; vacuole; vacuolar membrane; cytosol; plasma membrane; defense response; voltage-gated anion channel activity; chloroplast; plastid; response to bacterium; chloroplast envelope; porin activity; pore complex; response to biotic stimulus	Q9SRH5 I1LWI5 I1N4A7 I1N628 I1L602	4	S 95	S 95;	1
U451WHF100-7	7	AAPKSTSYTDGIDLPPSDEE	Pool_1_Pep7	Source 1, Source 2	A0A178VD97	Y 8;T 9;T 6;S 7	AT3G54540	GO:0005524; GO:0005829; GO:0042626	ATP binding; cytosol; ATPase-coupled transmembrane transporter activity	Q9M1H3 I1LZP7 I1MU70;Q9M1H3 A2XIE7 Q8S694	9	Y 68, T 69, T 66, S 67	Y 68;T 66;	0.5
U451WHF100-8	8	AARDPSGLLSPHTITRRSVT	Pool_1_Pep8	Source 1, Source 2	A0A178WLT3	S 10	AT1G72680	GO:0005829; GO:0008270; GO:0009809; GO:0016616; GO:0045551; GO:0052747; GO:0008152; GO:0019748	cytosol; zinc ion binding; lignin biosynthetic process; oxidoreductase activity, acting on the CH-OH group of donors, NAD or NADP as acceptor; cinnamyl-alcohol dehydrogenase activity; sinapyl alcohol dehydrogenase activity; metabolic process; secondary metabolic process	Q9CAI3 A2Z5P1 B8BLM6 Q8H859 Q2R114	4	S 24	S 24;	1
U451WHF100-9	9	AASYESRGPSTRKRSLDDGG	Pool_1_Pep9	Source 1, Source 2	A0A654EBN1	S 6;S 10	AT1G17210	GO:0005634; GO:0005829; GO:0008270; GO:0009524	nucleus; cytosol; zinc ion binding; phragmoplast	Q9SHI0 B8AKX3 Q10CF1;Q9SHI0 A0A1D6L6S9 A0A1D6HSH1	2	S 507, S 511	S 507;S 511;	1
U451WHF100-10	10	AATRNFRPDSVLGEGGFGSV	Pool_1_Pep10	Source 1, Source 2	A0A178VZJ7	S 10	AT2G28930	GO:0004713; GO:0005524; GO:0005886; GO:0006952; GO:0106310; GO:0106311; GO:1902458	protein tyrosine kinase activity; ATP binding; plasma membrane; defense response; protein serine kinase activity; protein threonine kinase activity; positive regulation of stomatal opening	P46573 I1LK24 C6ZRU9 C6ZRV5 A0A0R0G3T6 C6ZRR1	2	S 137	S 137;	1			Glyma07g15890;Glyma18g39820
U451WHF100-11	11	AAVPAIVFLSGGQSEEEATR	Pool_1_Pep11	Source 1, Source 2	B3H6D7;A0A178V8L4	S 10	AT2G36460;AT3G52930	GO:0003729; GO:0004332; GO:0005507; GO:0005618; GO:0005730; GO:0005739; GO:0005740; GO:0005741; GO:0005774; GO:0005829; GO:0005886; GO:0006094; GO:0006096; GO:0009506; GO:0009507; GO:0030388; GO:0046686; GO:0048046; GO:0080167	mRNA binding; fructose-bisphosphate aldolase activity; copper ion binding; cell wall; nucleolus; mitochondrion; mitochondrial envelope; mitochondrial outer membrane; vacuolar membrane; cytosol; plasma membrane; gluconeogenesis; glycolytic process; plasmodesma; chloroplast; fructose 1,6-bisphosphate metabolic process; response to cadmium ion; apoplast; response to karrikin	Q9LF98 I1L983 I1LZG1 I1MB71 I1JH86 I1JPX8	4	S 266	S 266;	1
U451WHF100-12	12	ADALNAGYNSDEEVYAAAKA	Pool_1_Pep12	Source 1, Source 2	O22907	Y 15;S 10	AT2G47330	GO:0003723; GO:0003724; GO:0005524; GO:0005634; GO:0016787	RNA binding; RNA helicase activity; ATP binding; nucleus; hydrolase activity	O22907 B8AMH7 Q10MH8	3	Y 146, S 141	Y 146;S 141;	1
U451WHF100-13	13	ADGEGSDSDEANEYYTGGQK	Pool_1_Pep13	Source 1, Source 2	A0A654FPX8	S 6;S 8	AT4G15410	GO:0000045; GO:0005634; GO:0005829; GO:0007030; GO:0031468; GO:0043130; GO:0043161; GO:0051117; GO:0061025; GO:0008152	autophagosome assembly; nucleus; cytosol; Golgi organization; nuclear membrane reassembly; ubiquitin binding; proteasome-mediated ubiquitin-dependent protein catabolic process; ATPase binding; membrane fusion; metabolic process	Q7Y175 I1M7F7 I1JIK8	9	S 156, S 158	S 156;S 158;	1
U451WHF100-14	14	ADQHANLDDSVKSRSRSPIR	Pool_1_Pep14	Source 1, Source 2	Q9LY75	S 13;S 15	AT3G63400	GO:0000413; GO:0003755; GO:0005737; GO:0006457; GO:0008380; GO:0016018; GO:0016607; GO:0008152	protein peptidyl-prolyl isomerization; peptidyl-prolyl cis-trans isomerase activity; cytoplasm; protein folding; RNA splicing; cyclosporin A binding; nuclear speck; metabolic process	Q9LY75 I1N9L1 SOYBN49302	3	S 350, S 352	S 350;S 352;	1
U451WHF100-15	15	AEEEDDDDVDLFGEETEEEK	Pool_1_Pep15	Source 1, Source 2	Q9SI20	T 16	AT2G18110	GO:0003746; GO:0005085; GO:0005739; GO:0005829; GO:0005853; GO:0006414; GO:0008152	translation elongation factor activity; guanyl-nucleotide exchange factor activity; mitochondrion; cytosol; eukaryotic translation elongation factor 1 complex; translational elongation; metabolic process	Q9SI20 A2XHU1 B8B8K0 Q40682 Q40680	2	T 118	T 118;	1
U451WHF100-16	16	AEFAKQRSQSFIERNNGLNH	Pool_1_Pep16	Source 1, Source 2	A0A7G2FH63	S 10	AT5G58620	GO:0000932; GO:0003677; GO:0003700; GO:0003723; GO:0006355; GO:0006412; GO:0010494; GO:0046872; GO:0008152	P-body; DNA binding; DNA-binding transcription factor activity; RNA binding; regulation of transcription, DNA-templated; translation; cytoplasmic stress granule; metal ion binding; metabolic process	Q9LUZ4 A2XZZ3 Q688R3	1	S 541	S 541;	1
U451WHF100-17	17	AEITDKLGLHSLRQRHWYIQ	Pool_1_Pep17	Source 1, Source 2	A0A384LQJ7;A0A384LF04;A0A178VXE5;A0A178WFN4;A0A384L6Z1	S 11	AT5G14670;AT1G70490;AT1G23490;AT1G10630;AT2G47170;AT3G62290	GO:0003729; GO:0005525; GO:0005739; GO:0005773; GO:0005794; GO:0005886; GO:0006886; GO:0016004; GO:0016192; GO:0008152	mRNA binding; GTP binding; mitochondrion; vacuole; Golgi apparatus; plasma membrane; intracellular protein transport; phospholipase activator activity; vesicle-mediated transport; metabolic process	P0DH91 A2WN65 B8AB93 A2Y5Z6 B8B8G5 A2WN65 B8AB93 A2Y5Z6 B8B8G5 Q9LDC9 Q06396 Q7XZG0 P51823 Q7F270 Q9LDC9 Q06396 Q7XZG0 P51823 Q7F270;P0DH91 MEDTR02598 B7FI12 MEDTR23307 MEDTR02598 B7FI12 MEDTR23307	22	S 147	S 147;	1	Os01t0813400;Os07t0223400;Os03t0811900;Os01t0265100;Os07t0223100;Os05t0489600	LOC_Os03g59740;LOC_Os07g12170;LOC_Os01g59790;LOC_Os05g41060;LOC_Os07g12200;LOC_Os01g16030	Glyma0430s00200;Glyma02g01260;Glyma01g03650;Glyma19g00200;Glyma08g39360;Glyma19g40690;Glyma10g01310;Glyma20g22680;Glyma10g28581;Glyma02g04040;Glyma18g19420;Glyma05g08700
U451WHF100-18	18	AEKAREKTLSDQFEAKRAKN	Pool_1_Pep18	Source 1, Source 2	A0A178UUL5;A0A654E7A9	S 10	AT4G02230;AT1G02780	GO:0003723; GO:0003729; GO:0003735; GO:0005829; GO:0005886; GO:0006412; GO:0022625; GO:0022626; GO:0042788; GO:0008152	RNA binding; mRNA binding; structural constituent of ribosome; cytosol; plasma membrane; translation; cytosolic large ribosomal subunit; cytosolic ribosome; polysomal ribosome; metabolic process	P49693 A0A0R0HWC8 C6SY65 C6T3U6 I1NB91 K7K5X7 C6TMH8 A0A0R0KMR6 C6SXM8	5	S 156	S 156;	1			Glyma10g02060;Glyma01g33724;Glyma03g36920;Glyma19g39570;Glyma02g01940;Glyma19g40080;Glyma10g02050;Glyma02g01950;Glyma03g37460
U451WHF100-19	19	AEKGFYFLPSPRSGSEPAPE	Pool_1_Pep19	Source 1, Source 2	A0A5S9WW25	S 10	AT1G80450	GO:0005634	nucleus	Q9M8L3 I1KGY9 I1KVG6	2	S 176	S 176;	1
U451WHF100-20	20	AERVITRVHSQRERLDATLV	Pool_1_Pep20	Source 1, Source 2	Q9LXL5	S 10	AT3G43190	GO:0001666; GO:0005773; GO:0005829; GO:0005886; GO:0005985; GO:0016157; GO:0071456; GO:0008152; GO:0006950; GO:0009628	response to hypoxia; vacuole; cytosol; plasma membrane; sucrose metabolic process; sucrose synthase activity; cellular response to hypoxia; metabolic process; response to stress; response to abiotic stimulus	Q9LXL5 A2XHR1 A2YA91 A2YNQ2 P31924 P30298 Q43009	2	S 15	S 15;	1
U451WHF100-21	21	AFFRNYSNDTVSHNVLDENE	Pool_1_Pep21	Source 1, Source 2	F4IV99	S 7	AT2G13370	GO:0003677; GO:0004386; GO:0005524; GO:0005634; GO:0006325; GO:0009506; GO:0016787; GO:0070615	DNA binding; helicase activity; ATP binding; nucleus; chromatin organization; plasmodesma; hydrolase activity;	F4IV99 I1M733 A0A368UIJ3	1	S 8	S 8;	1
U451WHF100-22	22	AFSRVLSMSNSPEARQQYHR	Pool_1_Pep22	Source 1, Source 2	A0A654ENF8	S 7	AT1G67310	GO:0003690; GO:0003712; GO:0005516; GO:0005634; GO:0005829; GO:0006355; GO:0006357; GO:0008152	double-stranded DNA binding; transcription coregulator activity; calmodulin binding; nucleus; cytosol; regulation of transcription, DNA-templated; regulation of transcription by RNA polymerase II; metabolic process	Q9FYG2 B8AT75 Q0JDP3	1	S 1076	S 1076;	1
U451WHF100-23	23	AGAMNHRFDSEEEEDDDRDF	Pool_1_Pep23	Source 1, Source 2	A0A178UIU4	S 10	AT5G58430	GO:0000145; GO:0005829; GO:0005886; GO:0006887; GO:0006952; GO:0006955; GO:0009414; GO:0009789; GO:0012505; GO:0042742; GO:0045335; GO:0050832; GO:0052542; GO:0070062; GO:0090333	exocyst; cytosol; plasma membrane; exocytosis; defense response; immune response; response to water deprivation; positive regulation of abscisic acid-activated signaling pathway; endomembrane system; defense response to bacterium; defense response to fungus; defense response by callose deposition; extracellular exosome; regulation of stomatal closure	Q9FGH9 I1MBG5 I1JHI2	1	S 167	S 167;	1
U451WHF100-24	24	AHGTDPSPPMSPILGATRAD	Pool_1_Pep24	Source 1, Source 2	A0A178VNG4	S 7;S 11	AT3G23920	GO:0005634; GO:0005829; GO:0005983; GO:0009414; GO:0009507; GO:0016161; GO:0102229; GO:0008152; GO:0006950; GO:0009628	nucleus; cytosol; starch catabolic process; response to water deprivation; chloroplast; beta-amylase activity; amylopectin maltohydrolase activity; metabolic process; response to stress; response to abiotic stimulus	Q9LIR6 K7MJ07 A0A0R4J443	2	S 62, S 66	S 62;S 66;	1
U451WHF100-25	25	AHRRTRKRGALLQDSEEEDG	Pool_1_Pep25	Source 1, Source 2	A0A654GDS9	S 15	AT5G64010	GO:0009414; GO:0090332; GO:0006950; GO:0009628	response to water deprivation; stomatal closure; response to stress; response to abiotic stimulus	F4KC77 I1K505 A0A0R0IM12	1	S 243	S 243;	1
U451WHF100-26	26	AHVKSKSSEDIYTRSQLEAS	Pool_1_Pep26	Source 1, Source 2	Q9M354	S 7	AT3G53710	GO:0005096; GO:0005634; GO:0005829; GO:0016192; GO:0043547; GO:0046872	GTPase activator activity; nucleus; cytosol; vesicle-mediated transport; positive regulation of GTPase activity; metal ion binding	Q9M354 I1L8K7 I1LYU3 I1N9Z5 I1JPD0	4	S 202	S 202;	1
U451WHF100-27	27	AIEFVTRLASGIFSRARKSV	Pool_1_Pep27	Source 1, Source 2	A0A654ETG3	S 10	AT2G16920	GO:0005524; GO:0005829; GO:0061631; GO:0008152	ATP binding; cytosol; ubiquitin conjugating enzyme activity; metabolic process	Q9ZVX1 A2WK64 Q5ZCB9	1	S 753	S 753;	1
U451WHF100-28	28	AIERGWSESSSPNVRSPPAL	Pool_1_Pep28	Source 1, Source 2	A0A178WAY4	S 11	AT1G62020	GO:0000139; GO:0005198; GO:0005634; GO:0005829; GO:0005886; GO:0006886; GO:0006888; GO:0006890; GO:0006891; GO:0030126	Golgi membrane; structural molecule activity; nucleus; cytosol; plasma membrane; intracellular protein transport; endoplasmic reticulum to Golgi vesicle-mediated transport; retrograde vesicle-mediated transport, Golgi to endoplasmic reticulum; intra-Golgi vesicle-mediated transport; COPI vesicle coat	Q94A40 B8AQC7 A2XLA1 A2YYM7 Q9AUR8 Q0J3D9	5	S 989	S 989;	1
U451WHF100-29	29	AINAMTDDEEEDEEEEAEAG	Pool_1_Pep29	Source 1, Source 2	A0A178U9G8	T 6	AT5G63550	GO:0003677; GO:0005634; GO:0006325; GO:0042393; GO:2000779	DNA binding; nucleus; chromatin organization; histone binding; regulation of double-strand break repair	Q9FFQ8 K7KL81 A0A368UJB9 I1KC06 I1KP58	3	T 574	T 574;	1
U451WHF100-30	30	AISLSADPTSPTSPAATAVS	Pool_1_Pep30	Source 1, Source 2	Q9LR04	T 9;S 13	AT1G75640	GO:0000226; GO:0004672; GO:0005524; GO:0005886; GO:0009504; GO:0010103; GO:0016021; GO:0016301; GO:0008152	microtubule cytoskeleton organization; protein kinase activity; ATP binding; plasma membrane; cell plate; stomatal complex morphogenesis; integral component of membrane; kinase activity; metabolic process	Q9LR04 A0A0R0K8X2 K7KSQ0	2	T 1137, S 1141	T 1137;S 1141;	1
U451WHF100-31	31	AKATKTEHETSSSSSPEKIA	Pool_1_Pep31	Source 1, Source 2	A0A5S9Y067	T 6;T 10;S 11;S 12;S 13;S 14;S 15	AT4G39910	GO:0004197; GO:0004843; GO:0005634; GO:0005829; GO:0006511; GO:0016579	cysteine-type endopeptidase activity; thiol-dependent deubiquitinase; nucleus; cytosol; ubiquitin-dependent protein catabolic process; protein deubiquitination	O24454 B8A398 B4FU72 B6TEU9;O24454 I1LNK3 I1MYR5 I1K4J0 I1KT09	10	T 137, T 141, S 142, S 143, S 144, S 145, S 146	T 141;S 142;	0.285714
U451WHF100-32	32	AKEGTKGSSGNLVDAARHWV	Pool_1_Pep32	Source 1, Source 2	A0A654GE54	S 8	AT5G64813	GO:0003924; GO:0005525; GO:0005634; GO:0005737; GO:0006886; GO:0009640; GO:0012505; GO:0032922; GO:0008152	GTPase activity; GTP binding; nucleus; cytoplasm; intracellular protein transport; photomorphogenesis; endomembrane system; circadian regulation of gene expression; metabolic process	Q9C5J9 I1K4R5 I1KTA5	1	S 173	S 173;	1
U451WHF100-33	33	AKKMEMMSSSDEEDENEENG	Pool_1_Pep33	Source 1, Source 2	Q9LKU3	S 10	AT5G28740	GO:0000349; GO:0000398; GO:0000974; GO:0009536; GO:0071007; GO:0071014	generation of catalytic spliceosome for first transesterification step; mRNA splicing, via spliceosome; Prp19 complex; plastid; U2-type catalytic step 2 spliceosome; post-mRNA release spliceosomal complex	Q9LKU3 K7M1P8 I1MEB0	1	S 310	S 310;	1
U451WHF100-34	34	AKRTIQFVDWCPTGFKCGIN	Pool_1_Pep34	Source 1, Source 2	A0A178WLQ0	T 13	AT1G64740	GO:0000226; GO:0000278; GO:0003924; GO:0005200; GO:0005525; GO:0005634; GO:0005737; GO:0005829; GO:0005874; GO:0005886; GO:0007017	microtubule cytoskeleton organization; mitotic cell cycle; GTPase activity; structural constituent of cytoskeleton; GTP binding; nucleus; cytoplasm; cytosol; microtubule; plasma membrane; microtubule-based process	P11139 B8B8G2 Q10PW2	1	T 349	T 349;	1
U451WHF100-35	35	AKTRLMRSTSVLDLVVNDRS	Pool_1_Pep35	Source 1, Source 2	Q94F39	S 10	AT3G29575	GO:0005634; GO:0007165; GO:0009737; GO:0045892; GO:0008152; GO:0009719	nucleus; signal transduction; response to abscisic acid; negative regulation of transcription, DNA-templated; metabolic process; response to endogenous stimulus	Q94F39 A2XI24 B8B8D7 Q6YVY6	1	S 62	S 62;	1
U451WHF100-36	36	AKVQEHNSPRSSPDLQERDV	Pool_1_Pep36	Source 1, Source 2	A0A1P8AP22	S 8;S 11	AT1G19870	GO:0005634; GO:0005829; GO:0005875; GO:0005886; GO:0009737; GO:0009941	nucleus; cytosol; microtubule associated complex; plasma membrane; response to abscisic acid; chloroplast envelope	Q9FXI5 A0A0R0K7Q9 K7KSN9	1	S 939, S 942	S 939;S 942;	1
U451WHF100-37	37	ALEALTSPRLASPIPPLFED	Pool_1_Pep37	Source 1, Source 2	A0A178WMS3	S 7	AT1G27730	GO:0000976; GO:0003700; GO:0005634; GO:0006979; GO:0009409; GO:0009414; GO:0009611; GO:0009644; GO:0009651; GO:0009737; GO:0010117; GO:0010200; GO:0015979; GO:0035264; GO:0043565; GO:0045892; GO:0046872; GO:0071456; GO:0008152; GO:0009719; GO:0006950; GO:0009628	transcription cis-regulatory region binding; DNA-binding transcription factor activity; nucleus; response to oxidative stress; response to cold; response to water deprivation; response to wounding; response to high light intensity; response to salt stress; response to abscisic acid; photoprotection; response to chitin; photosynthesis; multicellular organism growth; sequence-specific DNA binding; …	Q96289 I1LEF1 I1M8T1 I1MXI5 I1NG21 I1JTQ3 I0AW24	1	S 8	S 8;	1
U451WHF100-38	38	ALEGLTRVNSLLSIPRFFSG	Pool_1_Pep38	Source 1, Source 2	A0A654EFG1	S 10	AT1G16220	GO:0005634; GO:0005829; GO:0005886; GO:0046872; GO:0106306; GO:0106307	nucleus; cytosol; plasma membrane; metal ion binding; protein serine phosphatase activity; protein threonine phosphatase activity	Q9SA22 ORYSI34905 Q6ZKL8	1	S 522	S 522;	1
U451WHF100-39	39	ALKRGLSGVAHSHGKQMQFQ	Pool_1_Pep39	Source 1, Source 2	A0A5S9XWG2	S 7	AT4G26455	GO:0005635; GO:0006997; GO:0009504; GO:0016021; GO:0031965; GO:0046982	nuclear envelope; nucleus organization; cell plate; integral component of membrane; nuclear membrane; protein heterodimerization activity	Q8GXA4 A0A0R0KFX3 K7KYN1	1	S 116	S 116;	1
U451WHF100-40	40	ALKRVLSGLVDPNAKQMHLP	Pool_1_Pep40	Source 1, Source 2	A0A178UG79	S 7	AT5G56210	GO:0005635; GO:0006997; GO:0009504; GO:0016021; GO:0031965; GO:0042803; GO:0046982	nuclear envelope; nucleus organization; cell plate; integral component of membrane; nuclear membrane; protein homodimerization activity; protein heterodimerization activity	Q9FH18 A0A0R0KFX3 K7KYN1	1	S 104	S 104;	1
U451WHF100-41	41	ALKVIAENLSEEEIIGLKEM	Pool_1_Pep41	Source 1, Source 2	A0A178V4I3	S 10	AT4G23650	GO:0004672; GO:0004674; GO:0004683; GO:0005509; GO:0005516; GO:0005524; GO:0005634; GO:0005737; GO:0005773; GO:0005829; GO:0005886; GO:0009651; GO:0009738; GO:0009931; GO:0010119; GO:0010359; GO:0016020; GO:0018105; GO:0035556; GO:0046777; GO:0106310; GO:0106311; GO:0008152; GO:0009719; GO:0016301; GO:0006950; GO:0009628	protein kinase activity; protein serine/threonine kinase activity; calmodulin-dependent protein kinase activity; calcium ion binding; calmodulin binding; ATP binding; nucleus; cytoplasm; vacuole; cytosol; plasma membrane; response to salt stress; abscisic acid-activated signaling pathway; calcium-dependent protein serine/threonine kinase activity; regulation of stomatal movement; regulation of an…	Q42479 B8ABY2 B8AX75 A2ZVI7 Q6I587	1	S 400	S 400;	1			Glyma01g43241;Glyma05g37260;Glyma11g02260;Glyma08g02300;Glyma06g43670;Glyma05g05221
U451WHF100-42	42	ANKISETKPPTSPLRKRKKK	Pool_1_Pep42	Source 1, Source 2	Q0WRQ5	T 11;S 12	AT5G06910	GO:0005634	nucleus	Q9FL54 I1L9W4 I1N938 I1JG59	2	T 208, S 209	T 208;	0.5
U451WHF100-43	43	ANSFLVKAGSGVATLGLPDS	Pool_1_Pep43	Source 1, Source 2	A0A178VHC7	S 10	AT3G48730	GO:0005829; GO:0006779; GO:0006782; GO:0008483; GO:0009507; GO:0009570; GO:0009941; GO:0015995; GO:0030170; GO:0042286; GO:0042803; GO:0008152	cytosol; porphyrin-containing compound biosynthetic process; protoporphyrinogen IX biosynthetic process; transaminase activity; chloroplast; chloroplast stroma; chloroplast envelope; chlorophyll biosynthetic process; pyridoxal phosphate binding; glutamate-1-semialdehyde 2,1-aminomutase activity; protein homodimerization activity; metabolic process	Q42522 B8B936 Q6YZE2	1	S 208	S 208;	1
U451WHF100-44	44	ANWKLNRSNSVFVLPRGGSS	Pool_1_Pep44	Source 1, Source 2	A0A654G4U2	S 10	AT5G27420	GO:0004842; GO:0009737; GO:0010200; GO:0016020; GO:0016021; GO:0042742; GO:0043562; GO:0046872; GO:0071456; GO:0098542; GO:0008152; GO:0009607; GO:0009719; GO:0006950; GO:0009628	ubiquitin-protein transferase activity; response to abscisic acid; response to chitin; membrane; integral component of membrane; defense response to bacterium; cellular response to nitrogen levels; metal ion binding; cellular response to hypoxia; defense response to other organism; metabolic process; response to biotic stimulus; response to endogenous stimulus; response to stress; response to abi…	Q8LGA5 A0A0R0HTV4 I1NC10 K7N574 I1JRE8	3	S 295	S 295;	1
U451WHF100-45	45	APAKSKSSEDIYSRSQLEAS	Pool_1_Pep45	Source 1, Source 2	A0A178VYR1	S 7	AT2G37550	GO:0005096; GO:0005634; GO:0005783; GO:0005794; GO:0005829; GO:0016192; GO:0043547; GO:0046872	GTPase activator activity; nucleus; endoplasmic reticulum; Golgi apparatus; cytosol; vesicle-mediated transport; positive regulation of GTPase activity; metal ion binding	O80925 I1L8K7 I1LYU3 I1N9Z5 I1JPD0	4	S 199	S 199;	1
U451WHF100-46	46	APDGLTQSPSLRNYIATRTD	Pool_1_Pep46	Source 1, Source 2	A0A178WKJ6	S 10;S 8	AT1G17840	GO:0005524; GO:0005634; GO:0005886; GO:0009611; GO:0009651; GO:0009737; GO:0009897; GO:0010222; GO:0010345; GO:0010588; GO:0015245; GO:0015562; GO:0015908; GO:0016021; GO:0042335; GO:0042626; GO:0042803; GO:0055085; GO:0080051; GO:0008152; GO:0009719; GO:0006950; GO:0009628; GO:0019748	ATP binding; nucleus; plasma membrane; response to wounding; response to salt stress; response to abscisic acid; external side of plasma membrane; stem vascular tissue pattern formation; suberin biosynthetic process; cotyledon vascular tissue pattern formation; fatty acid transmembrane transporter activity; efflux transmembrane transporter activity; fatty acid transport; integral component of mem…	Q8RXN0 I1MQD4 I1L3R0	6	S 702, S 700	S 702;S 700;	1
U451WHF100-47	47	APGAGGESSTEEEDESHDEL	Pool_1_Pep47	Source 1, Source 2	F4K007	S 16	AT5G42020	GO:0005524; GO:0005618; GO:0005634; GO:0005730; GO:0005737; GO:0005773; GO:0005774; GO:0005783; GO:0005788; GO:0005886; GO:0009506; GO:0009536; GO:0016020; GO:0016592; GO:0016887; GO:0030433; GO:0030968; GO:0031072; GO:0034620; GO:0034663; GO:0034976; GO:0042026; GO:0044183; GO:0046686; GO:0051082; GO:0051085; GO:0051787; GO:0099503	ATP binding; cell wall; nucleus; nucleolus; cytoplasm; vacuole; vacuolar membrane; endoplasmic reticulum; endoplasmic reticulum lumen; plasma membrane; plasmodesma; plastid; membrane; mediator complex; ATP hydrolysis activity; ubiquitin-dependent ERAD pathway; endoplasmic reticulum unfolded protein response; heat shock protein binding; cellular response to unfolded protein; endoplasmic reticulum …	Q39043 I1K670 I1K668 I1KPN3 I1KPN5	4	S 706	S 706;	1
U451WHF100-48	48	APSIISGDDSPSLPFSGKLV	Pool_1_Pep48	Source 1, Source 2	A0A654FRM3	S 10;S 6;S 16	AT4G22120	GO:0005227; GO:0005886; GO:0006812; GO:0008381; GO:0016021	calcium activated cation channel activity; plasma membrane; cation transport; mechanosensitive ion channel activity; integral component of membrane	Q5XEZ5 I1LXJ1 K7MJC9 K7N1Y1 I1KNG9;Q5XEZ5 A0A1D6NN98 K7V1X1 A0A1D6DQ14	6	S 764, S 760, S 770	S 764;	0.333333
U451WHF100-49	49	APTAIFWTDYVATRWYRAPE	Pool_1_Pep49	Source 1, Source 2	A0A654EQC8;Q9LM33	Y 10	AT1G18150;AT1G73670	GO:0000302; GO:0004674; GO:0004707; GO:0005516; GO:0005524; GO:0005634; GO:0005737; GO:0005886; GO:0009611; GO:0009753; GO:0035556; GO:0042542; GO:0106310; GO:0106311; GO:0008152; GO:0009719; GO:0016301; GO:0006950	response to reactive oxygen species; protein serine/threonine kinase activity; MAP kinase activity; calmodulin binding; ATP binding; nucleus; cytoplasm; plasma membrane; response to wounding; response to jasmonic acid; intracellular signal transduction; response to hydrogen peroxide; protein serine kinase activity; protein threonine kinase activity; metabolic process; response to endogenous stimu…	Q9LM33 B8ACE1 Q5VP69 Q6L5F7	4	Y 279	Y 279;	1
U451WHF100-50	50	AQEGLSRQGSLTLPRDLSKK	Pool_1_Pep50	Source 1, Source 2	A0A178VIK4	S 10	AT3G56850	GO:0000976; GO:0003700; GO:0005634; GO:0009737; GO:0009738; GO:0045893; GO:0008152	transcription cis-regulatory region binding; DNA-binding transcription factor activity; nucleus; response to abscisic acid; abscisic acid-activated signaling pathway; positive regulation of transcription, DNA-templated; metabolic process	Q9LES3 I1MIH5 I1N7B0 I1N8K2 I1JK14 K7KJP7 I1KFN0 I1KVX1	2	S 104	S 104;	1
U451WHF100-51	51	ARDYNSDDDEEEDDESKKQP	Pool_1_Pep51	Source 1, Source 2	F4K087	S 6	AT5G48240	GO:0006364; GO:0008152	rRNA processing; metabolic process	B3H5R1 I1NBZ9 I1JRD2	2	S 65	S 65;	1
U451WHF100-52	52	ARRGRSPPPPPSKGASSPSK	Pool_1_Pep52	Source 1, Source 2	A0A1P8APZ9	S 6;S 12	AT1G16610	GO:0000381; GO:0000398; GO:0003723; GO:0005654; GO:0005681; GO:0005730; GO:0005737; GO:0008380; GO:0010182; GO:0016607; GO:0061574	regulation of alternative mRNA splicing, via spliceosome; mRNA splicing, via spliceosome; RNA binding; nucleoplasm; spliceosomal complex; nucleolus; cytoplasm; RNA splicing; sugar mediated signaling pathway; nuclear speck; ASAP complex	Q9SEE9 M1H548 K7V1I2;Q9SEE9 I1MJ68 I1KU45	7	S 82, S 88	S 82;	0.5
U451WHF100-53	53	ARTSNETEIMTEYVVTRWYR	Pool_1_Pep53	Source 1, Source 2	A0A654EIG6	Y 13	AT1G07880	GO:0004674; GO:0004707; GO:0005524; GO:0005634; GO:0005737; GO:0010311; GO:0035556; GO:0106310; GO:0106311	protein serine/threonine kinase activity; MAP kinase activity; ATP binding; nucleus; cytoplasm; lateral root formation; intracellular signal transduction; protein serine kinase activity; protein threonine kinase activity	Q9LQQ9 C6TIA7 I1LKA0	2	Y 202	Y 202;	1
U451WHF100-54	54	ASPERLSVSSTIAGGKRLPY	Pool_1_Pep54	Source 1, Source 2	W8Q6G0	S 10;S 9	AT5G05170	GO:0005768; GO:0005794; GO:0005802; GO:0005886; GO:0006952; GO:0009506; GO:0009833; GO:0009834; GO:0016021; GO:0016759; GO:0016760; GO:0030244; GO:0046872; GO:0071555; GO:0008152; GO:0006950; GO:0019748	endosome; Golgi apparatus; trans-Golgi network; plasma membrane; defense response; plasmodesma; plant-type primary cell wall biogenesis; plant-type secondary cell wall biogenesis; integral component of membrane; cellulose synthase activity; cellulose synthase (UDP-forming) activity; cellulose biosynthetic process; metal ion binding; cell wall organization; metabolic process; response to stress; s…	Q941L0 I1LVD2 I1M0X8 I1MJP8 K7LCZ8;Q941L0 A2XN66 A2YJC4 Q84M43 Q84ZN6	3	S 181, S 180	S 181;	0.5
U451WHF100-55	55	ASSGFGSQSSTQSDRDRFVE	Pool_1_Pep55	Source 1, Source 2	Q9FGF3	S 7;S 9;S 10	AT5G64430	GO:0009536; GO:0009941	plastid; chloroplast envelope	Q9FGF3 I1KL73 I1KQV6	4	S 160, S 162, S 163	S 162;S 163;	0.666667
U451WHF100-56	56	ATVGLMITASHNKVSDNGIK	Pool_1_Pep56	Source 1, Source 2	P57750	S 10	AT5G18070	GO:0004610; GO:0005739; GO:0005829; GO:0005975; GO:0006048; GO:0006281; GO:0009506; GO:0046872; GO:0008152; GO:0006950	phosphoacetylglucosamine mutase activity; mitochondrion; cytosol; carbohydrate metabolic process; UDP-N-acetylglucosamine biosynthetic process; DNA repair; plasmodesma; metal ion binding; metabolic process; response to stress	P57750 K7MG68 A0A0R0EL27 K7L0P3	4	S 68	S 68;	1
U451WHF100-57	57	AVARAFGDKSLKIHLSSDPD	Pool_1_Pep57	Source 1, Source 2	A0A178VQ14	S 10	AT2G20630	GO:0005634; GO:0005739; GO:0005829; GO:0046872; GO:0106306; GO:0106307	nucleus; mitochondrion; cytosol; metal ion binding; protein serine phosphatase activity; protein threonine phosphatase activity	Q9SIU8 I1LS61 A0A368UI29	1	S 214	S 214;	1
U451WHF100-58	58	AVDHRRKNRSLEGLQTNVQR	Pool_1_Pep58	Source 1, Source 2	B9DGA4	S 10	AT3G49010	GO:0003723; GO:0003729; GO:0003735; GO:0005618; GO:0005730; GO:0005774; GO:0005829; GO:0005886; GO:0006412; GO:0009506; GO:0022625; GO:0022626; GO:0042788	RNA binding; mRNA binding; structural constituent of ribosome; cell wall; nucleolus; vacuolar membrane; cytosol; plasma membrane; translation; plasmodesma; cytosolic large ribosomal subunit; cytosolic ribosome; polysomal ribosome	P41127 I1MLX4 I1MMI6 I1JVU2 I1L571	4	S 105	S 105;	1
U451WHF100-59	59	AVHTRSVSEPDFGRTPIQEM	Pool_1_Pep59	Source 1, Source 2	A0A1P8B9X0	S 8	AT5G47490	GO:0005794; GO:0006914; GO:0007029; GO:0007030; GO:0012507; GO:0015031; GO:0048208; GO:0070863; GO:0070971; GO:0070973	Golgi apparatus; autophagy; endoplasmic reticulum organization; Golgi organization; ER to Golgi transport vesicle membrane; protein transport; COPII vesicle coating; positive regulation of protein exit from endoplasmic reticulum; endoplasmic reticulum exit site; protein localization to endoplasmic reticulum exit site	Q9FGK8 A0A0R0HJQ2 I1LGQ3 I1J9V8 A0A0R0LJH9	1	S 1133	S 1133;	1
U451WHF100-60	60	CEPAFRRSKSMAIPIKPDSV	Pool_1_Pep60	Source 1, Source 2	Q6NNH5	S 10	AT1G32690	GO:0005886	plasma membrane	Q6NNH5 I1J4V2 K7LF28	1	S 106	S 106;	1
U451WHF100-61	61	CGTLFSRRDSFITHRAFCDA	Pool_1_Pep61	Source 1, Source 2	A0A178WJ89;Q9SCQ6;A0A178UMT2;Q9ZUL3	S 10	AT2G02070;AT1G55110;AT3G50700;AT5G66730	GO:0003677; GO:0003700; GO:0005634; GO:0006355; GO:0009740; GO:0009937; GO:0010336; GO:0046872	DNA binding; DNA-binding transcription factor activity; nucleus; regulation of transcription, DNA-templated; gibberellic acid mediated signaling pathway; regulation of gibberellic acid mediated signaling pathway; gibberellic acid homeostasis; metal ion binding	Q9SCQ6 B8AQ36 Q10QG1	1	S 179	S 179;	1	Os02t0672100;Os03t0197800;Os01t0242200;Os01t0195000;Os04t0566400;Os09t0555700;Os08t0554400	LOC_Os01g14010;LOC_Os09g38340;LOC_Os03g10140;LOC_Os04g47860;LOC_Os02g45054;LOC_Os01g09850;LOC_Os08g44050	Glyma20g24366;Glyma15g02840;Glyma20g32480;Glyma10g42660;Glyma07g19470;Glyma10g35070;Glyma07g01130;Glyma07g19540;Glyma14g10940;Glyma20g00840;Glyma20g00850;Glyma01g38290;Glyma08g20520;Glyma13g42550;Glyma17g34601
U451WHF100-62	62	CKRQDGLLHTTCGTPAYVAP	Pool_1_Pep62	Source 1, Source 2	A0A178URC7;A0A5S9YHI7	T 10	AT5G58380;AT5G07070	GO:0005524; GO:0007165; GO:0106310; GO:0106311	ATP binding; signal transduction; protein serine kinase activity; protein threonine kinase activity	Q9C562 A2Y3A6 Q5W736	1	T 173	T 173;	1	Os03t0339900;Os07t0678600	LOC_Os07g48100;LOC_Os03g22050
U451WHF100-63	63	CLAGAENDETSENSLETEKK	Pool_1_Pep63	Source 1, Source 2	Q9SUE9	T 10	AT4G08310	GO:0005634; GO:0016874	nucleus;	Q9SUE9 A2ZF51 Q2R2Z3	1	T 99	T 99;	1
U451WHF100-64	64	CPKELAEEHYKDLSAKSFFP	Pool_1_Pep64	Source 1, Source 2	Q0WUG9	Y 10	AT5G63310	GO:0004550; GO:0005524; GO:0005634; GO:0005737; GO:0006183; GO:0006228; GO:0006241; GO:0009411; GO:0009507; GO:0009536; GO:0009570; GO:0009579; GO:0009585; GO:0009734; GO:0009941; GO:0042542; GO:0046872; GO:0008152; GO:0009719; GO:0016301; GO:0006950; GO:0009628	nucleoside diphosphate kinase activity; ATP binding; nucleus; cytoplasm; GTP biosynthetic process; UTP biosynthetic process; CTP biosynthetic process; response to UV; chloroplast; plastid; chloroplast stroma; thylakoid; red, far-red light phototransduction; auxin-activated signaling pathway; chloroplast envelope; response to hydrogen peroxide; metal ion binding; metabolic process; response to end…	O64903 A2ZLE4 Q0IMS5	1	Y 141	Y 141;	1
U451WHF100-65	65	DASNSKEVESVVNDQSQQDE	Pool_1_Pep65	Source 1, Source 2	Q9LFX8	S 10	AT1G27090	GO:0003729; GO:0005634; GO:0005829	mRNA binding; nucleus; cytosol	Q9LFX8 I1J5J5 I1JBS3	2	S 307	S 307;	1
U451WHF100-66	66	DDDYRGRSRSVDNYGSRGRS	Pool_1_Pep66	Source 1, Source 2	A0A5S9X736	S 8;S 10	AT2G43160	GO:0005543; GO:0005768; GO:0005774; GO:0005794; GO:0005829; GO:0005886; GO:0006897; GO:0009504; GO:0015031; GO:0030125; GO:0030276; GO:0043231	phospholipid binding; endosome; vacuolar membrane; Golgi apparatus; cytosol; plasma membrane; endocytosis; cell plate; protein transport; clathrin vesicle coat; clathrin binding; intracellular membrane-bounded organelle	Q67YI9 K7LM79 I1N5E8 K7N5I3 I1KZI6	4	S 244, S 246	S 244;	0.5
U451WHF100-67	67	DDEDSEGDDSEKEIVWQDDN	Pool_1_Pep67	Source 1, Source 2	Q9SKB6	S 10	AT2G31840	GO:0005634; GO:0006355; GO:0009570; GO:0009658	nucleus; regulation of transcription, DNA-templated; chloroplast stroma; chloroplast organization	Q9SKB6 A2Y4Q4 Q0DI48	1	S 203	S 203;	1
U451WHF100-68	68	DDFEDDSSEKDEPFDKPWGR	Pool_1_Pep68	Source 1, Source 2	Q9LZU7	S 7;S 8	AT3G45830	GO:0003677; GO:0031011	DNA binding; Ino80 complex	Q9LZU7 I1M4Q4 K7M9J7	4	S 234, S 235	S 234;	0.5
U451WHF100-69	69	DDFGNDREPSTEPLQDFDED	Pool_1_Pep69	Source 1, Source 2	A0A178W8Z5	S 10	AT1G32130	GO:0005634; GO:0009742; GO:0032784	nucleus; brassinosteroid mediated signaling pathway; regulation of DNA-templated transcription, elongation	F4ICK8 I1J4P0 I1L519	2	S 29	S 29;	1
U451WHF100-70	70	DDGDANSDSSQQERNLEGHL	Pool_1_Pep70	Source 1, Source 2	F4J5A9	S 9;S 10	AT3G23900	GO:0003723; GO:0046872; GO:1901652	RNA binding; metal ion binding; response to peptide	F4J5A7 K7KQE1 I1KS76	2	S 968, S 969	S 968;S 969;	1
U451WHF100-71	71	DDGDDDEELSDEENGQVVAI	Pool_1_Pep71	Source 1, Source 2	A0A178U936	S 10	AT5G14050	GO:0006364; GO:0032040; GO:0034388; GO:0080008	rRNA processing; small-subunit processome; Pwp2p-containing subcomplex of 90S preribosome; Cul4-RING E3 ubiquitin ligase complex	Q9FMU5 I1M2L4 I1ME19	2	S 121	S 121;	1
U451WHF100-72	72	DDGGDNSEPESPSDSLRDIQ	Pool_1_Pep72	Source 1, Source 2	W8PUZ7	S 7;S 11;S 15	AT5G20280	GO:0005829; GO:0005886; GO:0005986; GO:0009506; GO:0046524; GO:0071836	cytosol; plasma membrane; sucrose biosynthetic process; plasmodesma; sucrose-phosphate synthase activity; nectar secretion	Q94BT0 K7M052 I1MU40	8	S 689, S 693, S 697	S 689;S 693;S 697;	1
U451WHF100-73	73	DDVDLFGEETEEEKKAAEER	Pool_1_Pep73	Source 1, Source 2	B3LF87;Q9SI20	T 10	AT2G18110;AT1G30230	GO:0003746; GO:0005085; GO:0005829; GO:0005853; GO:0006414	translation elongation factor activity; guanyl-nucleotide exchange factor activity; cytosol; eukaryotic translation elongation factor 1 complex; translational elongation	P48006 A2XHU1 B8B8K0 Q40682 Q40680	4	T 118	T 118;	1	Os07t0614500;Os03t0406200	LOC_Os03g29260;LOC_Os07g42300	Glyma06g17930;Glyma04g37120
U451WHF100-74	74	DDYGRSISFSSSGRDSSVSS	Pool_1_Pep74	Source 1, Source 2	Q9ASS2	S 8	AT1G20110	GO:0000813; GO:0003729; GO:0005634; GO:0015031; GO:0031902; GO:0036258; GO:0043130; GO:0046872; GO:0055072; GO:0070676	ESCRT I complex; mRNA binding; nucleus; protein transport; late endosome membrane; multivesicular body assembly; ubiquitin binding; metal ion binding; iron ion homeostasis; intralumenal vesicle formation	Q9ASS2 A0A0R0K2N8 I1K7I5	1	S 288	S 288;	1
U451WHF100-75	75	DEDVRASDDESETHAPAKKV	Pool_1_Pep75	Source 1, Source 2	Q0WS63	S 7	AT5G09250	GO:0003677; GO:0003713; GO:0005634; GO:0005667; GO:0060261	DNA binding; transcription coactivator activity; nucleus; transcription regulator complex; positive regulation of transcription initiation from RNA polymerase II promoter	O65154 A0A0R0KI23 I1KBM5	2	S 15	S 15;	1
U451WHF100-76	76	DEEDLSSDEDDFYDRTQKKP	Pool_1_Pep76	Source 1, Source 2	Q0WW94	S 6;S 7;Y 13	AT5G38840	GO:0003729	mRNA binding	Q0WW94 I1N4T2 K7L8U3;Q0WW94 B8B0K6 Q5VR92	4	S 416, S 417, Y 425	S 417;Y 425;	0.666667
U451WHF100-77	77	DEEENTHISTRVAGTYGYMA	Pool_1_Pep77	Source 1, Source 2	C0LGN2	T 6;S 9;T 10	AT3G14840	GO:0004674; GO:0005524; GO:0005829; GO:0005886; GO:0009506; GO:0009861; GO:0016021; GO:0045088; GO:0046777; GO:0106310; GO:0106311; GO:0008152; GO:0009607; GO:0016301; GO:0006950	protein serine/threonine kinase activity; ATP binding; cytosol; plasma membrane; plasmodesma; jasmonic acid and ethylene-dependent systemic resistance; integral component of membrane; regulation of innate immune response; protein autophosphorylation; protein serine kinase activity; protein threonine kinase activity; metabolic process; response to biotic stimulus; kinase activity; response to stre…	C0LGN2 MEDTR06866 MEDTR16823 MEDTR16834 MEDTR16836 MEDTR16837 G7KH23;C0LGN2 A0A368UHF3 I1LV96 A0A0R0H375 I1M2X3 A0A368UIM5	4	T 852, S 855, T 856	T 852;S 855;T 856;	1
U451WHF100-78	78	DEEGTAIDGADVSPRAGHPR	Pool_1_Pep78	Source 1, Source 2	A0A178WGD6	S 13	AT1G51510	GO:0000184; GO:0003729; GO:0005634; GO:0005654; GO:0005730; GO:0005737; GO:0005829; GO:0006397; GO:0006417; GO:0008380; GO:0010628; GO:0016604; GO:0016607; GO:0035145; GO:0051028; GO:0008152	nuclear-transcribed mRNA catabolic process, nonsense-mediated decay; mRNA binding; nucleus; nucleoplasm; nucleolus; cytoplasm; cytosol; mRNA processing; regulation of translation; RNA splicing; positive regulation of gene expression; nuclear body; nuclear speck; exon-exon junction complex; mRNA transport; metabolic process	F4I9J7 C6T3K0 I1JAG0	2	S 34	S 34;	1
U451WHF100-79	79	DEEKIDLIESSPTKVFGMDP	Pool_1_Pep79	Source 1, Source 2	A0A178W202	S 11	AT2G15430	GO:0000418; GO:0000419; GO:0003677; GO:0003899; GO:0005634; GO:0005665; GO:0005730; GO:0005737; GO:0006351; GO:0010374; GO:0010375; GO:0046983	RNA polymerase IV complex; RNA polymerase V complex; DNA binding; DNA-directed 5'-3' RNA polymerase activity; nucleus; RNA polymerase II, core complex; nucleolus; cytoplasm; transcription, DNA-templated; stomatal complex development; stomatal complex patterning; protein dimerization activity	Q39211 B8BCX6 Q6YX88	1	S 231	S 231;	1
U451WHF100-80	80	DEFDGKTPRTPGVSGREFHG	Pool_1_Pep80	Source 1, Source 2	Q9S7V6	T 10	AT3G07790	GO:0071013	catalytic step 2 spliceosome	Q9S7V6 I1M689 I1JJR1	1	T 142	T 142;	1
U451WHF100-81	81	DEKDLFGSDNEEYTKTPAIS	Pool_1_Pep81	Source 1, Source 2	Q0WV80	S 8	AT4G17620	GO:0000166; GO:0000175; GO:0000956; GO:0003723; GO:0004534; GO:0005634; GO:0005829; GO:0016787; GO:0034353; GO:0046872; GO:0090305; GO:0110152; GO:0110155	nucleotide binding; 3'-5'-exoribonuclease activity; nuclear-transcribed mRNA catabolic process; RNA binding; 5'-3' exoribonuclease activity; nucleus; cytosol; hydrolase activity; RNA pyrophosphohydrolase activity; metal ion binding; nucleic acid phosphodiester bond hydrolysis; NAD-cap decapping	Q8RY73 B8AXZ8 Q60ES2	2	S 127	S 127;	1
U451WHF100-82	82	DFEKENSYSSLESDSRKQSG	Pool_1_Pep82	Source 1, Source 2	A0A5S9XWG2	S 7;S 10	AT4G26455	GO:0005635; GO:0006997; GO:0009504; GO:0016021; GO:0031965; GO:0046982	nuclear envelope; nucleus organization; cell plate; integral component of membrane; nuclear membrane; protein heterodimerization activity	Q8GXA4 A0A0R0KFX3 K7KYN1	2	S 247, S 250	S 247;S 250;	1
U451WHF100-83	83	DFPHLTSQNSWGTKNTPGKV	Pool_1_Pep83	Source 1, Source 2	Q9FMM3	S 10	AT5G42950	GO:0000932; GO:0002229; GO:0002237; GO:0003729; GO:0005829; GO:0009536; GO:0009737; GO:0012501; GO:0030371; GO:0031347; GO:0042742; GO:0050832; GO:0051607; GO:0060548; GO:0009607; GO:0006950	P-body; defense response to oomycetes; response to molecule of bacterial origin; mRNA binding; cytosol; plastid; response to abscisic acid; programmed cell death; translation repressor activity; regulation of defense response; defense response to bacterium; defense response to fungus; defense response to virus; negative regulation of cell death; response to biotic stimulus; response to stress	Q9FMM3 K7M5G4 I1MXV5 K7KHV4 K7KSU9	2	S 1788	S 1788;	1
U451WHF100-84	84	DFRELDLGSPVSPLRSQPRG	Pool_1_Pep84	Source 1, Source 2	Q9MAH1	S 12	AT1G53300	GO:0005737; GO:0006970; GO:0009651; GO:0009737; GO:0009738; GO:0009789; GO:0009719; GO:0006950; GO:0009628	cytoplasm; response to osmotic stress; response to salt stress; response to abscisic acid; abscisic acid-activated signaling pathway; positive regulation of abscisic acid-activated signaling pathway; response to endogenous stimulus; response to stress; response to abiotic stimulus	Q9MAH1 I1NE04 I1LV56 I1M319 I1KDL9	2	S 54	S 54;	1
U451WHF100-85	85	DGERRSPLPLVYRSPSLPTT	Pool_1_Pep85	Source 1, Source 2	A0A5S9Y2W4	S 6	AT5G08450	GO:0005634; GO:0009737; GO:0009845; GO:0009908; GO:0016575; GO:0080186; GO:1902074	nucleus; response to abscisic acid; seed germination; flower development; histone deacetylation; developmental vegetative growth; response to salt	Q8RWV9 A0A0R0I3E2 I1MQC0 K7N4V9 I1L3N8	1	S 120	S 120;	1
U451WHF100-86	86	DHPLHLQPMSPTTVKQVSVT	Pool_1_Pep86	Source 1, Source 2	A0A178UJQ6	S 10;T 12;T 13	AT5G39320	GO:0003979; GO:0005634; GO:0005829; GO:0006024; GO:0006065; GO:0051287; GO:0008152	UDP-glucose 6-dehydrogenase activity; nucleus; cytosol; glycosaminoglycan biosynthetic process; UDP-glucuronate biosynthetic process; NAD binding; metabolic process	Q9FM01 I1LWR5 I1N4I6 I1N6A6 Q96558	6	S 393, T 395, T 396	S 393;T 395;T 396;	1
U451WHF100-87	87	DIDTETQNESEMVDDEDLTE	Pool_1_Pep87	Source 1, Source 2	Q9ASU6	T 6;S 10	AT1G42440	GO:0000462; GO:0000479; GO:0003924; GO:0005525; GO:0005730; GO:0030688; GO:0034511	maturation of SSU-rRNA from tricistronic rRNA transcript (SSU-rRNA, 5.8S rRNA, LSU-rRNA); endonucleolytic cleavage of tricistronic rRNA transcript (SSU-rRNA, 5.8S rRNA, LSU-rRNA); GTPase activity; GTP binding; nucleolus; preribosome, small subunit precursor; U3 snoRNA binding	Q9ASU6 I1JSW0 I1K7D9	4	T 449, S 453	T 449;S 453;	1
U451WHF100-88	88	DIGRNVIHGSDSVESARKEI	Pool_1_Pep88	Source 1, Source 2	A0A178UXQ6	S 10	AT4G09320	GO:0004550; GO:0005524; GO:0005634; GO:0005777; GO:0006165; GO:0006183; GO:0006228; GO:0006241; GO:0046872; GO:0070301; GO:0008152; GO:0016301; GO:0006950	nucleoside diphosphate kinase activity; ATP binding; nucleus; peroxisome; nucleoside diphosphate phosphorylation; GTP biosynthetic process; UTP biosynthetic process; CTP biosynthetic process; metal ion binding; cellular response to hydrogen peroxide; metabolic process; kinase activity; response to stress	P39207 I1JMQ0 I1KJI7	1	S 118	S 118;	1
U451WHF100-90	90	DIVSNASCTTNCLAPLAKVI	Pool_1_Pep90	Source 1, Source 2	A0A654F3Y9;F4HQT1	S 7;T 9;T 10	AT1G13440;AT3G04120	GO:0003677; GO:0004365; GO:0005507; GO:0005634; GO:0005739; GO:0005740; GO:0005774; GO:0005829; GO:0005886; GO:0006094; GO:0006096; GO:0006979; GO:0008886; GO:0009408; GO:0009507; GO:0009744; GO:0010154; GO:0042542; GO:0046686; GO:0048046; GO:0048316; GO:0050661; GO:0051287; GO:0051775; GO:0008152; GO:0006950; GO:0009628	DNA binding; glyceraldehyde-3-phosphate dehydrogenase (NAD+) (phosphorylating) activity; copper ion binding; nucleus; mitochondrion; mitochondrial envelope; vacuolar membrane; cytosol; plasma membrane; gluconeogenesis; glycolytic process; response to oxidative stress; glyceraldehyde-3-phosphate dehydrogenase (NADP+) (non-phosphorylating) activity; response to heat; chloroplast; response to sucros…	P25858 B8AF09 A2XUU7 Q6K5G8 Q7FAH2	5	S 155, T 157, T 158	S 155;T 157;T 158;	1	Os04t0486600	LOC_Os04g40950	Glyma11g37360;Glyma18g01330
U451WHF100-91	91	DKLVEEGKVSPIKEVTPPQI	Pool_1_Pep91	Source 1, Source 2	A0A178V742	S 10	AT3G06650	GO:0003878; GO:0005524; GO:0005829; GO:0006085; GO:0006633; GO:0009346; GO:0046872; GO:0008152	ATP citrate synthase activity; ATP binding; cytosol; acetyl-CoA biosynthetic process; fatty acid biosynthetic process; metal ion binding; metabolic process	Q9C522 A2WNV6 Q93VT8	1	S 324	S 324;	1
U451WHF100-92	92	DKRRGDRSLSPVSSEDHKIK	Pool_1_Pep92	Source 1, Source 2	F4J5A9	S 10	AT3G23900	GO:0003723; GO:0046872; GO:1901652	RNA binding; metal ion binding; response to peptide	F4J5A7 K7KQE1 I1KS76	2	S 929	S 929;	1
U451WHF100-93	93	DKTIFHLNPSGRFVIGGPHG	Pool_1_Pep93	Source 1, Source 2	A0A178V3V9	S 10	AT4G01850	GO:0004478; GO:0005507; GO:0005524; GO:0005618; GO:0005730; GO:0005829; GO:0006556; GO:0006730; GO:0009506; GO:0070062	methionine adenosyltransferase activity; copper ion binding; ATP binding; cell wall; nucleolus; cytosol; S-adenosylmethionine biosynthetic process; one-carbon metabolic process; plasmodesma; extracellular exosome	P17562 I1MHR0 I1MRW7 I1MRW8 I1NBG9 I1JQV8 I1LVJ0	6	S 237	S 237;	1			Glyma10g06170;Glyma03g34120;Glyma02g01170
U451WHF100-94	94	DKVRATLKGSMKLRFEASDD	Pool_1_Pep94	Source 1, Source 2	A0A178WKJ6	S 10	AT1G17840	GO:0005524; GO:0005634; GO:0005886; GO:0009611; GO:0009651; GO:0009737; GO:0009897; GO:0010222; GO:0010345; GO:0010588; GO:0015245; GO:0015562; GO:0015908; GO:0016021; GO:0042335; GO:0042626; GO:0042803; GO:0055085; GO:0080051; GO:0008152; GO:0009719; GO:0006950; GO:0009628; GO:0019748	ATP binding; nucleus; plasma membrane; response to wounding; response to salt stress; response to abscisic acid; external side of plasma membrane; stem vascular tissue pattern formation; suberin biosynthetic process; cotyledon vascular tissue pattern formation; fatty acid transmembrane transporter activity; efflux transmembrane transporter activity; fatty acid transport; integral component of mem…	Q8RXN0 I1MQD4 I1L3R0	2	S 332	S 332;	1
U451WHF100-95	95	DLMVPARTTSAPPNMDDQKR	Pool_1_Pep95	Source 1, Source 2	A8MR97	S 10	AT3G60240	GO:0003729; GO:0003743; GO:0009615; GO:0009737; GO:0016281	mRNA binding; translation initiation factor activity; response to virus; response to abscisic acid; eukaryotic translation initiation factor 4F complex	Q76E23 K7K2V9 K7KEA2 K7L149 K7LAK0	2	S 198	S 198;	1
U451WHF100-96	96	DNDVNKAAISEEEEKRRLAL	Pool_1_Pep96	Source 1, Source 2	A0A178WFW1	S 10	AT1G02330	GO:0005681; GO:0010099; GO:0016607; GO:0048024; GO:0055121; GO:0080022; GO:1904667; GO:0008152	spliceosomal complex; regulation of photomorphogenesis; nuclear speck; regulation of mRNA splicing, via spliceosome; response to high fluence blue light stimulus by blue high-fluence system; primary root development; negative regulation of ubiquitin protein ligase activity; metabolic process	F4HVZ5 C6TJK7 I1JB93	2	S 35	S 35;	1
U451WHF100-97	97	DNLLKNGKDSVIGKKSSRKN	Pool_1_Pep97	Source 1, Source 2	F4KEL9	S 10	AT5G45720	GO:0003677; GO:0003887; GO:0005524; GO:0005634; GO:0005663; GO:0006261; GO:0006281; GO:0009360	DNA binding; DNA-directed DNA polymerase activity; ATP binding; nucleus; DNA replication factor C complex; DNA-dependent DNA replication; DNA repair; DNA polymerase III complex	F4KEM0 I1M1Q6 I1MEV5	2	S 439	S 439;	1
U451WHF100-98	98	DNLTLWTSDLNDEAGDDIKE	Pool_1_Pep98	Source 1, Source 2	A0A178UKR5	S 8	AT5G16050	GO:0005524; GO:0005618; GO:0005634; GO:0005739; GO:0005794; GO:0005829; GO:0005886; GO:0009536; GO:0046686	ATP binding; cell wall; nucleus; mitochondrion; Golgi apparatus; cytosol; plasma membrane; plastid; response to cadmium ion	P42645 A2XL95 A2XUA6 A2YVG3 Q06967 Q7XTE8 Q6ZKC0	4	S 240	S 240;	1
U451WHF100-99	99	DNLTLWTSDMTDEAGDEIKE	Pool_1_Pep99	Source 1, Source 2	A0A178UA42	T 7;S 8	AT5G38480	GO:0005524; GO:0005618; GO:0005634; GO:0005737; GO:0005739; GO:0005773; GO:0005794; GO:0005829; GO:0005886; GO:0006995; GO:0009409; GO:0009506; GO:0009507; GO:0009536; GO:0009631; GO:0009873; GO:0016036; GO:0019222; GO:0050826; GO:0051365; GO:0008152; GO:0006950; GO:0009628	ATP binding; cell wall; nucleus; cytoplasm; mitochondrion; vacuole; Golgi apparatus; cytosol; plasma membrane; cellular response to nitrogen starvation; response to cold; plasmodesma; chloroplast; plastid; cold acclimation; ethylene-activated signaling pathway; cellular response to phosphate starvation; regulation of metabolic process; response to freezing; cellular response to potassium ion star…	P42644 E9KNA6 A0A0R0J4X0	4	T 236, S 237	T 236;S 237;	1
U451WHF100-100	100	DNQLKSPSPLLLPKQDSNTP	Pool_1_Pep100	Source 1, Source 2	F4JD01	S 8	AT3G60820	GO:0000502; GO:0004175; GO:0004298; GO:0005634; GO:0005737; GO:0005829; GO:0005839; GO:0005886; GO:0010499; GO:0019774; GO:0043161; GO:0050832	proteasome complex; endopeptidase activity; threonine-type endopeptidase activity; nucleus; cytoplasm; cytosol; proteasome core complex; plasma membrane; proteasomal ubiquitin-independent protein catabolic process; proteasome core complex, beta-subunit complex; proteasome-mediated ubiquitin-dependent protein catabolic process; defense response to fungus	P42742 B8B967 A2Z2V9 Q6ZIB4 O64464	3	S 163	S 163;	1
U451WHF100-101	101	DNTIFHLNPSGRFVIGGPHG	Pool_1_Pep101	Source 1, Source 2	A0A178VXF8	S 10	AT2G36880	GO:0004478; GO:0005507; GO:0005524; GO:0005634; GO:0005783; GO:0005829; GO:0005886; GO:0006556; GO:0006730; GO:0009506; GO:0009809; GO:0009860; GO:0008152; GO:0016049	methionine adenosyltransferase activity; copper ion binding; ATP binding; nucleus; endoplasmic reticulum; cytosol; plasma membrane; S-adenosylmethionine biosynthetic process; one-carbon metabolic process; plasmodesma; lignin biosynthetic process; pollen tube growth; metabolic process; cell growth	Q9SJL8 I1L8X2 I1LZ62 I1JPQ2	3	S 235	S 235;	1			Glyma13g20480
U451WHF100-102	102	DPDAEVIALSPKTLMATNRF	Pool_1_Pep102	Source 1, Source 2	A0A178UMT2	S 10	AT5G66730	GO:0000976; GO:0003700; GO:0005634; GO:0006355; GO:0009740; GO:0009937; GO:0010029; GO:0010431; GO:0046872; GO:0008152; GO:0009719	transcription cis-regulatory region binding; DNA-binding transcription factor activity; nucleus; regulation of transcription, DNA-templated; gibberellic acid mediated signaling pathway; regulation of gibberellic acid mediated signaling pathway; regulation of seed germination; seed maturation; metal ion binding; metabolic process; response to endogenous stimulus	Q9LVQ7 I1MNH4 I1J8W7 K7K6N3	3	S 52	S 52;	1			Glyma03g33700;Glyma07g19470;Glyma19g36430;Glyma01g38290;Glyma10g05880;Glyma03g31390;Glyma13g20231
U451WHF100-103	103	DPDPLRRSHSMVTRKQGEHL	Pool_1_Pep103	Source 1, Source 2	Q9LP92	S 10	AT1G36990	GO:0016301	kinase activity	Q9LP92 A0A0R0GKR1 I1MAN0 K7KM92 A0A0R0JNG4	2	S 138	S 138;	1
U451WHF100-104	104	DPEAEVMALSPKTLMATNRF	Pool_1_Pep104	Source 1, Source 2	A0A178WJ89	S 10	AT1G55110	GO:0003677; GO:0003700; GO:0005634; GO:0006355; GO:0046872; GO:0008152	DNA binding; DNA-binding transcription factor activity; nucleus; regulation of transcription, DNA-templated; metal ion binding; metabolic process	Q8H1F5 I1M5B5 I1KGB5 K7L7L4	6	S 83	S 83;	1
U451WHF100-105	105	DPESEVIALSPKTLLATNRF	Pool_1_Pep105	Source 1, Source 2	Q9SCQ6	S 10	AT3G50700	GO:0003677; GO:0003700; GO:0005634; GO:0006355; GO:0009740; GO:0009937; GO:0010336; GO:0046872	DNA binding; DNA-binding transcription factor activity; nucleus; regulation of transcription, DNA-templated; gibberellic acid mediated signaling pathway; regulation of gibberellic acid mediated signaling pathway; gibberellic acid homeostasis; metal ion binding	Q9SCQ6 I1MNH4 I1J8W7 K7K6N3	3	S 53	S 53;	1
U451WHF100-106	106	DPKFIAPAYSQTQPKTIFAK	Pool_1_Pep106	Source 1, Source 2	A0A5S9WZJ1	S 10	AT2G20330	GO:0005634; GO:0035861; GO:0080008; GO:1903775; GO:2001173; GO:0008152; GO:0006950	nucleus; site of double-strand break; Cul4-RING E3 ubiquitin ligase complex; regulation of DNA double-strand break processing; regulation of histone H2B conserved C-terminal lysine ubiquitination; metabolic process; response to stress	Q9SK69 A2Z894 Q8H919	1	S 643	S 643;	1
U451WHF100-107	107	DPKSVRRCKSLTREEIDTFW	Pool_1_Pep107	Source 1, Source 2	Q93WK6	S 10	AT1G19530	GO:0009061; GO:0071456; GO:0008152; GO:0006950; GO:0009628	anaerobic respiration; cellular response to hypoxia; metabolic process; response to stress; response to abiotic stimulus	Q93WK6 C6T3M6 I1MXX3 I1JT98 I1K7R0 C6SYN8	2	S 25	S 25;	1
U451WHF100-108	108	DPMRRSLSTADGNRRGEVAM	Pool_1_Pep108	Source 1, Source 2	Q9XIE2	S 8;T 9	AT1G59870	GO:0002229; GO:0002237; GO:0002238; GO:0002239; GO:0002240; GO:0003729; GO:0005524; GO:0005739; GO:0005774; GO:0005783; GO:0005789; GO:0005802; GO:0005886; GO:0009414; GO:0009507; GO:0009617; GO:0009620; GO:0009626; GO:0009627; GO:0009651; GO:0009733; GO:0009734; GO:0009737; GO:0009804; GO:0009926; GO:0009941; GO:0010200; GO:0010329; GO:0010928; GO:0015086; GO:0015562; GO:0015691; GO:0016021; GO:…	defense response to oomycetes; response to molecule of bacterial origin; response to molecule of fungal origin; response to oomycetes; response to molecule of oomycetes origin; mRNA binding; ATP binding; mitochondrion; vacuolar membrane; endoplasmic reticulum; endoplasmic reticulum membrane; trans-Golgi network; plasma membrane; response to water deprivation; chloroplast; response to bacterium; r…	Q9XIE2 K7M3S0 SOYBN18986 I1KGJ0 I1KV23	4	S 847, T 848	S 847;T 848;	1
U451WHF100-109	109	DPSLRRQPSLVFDREQEVRK	Pool_1_Pep109	Source 1, Source 2	Q9FMM3	S 9	AT5G42950	GO:0000932; GO:0002229; GO:0002237; GO:0003729; GO:0005829; GO:0009536; GO:0009737; GO:0012501; GO:0030371; GO:0031347; GO:0042742; GO:0050832; GO:0051607; GO:0060548; GO:0009607; GO:0006950	P-body; defense response to oomycetes; response to molecule of bacterial origin; mRNA binding; cytosol; plastid; response to abscisic acid; programmed cell death; translation repressor activity; regulation of defense response; defense response to bacterium; defense response to fungus; defense response to virus; negative regulation of cell death; response to biotic stimulus; response to stress	Q9FMM3 K7M5G4 I1MXV5 K7KHV4 K7KSU9	2	S 547	S 547;	1
U451WHF100-110	110	DPSSGKSWVSPAERYAVVPD	Pool_1_Pep110	Source 1, Source 2	A0A178UGG8	S 10	AT5G63860	GO:0000785; GO:0003682; GO:0005085; GO:0005634; GO:0005829; GO:0009411; GO:0009536; GO:0009649; GO:0009881; GO:0010224; GO:0018298; GO:0042802; GO:0042803	chromatin; chromatin binding; guanyl-nucleotide exchange factor activity; nucleus; cytosol; response to UV; plastid; entrainment of circadian clock; response to UV-B; identical protein binding; protein homodimerization activity	Q9FN03 B8AJF0 A2XTP3 Q69SU2 Q7XRB6	2	S 418	S 418;	1
U451WHF100-111	111	DQAILSHSSDLGRGGSTAVT	Pool_1_Pep111	Source 1, Source 2	A0A1P8ARA4	H 7;S 8;S 6;S 9;S 16	AT1G34750	GO:0004722; GO:0005886; GO:0006470; GO:0046872; GO:0106306; GO:0106307	protein serine/threonine phosphatase activity; plasma membrane; protein dephosphorylation; metal ion binding; protein serine phosphatase activity; protein threonine phosphatase activity	Q9S9Z7 G7INW2 A2Q6E4;Q9S9Z7 I1MDW9 I1JVE0 A0A0R0JU00 I1K9Y2 K7L5D4 I1KUC9	9	H 118, S 119, S 117, S 120, S 127	S 119;S 117;S 127;	0.6
U451WHF100-112	112	DQKGGSIDYSMDFSKIREMR	Pool_1_Pep112	Source 1, Source 2	Q0WN19	S 10	AT5G64850	GO:0005886	plasma membrane	Q0WN19 I1JY80 I1KBC1	1	S 31	S 31;	1
U451WHF100-113	113	DREHGVESDSEEERKRRKMK	Pool_1_Pep113	Source 1, Source 2	A0A1P8B6H4	S 8;S 10	AT4G10710	GO:0000791; GO:0005634; GO:0005730; GO:0006260; GO:0006281; GO:0006368; GO:0010228; GO:0031491; GO:0032968; GO:0034724; GO:0035101	euchromatin; nucleus; nucleolus; DNA replication; DNA repair; transcription elongation from RNA polymerase II promoter; vegetative to reproductive phase transition of meristem; nucleosome binding; positive regulation of transcription elongation from RNA polymerase II promoter; DNA replication-independent nucleosome organization; FACT complex	O82491 I1LM72 I1LM70 K7MPW8 K7MPW9	16	S 1038, S 1040	S 1038;S 1040;	1
U451WHF100-114	114	DRGWGHRRVSSEREDRLDRR	Pool_1_Pep114	Source 1, Source 2	Q9ZUM0	S 10	AT2G02160	GO:0003677; GO:0003729; GO:0016973; GO:0046872; GO:0008152	DNA binding; mRNA binding; poly(A)+ mRNA export from nucleus; metal ion binding; metabolic process	Q9ZUM0 A2XYU2 Q0J952	1	S 389	S 389;	1
U451WHF100-115	115	DRKVIDASPKRGSDYDGSPK	Pool_1_Pep115	Source 1, Source 2	A0A178V7R7	S 8;S 13;Y 15	AT3G53500	GO:0000398; GO:0003723; GO:0003729; GO:0005681; GO:0008270; GO:0008380; GO:0016607	mRNA splicing, via spliceosome; RNA binding; mRNA binding; spliceosomal complex; zinc ion binding; RNA splicing; nuclear speck	Q9FYB7 I1NA32 I1JPG4	12	S 239, S 244, Y 246	S 239;S 244;Y 246;	1
U451WHF100-116	116	DRPEGQRSPSPEPVYDNMGI	Pool_1_Pep116	Source 1, Source 2	Q9LU44	S 8;S 10;Y 15	AT5G51300	GO:0003729; GO:0005634; GO:0005654; GO:0005681; GO:0005730; GO:0006397; GO:0008270; GO:0008380; GO:0009737; GO:0009738; GO:0048024; GO:0008152; GO:0009719	mRNA binding; nucleus; nucleoplasm; spliceosomal complex; nucleolus; mRNA processing; zinc ion binding; RNA splicing; response to abscisic acid; abscisic acid-activated signaling pathway; regulation of mRNA splicing, via spliceosome; metabolic process; response to endogenous stimulus	Q9LU44 I1LNT7 I1L5P7	5	S 196, S 198, Y 203	S 196;S 198;Y 203;	1
U451WHF100-117	117	DRRSPRRDYSPRDERRSRRD	Pool_1_Pep117	Source 1, Source 2	Q494N5	S 10	AT4G35785	GO:0003723; GO:0005681; GO:0048026	RNA binding; spliceosomal complex; positive regulation of mRNA splicing, via spliceosome	Q494N5 I1MN02 C6TAB9 I1JCD2	1	S 209	S 209;	1
U451WHF100-118	118	DRSSGDESMEDEPETKQSES	Pool_1_Pep118	Source 1, Source 2	O65655	S 8;T 15	AT4G39680	GO:0003676; GO:0005829; GO:0005886	nucleic acid binding; cytosol; plasma membrane	O65655 MEDTR08411 G7J4D9;O65655 K7LRU6 I1MYV2	27	S 375, T 383	S 375;T 383;	1
U451WHF100-119	119	DRVRADTSSDEEDDLKGNKK	Pool_1_Pep119	Source 1, Source 2	Q9SAG7	S 8;S 9	AT1G80930	GO:0000398; GO:0003723; GO:0005634; GO:0005829; GO:0006417; GO:0071013	mRNA splicing, via spliceosome; RNA binding; nucleus; cytosol; regulation of translation; catalytic step 2 spliceosome	Q9SAG7 A2ZJG3 Q2QUQ9	1	S 134, S 135	S 135;	0.5
U451WHF100-120	120	DSCKYFSNDTEEEETEDEEE	Pool_1_Pep120	Source 1, Source 2	F4JSB9	T 10	AT4G18900	GO:0005634; GO:0006364; GO:0008152	nucleus; rRNA processing; metabolic process	F4JSB9 I1M681 I1JJS2	1	T 43	T 43;	1
U451WHF100-121	121	DSDDDDDDESDYLSRKPIGP	Pool_1_Pep121	Source 1, Source 2	F4J5A9	S 10	AT3G23900	GO:0003723; GO:0046872; GO:1901652	RNA binding; metal ion binding; response to peptide	F4J5A7 K7KQE1 I1KS76	1	S 78	S 78;	1
U451WHF100-122	122	DSEINSALQSDNIDSDEEMT	Pool_1_Pep122	Source 1, Source 2	A0A654F0E0	S 10	AT2G39795	GO:0003729; GO:0005739; GO:0005759; GO:0005794; GO:0008494; GO:0070131; GO:0097177; GO:0008152	mRNA binding; mitochondrion; mitochondrial matrix; Golgi apparatus; translation activator activity; mitochondrial ribosome binding; metabolic process	Q8W487 A2WKJ8 B8AD78 Q9FU80 Q9FU75	2	S 86	S 86;	1
U451WHF100-123	123	DSHIEDQFASGRLLACISSR	Pool_1_Pep123	Source 1, Source 2	A0A178UCD3	S 10	AT5G20290	GO:0000462; GO:0003729; GO:0003735; GO:0005618; GO:0005730; GO:0005829; GO:0005886; GO:0006412; GO:0009506; GO:0009507; GO:0022626; GO:0022627; GO:0042788	maturation of SSU-rRNA from tricistronic rRNA transcript (SSU-rRNA, 5.8S rRNA, LSU-rRNA); mRNA binding; structural constituent of ribosome; cell wall; nucleolus; cytosol; plasma membrane; translation; plasmodesma; chloroplast; cytosolic ribosome; cytosolic small ribosomal subunit; polysomal ribosome	Q93VG5 P49199 Q0JDZ7	1	S 179	S 179;	1
U451WHF100-124	124	DSLKAESVESGEKMSNINVL	Pool_1_Pep124	Source 1, Source 2	A0A654EBN1	S 7;S 10	AT1G17210	GO:0005634; GO:0005829; GO:0008270; GO:0009524	nucleus; cytosol; zinc ion binding; phragmoplast	Q9SHI0 I1MJ44 A0A0R0INL6	3	S 812, S 815	S 812;S 815;	1
U451WHF100-125	125	DSLRDIQDISLNLKFSFDGS	Pool_1_Pep125	Source 1, Source 2	W8PUZ7	S 10	AT5G20280	GO:0005829; GO:0005886; GO:0005986; GO:0009506; GO:0046524; GO:0071836	cytosol; plasma membrane; sucrose biosynthetic process; plasmodesma; sucrose-phosphate synthase activity; nectar secretion	Q94BT0 K7M052 I1MU40	2	S 705	S 705;	1
U451WHF100-126	126	DSRRLDKSLSIARSRHDSAR	Pool_1_Pep126	Source 1, Source 2	A0A178WMI6	S 10	AT1G16010	GO:0005773; GO:0015095; GO:0015693; GO:0016021	vacuole; magnesium ion transmembrane transporter activity; magnesium ion transport; integral component of membrane	Q9S9N4 A2YFN7 Q67UQ7	2	S 328	S 328;	1
U451WHF100-127	127	DTTLRDGEQSPGATLTSKEK	Pool_1_Pep127	Source 1, Source 2	A0A1P8AV04;A0A178WDC7	S 10	AT1G74040;AT1G18500	GO:0003852; GO:0009082; GO:0009098; GO:0009507; GO:0009570; GO:0008152	2-isopropylmalate synthase activity; branched-chain amino acid biosynthetic process; leucine biosynthetic process; chloroplast; chloroplast stroma; metabolic process	Q9LPR4 B8BJ19 B8BLZ1 Q2RAP8 Q2QXY9	1	S 109	S 109;	1
U451WHF100-129	129	DVEIKGEIPTKKVSRFELAM	Pool_1_Pep129	Source 1, Source 2	Q9SHF3	T 10	AT1G31280	GO:0003729; GO:0005634; GO:0005829; GO:0006417; GO:0019048; GO:0031047; GO:0035197; GO:0042742; GO:0051607; GO:0009607; GO:0006950	mRNA binding; nucleus; cytosol; regulation of translation; modulation by virus of host process; gene silencing by RNA; siRNA binding; defense response to bacterium; defense response to virus; response to biotic stimulus; response to stress	Q9SHF3 A2XXI9 A2XXJ0 Q7XTS4	2	T 252	T 252;	1
U451WHF100-130	130	DVKPVITEESNDKSKVWKLT	Pool_1_Pep130	Source 1, Source 2	A0A5S9WW23	T 7;S 10	AT1G80490	GO:0005634; GO:0005829; GO:0006355; GO:0010072; GO:0008152	nucleus; cytosol; regulation of transcription, DNA-templated; primary shoot apical meristem specification; metabolic process	Q0WV90 A0A0R0H8Z0 K7M8S0 A0A0R0J9B8 I1KVH4;Q0WV90 G7II95 N0BJZ6	4	T 745, S 748	T 745;S 748;	1
U451WHF100-131	131	DVMQDVKEDSAKIDTEALPL	Pool_1_Pep131	Source 1, Source 2	Q8LLD0	S 10	AT1G80680	GO:0002758; GO:0005634; GO:0005635; GO:0005643; GO:0006952; GO:0009733; GO:0015031; GO:0015288; GO:0017056; GO:0031965; GO:0048574; GO:0051028	innate immune response-activating signal transduction; nucleus; nuclear envelope; nuclear pore; defense response; response to auxin; protein transport; porin activity; structural constituent of nuclear pore; nuclear membrane; long-day photoperiodism, flowering; mRNA transport	Q8LLD0 A2XD20 Q10R44	2	S 555	S 555;	1
U451WHF100-132	132	DVQRQMSGLSFQDHRSSGPY	Pool_1_Pep132	Source 1, Source 2	A0A178W2A6	S 10	AT1G15130	GO:0005737; GO:0005770; GO:0005771; GO:0005829; GO:0007033; GO:0009506; GO:0036257; GO:0043130; GO:0043328; GO:0043621; GO:0099638; GO:0008152	cytoplasm; late endosome; multivesicular body; cytosol; vacuole organization; plasmodesma; multivesicular body organization; ubiquitin binding; protein transport to vacuole involved in ubiquitin-dependent protein catabolic process via the multivesicular body sorting pathway; protein self-association; endosome to plasma membrane protein transport; metabolic process	F4HXZ1 A2Z8X6 Q8LNU2	1	S 730	S 730;	1
U451WHF100-133	133	DVVEDFVLSSDEEEEDLFDI	Pool_1_Pep133	Source 1, Source 2	A0A178VSZ8	S 9;S 10	AT2G18220	GO:0005654; GO:0005730; GO:0005829; GO:0030690; GO:0030691; GO:0042273	nucleoplasm; nucleolus; cytosol; Noc1p-Noc2p complex; Noc2p-Noc3p complex; ribosomal large subunit biogenesis	Q9ZPV5 B8BHN9 Q8LNU5	2	S 729, S 730	S 729;S 730;	1
U451WHF100-134	134	DWRFDDTTASSISGFPLRNT	Pool_1_Pep134	Source 1, Source 2	C0LGH3	S 10	AT1G56140	GO:0004674; GO:0005524; GO:0005886; GO:0016021; GO:0046777; GO:0106310; GO:0106311; GO:0008152; GO:0016301	protein serine/threonine kinase activity; ATP binding; plasma membrane; integral component of membrane; protein autophosphorylation; protein serine kinase activity; protein threonine kinase activity; metabolic process; kinase activity	C0LGH3 B8ARZ2 A2XXK0 A2XXK2 B8AU77 B8B032 B8B033 A2Y2I1 B8B041 B8BBP4 B8BBP5 B8BBP6 B8BBP7 B8BBP8 B8BBP9 B8BBQ1 B8BBQ2 Q7XTP6 A0A0P0WET4 A0A0N7KJP8 Q6ZKW7 Q6ZKW6	2	S 1003	S 1003;	1
U451WHF100-135	135	EAQERSLESDGNDDSDSEED	Pool_1_Pep135	Source 1, Source 2	A0A178U6M7	S 15;S 6;S 9	AT5G09400	GO:0000325; GO:0004016; GO:0005773; GO:0005774; GO:0005886; GO:0006813; GO:0015079; GO:0016020; GO:0016021	plant-type vacuole; adenylate cyclase activity; vacuole; vacuolar membrane; plasma membrane; potassium ion transport; potassium ion transmembrane transporter activity; membrane; integral component of membrane	Q9FY75 K7M9R1 A0A0R0K2M8 K7L5D9 I1KUD4	10	S 725, S 716, S 719	S 725;S 716;S 719;	1
U451WHF100-136	136	EASAGLVAGSYRRNELVRIR	Pool_1_Pep136	Source 1, Source 2	W8PUJ0	S 10	AT4G32410	GO:0005768; GO:0005794; GO:0005802; GO:0005886; GO:0009833; GO:0016021; GO:0016759; GO:0016760; GO:0030244; GO:0042538; GO:0046872; GO:0071555; GO:0008152; GO:0016049; GO:0006950; GO:0009628	endosome; Golgi apparatus; trans-Golgi network; plasma membrane; plant-type primary cell wall biogenesis; integral component of membrane; cellulose synthase activity; cellulose synthase (UDP-forming) activity; cellulose biosynthetic process; hyperosmotic salinity response; metal ion binding; cell wall organization; metabolic process; cell growth; response to stress; response to abiotic stimulus	O48946 A2Y0X2 Q6AT26	1	S 11	S 11;	1
U451WHF100-137	137	EDDQHDSVRSIGVGINSDAA	Pool_1_Pep137	Source 1, Source 2	A0A654EQ67;F4HQ87	S 10	AT1G73460;AT1G73450	GO:0004674; GO:0004713; GO:0005524; GO:0005737; GO:0005829; GO:0005886; GO:0018105; GO:0018107; GO:0008152; GO:0016301	protein serine/threonine kinase activity; protein tyrosine kinase activity; ATP binding; cytoplasm; cytosol; plasma membrane; peptidyl-serine phosphorylation; peptidyl-threonine phosphorylation; metabolic process; kinase activity	F4HQ87 K7MJ17 I1K586 SOYBN66542 I1L3Z8	1	S 620	S 620;	1
U451WHF100-138	138	EDGGGLQSASPRAKGPTTHS	Pool_1_Pep138	Source 1, Source 2	A0A178VI55	S 10	AT3G06550	GO:0000138; GO:0000139; GO:0005783; GO:0005789; GO:0005794; GO:0005975; GO:0005976; GO:0009737; GO:0009834; GO:0010411; GO:0016021; GO:0016407; GO:0016491; GO:0045491; GO:0045492; GO:0050832; GO:1990937	Golgi trans cisterna; Golgi membrane; endoplasmic reticulum; endoplasmic reticulum membrane; Golgi apparatus; carbohydrate metabolic process; polysaccharide metabolic process; response to abscisic acid; plant-type secondary cell wall biogenesis; xyloglucan metabolic process; integral component of membrane; acetyltransferase activity; oxidoreductase activity; xylan metabolic process; xylan biosynt…	Q0WW17 A0A0R0F7Q1 K7L3I2	2	S 76	S 76;	1
U451WHF100-139	139	EDLLRASAEVLGKGSVGTSY	Pool_1_Pep139	Source 1, Source 2	C0LGL2	S 7	AT2G26730	GO:0004672; GO:0005524; GO:0005777; GO:0005886; GO:0016021	protein kinase activity; ATP binding; peroxisome; plasma membrane; integral component of membrane	O48788 I1MUE2 A0A0R0JPH2	1	S 354	S 354;	1	Os01t0607900	LOC_Os01g42294	Glyma17g12880;Glyma05g08140
U451WHF100-140	140	EDPPASPASPLTPRISYDDQ	Pool_1_Pep140	Source 1, Source 2	A0A1P8AQR0	S 9;S 6;T 12	AT1G48370	GO:0005886; GO:0016020; GO:0016021; GO:0055085	plasma membrane; membrane; integral component of membrane; transmembrane transport	Q6R3K4 I1MQH0 I1L3V2;Q6R3K4 E3UJZ2 A0A1D6E0F0 C0PHI2 A0A1D6HE34	2	S 402, S 399, T 405	S 402;	0.333333
U451WHF100-141	141	EDQENGNPGSLAGKKIDIVP	Pool_1_Pep141	Source 1, Source 2	A0A178UKD0	S 10	AT5G65270	GO:0003924; GO:0005525; GO:0005768; GO:0005794; GO:0005886; GO:0009536; GO:0015031; GO:0042546	GTPase activity; GTP binding; endosome; Golgi apparatus; plasma membrane; plastid; protein transport; cell wall biogenesis	Q9FJN8 I1LNJ6 I1MYQ4 I1K4H5 A0A0R0IVU0	1	S 203	S 203;	1
U451WHF100-142	142	EDSEDDKPLSARLKLDSKEV	Pool_1_Pep142	Source 1, Source 2	A0A654GB65	S 10	AT5G55310	GO:0003677; GO:0003917; GO:0005694; GO:0005730; GO:0006260; GO:0006265; GO:0006338; GO:0007059	DNA binding; DNA topoisomerase type I (single strand cut, ATP-independent) activity; chromosome; nucleolus; DNA replication; DNA topological change; chromatin remodeling; chromosome segregation	Q9FJ79 I1LP26 I1L5G9	2	S 160	S 160;	1
U451WHF100-143	143	EDSEDDRPLSSILSGNKGPT	Pool_1_Pep143	Source 1, Source 2	A0A654GB41	S 10	AT5G55300	GO:0003677; GO:0003917; GO:0005634; GO:0005694; GO:0005730; GO:0006260; GO:0006265; GO:0006338; GO:0007059	DNA binding; DNA topoisomerase type I (single strand cut, ATP-independent) activity; nucleus; chromosome; nucleolus; DNA replication; DNA topological change; chromatin remodeling; chromosome segregation	P30181 I1LP26 I1L5G9	2	S 167	S 167;	1
U451WHF100-144	144	EDVEDASNGSAEVWDDSSLE	Pool_1_Pep144	Source 1, Source 2	Q5QIT3	S 7;S 10	AT5G28850	GO:0000159; GO:0005509; GO:0005829; GO:0006470; GO:0019888; GO:0008152	protein phosphatase type 2A complex; calcium ion binding; cytosol; protein dephosphorylation; protein phosphatase regulator activity; metabolic process	Q5QIT3 A0A0R0HUD3 A0A368UGI4 I1NIM7 I1JRS9	2	S 524, S 527	S 524;S 527;	1
U451WHF100-145	145	EDVEDASNGSAEVWDESSLE	Pool_1_Pep145	Source 1, Source 2	Q8VZQ4	S 7;S 10	AT5G28900	GO:0000159; GO:0005509; GO:0005634; GO:0005737; GO:0006470; GO:0019888; GO:0008152	protein phosphatase type 2A complex; calcium ion binding; nucleus; cytoplasm; protein dephosphorylation; protein phosphatase regulator activity; metabolic process	Q8VZQ4 A0A0R0HUD3 A0A368UGI4 I1NIM7 I1JRS9	2	S 524, S 527	S 524;S 527;	1
U451WHF100-146	146	EEANIGDVETDDELNEAEEY	Pool_1_Pep146	Source 1, Source 2	Q9FKN6;O22281	T 10	AT4G08580;AT5G17900	GO:0000398; GO:0005684; GO:0009507	mRNA splicing, via spliceosome; U2-type spliceosomal complex; chloroplast	O22281 I1K3R8 I1KS60	2	T 258	T 258;	1
U451WHF100-147	147	EEDDLEDGFSELEGSKSGQG	Pool_1_Pep147	Source 1, Source 2	A0A178W3Z6	S 10	AT1G80270	GO:0003729; GO:0005739; GO:0009941	mRNA binding; mitochondrion; chloroplast envelope	Q9C977 A2WNI1 A2ZIH5 Q5NAB7 Q2QX42	2	S 96	S 96;	1
U451WHF100-148	148	EEEDHDGSGSSDDETGRNSK	Pool_1_Pep148	Source 1, Source 2	A0A7G2FI58	S 10	AT5G54910	GO:0003723; GO:0003724; GO:0005524; GO:0005634; GO:0005730; GO:0006364; GO:0016787; GO:0008152	RNA binding; RNA helicase activity; ATP binding; nucleus; nucleolus; rRNA processing; hydrolase activity; metabolic process	Q9FFT9 A0A368UJL8 I1JJ86	1	S 697	S 697;	1
U451WHF100-149	149	EEEGNVSDRGDEDEEEEASR	Pool_1_Pep149	Source 1, Source 2	A0A178V535	S 7	AT4G12610	GO:0001096; GO:0003677; GO:0005674; GO:0006367; GO:0006368; GO:0008022; GO:0016251; GO:0032968; GO:0045944	TFIIF-class transcription factor complex binding; DNA binding; transcription factor TFIIF complex; transcription initiation from RNA polymerase II promoter; transcription elongation from RNA polymerase II promoter; protein C-terminus binding; RNA polymerase II general transcription initiation factor activity; positive regulation of transcription elongation from RNA polymerase II promoter; positiv…	Q9SU25 Q2HT28 Q2HT32;Q9SU25 I1MFM9 I1KZY8	5	S 239	S 239;	1
U451WHF100-150	150	EEEKEEEAGSEKKEKKKKKD	Pool_1_Pep150	Source 1, Source 2	C0SVF3	S 10	AT3G57150	GO:0000495; GO:0003723; GO:0005730; GO:0005829; GO:0009506; GO:0009982; GO:0031118; GO:0031120; GO:0031429; GO:1990481	box H/ACA RNA 3'-end processing; RNA binding; nucleolus; cytosol; plasmodesma; pseudouridine synthase activity; rRNA pseudouridine synthesis; snRNA pseudouridine synthesis; box H/ACA snoRNP complex; mRNA pseudouridine synthesis	Q9LD90 K7M9T4 I1KUB2	2	S 517	S 517;	1
U451WHF100-151	151	EEIFSIFPFSDDEENGPVSG	Pool_1_Pep151	Source 1, Source 2	Q0WKW1	S 10	AT3G08020	GO:0003712; GO:0042393; GO:0045892; GO:0045944; GO:0046872; GO:0008152	transcription coregulator activity; histone binding; negative regulation of transcription, DNA-templated; positive regulation of transcription by RNA polymerase II; metal ion binding; metabolic process	Q0WKW1 I1LNW1 I1L5M9	2	S 392	S 392;	1
U451WHF100-152	152	EEMLHRRALSMAIHQAQLSQ	Pool_1_Pep152	Source 1, Source 2	A0A5S9WIM0	S 10	AT1G33990	GO:0005886; GO:0009507; GO:0009694; GO:0009696; GO:0080030; GO:0080031; GO:0080032; GO:0008152	plasma membrane; chloroplast; jasmonic acid metabolic process; salicylic acid metabolic process; methyl indole-3-acetate esterase activity; methyl salicylate esterase activity; methyl jasmonate esterase activity; metabolic process	Q9FVW3 I1JZE9 I1KFZ3	2	S 47	S 47;	1
U451WHF100-153	153	EENLHRRALSMAIHQAQVSQ	Pool_1_Pep153	Source 1, Source 2	Q940H7	S 10	AT4G09900	GO:0009507; GO:0009694; GO:0009696; GO:0080030; GO:0080031; GO:0080032; GO:0008152	chloroplast; jasmonic acid metabolic process; salicylic acid metabolic process; methyl indole-3-acetate esterase activity; methyl salicylate esterase activity; methyl jasmonate esterase activity; metabolic process	Q940H7 I1JZE9 I1KFZ3	2	S 48	S 48;	1
U451WHF100-154	154	EESDHEKTDTDDEKDEVEVE	Pool_1_Pep154	Source 1, Source 2	A0A178U9G8	T 8;T 10	AT5G63550	GO:0003677; GO:0005634; GO:0006325; GO:0042393; GO:2000779	DNA binding; nucleus; chromatin organization; histone binding; regulation of double-strand break repair	Q9FFQ8 K7KL81 A0A368UJB9 I1KC06 I1KP58	2	T 390, T 392	T 390;T 392;	1
U451WHF100-155	155	EFRRLLRTASISSQRAPSPA	Pool_1_Pep155	Source 1, Source 2	A0A178UH42	S 10	AT5G66210	GO:0004674; GO:0004683; GO:0004722; GO:0005509; GO:0005516; GO:0005524; GO:0005634; GO:0005737; GO:0005886; GO:0006468; GO:0006952; GO:0007275; GO:0009931; GO:0018105; GO:0035556; GO:0040008; GO:0046777; GO:0106310; GO:0106311; GO:1900425; GO:2000032	protein serine/threonine kinase activity; calmodulin-dependent protein kinase activity; protein serine/threonine phosphatase activity; calcium ion binding; calmodulin binding; ATP binding; nucleus; cytoplasm; plasma membrane; protein phosphorylation; defense response; multicellular organism development; calcium-dependent protein serine/threonine kinase activity; peptidyl-serine phosphorylation; i…	Q9FKW4 B8AGZ4 B8B5E8 Q6Z2M9 Q0D715	1	S 509	S 509;	1
U451WHF100-156	156	EGRSQVDGSTEQSPKLESAS	Pool_1_Pep156	Source 1, Source 2	F4I450	S 13	AT1G04080	GO:0006396	RNA processing	Q93ZR3 K7MYR3 K7KFI9	2	S 378	S 378;	1
U451WHF100-157	157	EHEEIFTDDDEAVGNDPEER	Pool_1_Pep157	Source 1, Source 2	A0A178V535	T 7	AT4G12610	GO:0001096; GO:0003677; GO:0005674; GO:0006367; GO:0006368; GO:0008022; GO:0016251; GO:0032968; GO:0045944	TFIIF-class transcription factor complex binding; DNA binding; transcription factor TFIIF complex; transcription initiation from RNA polymerase II promoter; transcription elongation from RNA polymerase II promoter; protein C-terminus binding; RNA polymerase II general transcription initiation factor activity; positive regulation of transcription elongation from RNA polymerase II promoter; positiv…	Q9SU25 I1MFM9 I1KZY8	2	T 296	T 296;	1			Glyma09g01260;Glyma15g12090
U451WHF100-158	158	EHVLVKRAASAEDNFERALQ	Pool_1_Pep158	Source 1, Source 2	Q9SA78	S 10	AT1G30630	GO:0000139; GO:0005198; GO:0005774; GO:0006888; GO:0006890; GO:0006891; GO:0015031; GO:0030126	Golgi membrane; structural molecule activity; vacuolar membrane; endoplasmic reticulum to Golgi vesicle-mediated transport; retrograde vesicle-mediated transport, Golgi to endoplasmic reticulum; intra-Golgi vesicle-mediated transport; protein transport; COPI vesicle coat	Q9SA78 K7MB75 C6TGT0	1	S 279	S 279;	1
U451WHF100-159	159	EHWAKEHKVSGDFESICRNQ	Pool_1_Pep159	Source 1, Source 2	Q9C7W4	S 10	AT1G64400	GO:0004467; GO:0005524; GO:0005783; GO:0006631; GO:0016020; GO:0008152	long-chain fatty acid-CoA ligase activity; ATP binding; endoplasmic reticulum; fatty acid metabolic process; membrane; metabolic process	Q9C7W4 B8A6V4 B8A7L3 Q0JKR1 Q0JKD5	1	S 604	S 604;	1
U451WHF100-160	160	EIQEKLGCKSPIDTMREVRN	Pool_1_Pep160	Source 1, Source 2	Q0WQY6	S 10	AT3G10850	GO:0004416; GO:0005829; GO:0019243; GO:0046872; GO:0099503; GO:0008152	hydroxyacylglutathione hydrolase activity; cytosol; methylglyoxal catabolic process to D-lactate via S-lactoyl-glutathione; metal ion binding; secretory vesicle; metabolic process	O24496 B8ANY4 Q10LW8	2	S 241	S 241;	1
U451WHF100-161	161	EKDDDVFSDSDGEEEGNSQS	Pool_1_Pep161	Source 1, Source 2	A0A178VJS2	S 8;S 10	AT3G50110	GO:0004725; GO:0005829; GO:0006629; GO:0006970; GO:0009651; GO:0016311; GO:0016314; GO:0052866; GO:0008152; GO:0006950; GO:0009628	protein tyrosine phosphatase activity; cytosol; lipid metabolic process; response to osmotic stress; response to salt stress; dephosphorylation; phosphatidylinositol-3,4,5-trisphosphate 3-phosphatase activity; phosphatidylinositol phosphate phosphatase activity; metabolic process; response to stress; response to abiotic stimulus	Q8H106 I1LHA8 I1J9A2	4	S 574, S 576	S 574;S 576;	1
U451WHF100-162	162	EKEESDEEDYGGDFGLFDEE	Pool_1_Pep162	Source 1, Source 2	A8MQR4	Y 10	AT3G09200	GO:0000027; GO:0002181; GO:0003729; GO:0003735; GO:0005507; GO:0005634; GO:0005730; GO:0005829; GO:0005886; GO:0009409; GO:0009506; GO:0010043; GO:0022625; GO:0022626; GO:0042788; GO:0046686; GO:0070180	ribosomal large subunit assembly; cytoplasmic translation; mRNA binding; structural constituent of ribosome; copper ion binding; nucleus; nucleolus; cytosol; plasma membrane; response to cold; plasmodesma; response to zinc ion; cytosolic large ribosomal subunit; cytosolic ribosome; polysomal ribosome; response to cadmium ion; large ribosomal subunit rRNA binding	Q42112 A2ZB54 A2ZHU8 B8BAG5 Q2RAW0 Q2QY46 P41095	6	Y 311	Y 311;	1
U451WHF100-163	163	EKICAPPKTSPQKEETRGKP	Pool_1_Pep163	Source 1, Source 2	A0A1P8BA43	S 10	AT5G22010	GO:0000003; GO:0000712; GO:0003677; GO:0003689; GO:0005524; GO:0005634; GO:0005663; GO:0006260; GO:0006281; GO:0006974; GO:0009737; GO:0031935; GO:0051321; GO:0051570	reproduction; resolution of meiotic recombination intermediates; DNA binding; DNA clamp loader activity; ATP binding; nucleus; DNA replication factor C complex; DNA replication; DNA repair; cellular response to DNA damage stimulus; response to abscisic acid; regulation of chromatin silencing; meiotic cell cycle; regulation of histone H3-K9 methylation	Q9C587 I1LRM8 K7KYD3	1	S 314	S 314;	1
U451WHF100-164	164	EKKSVTPLREMTPERIFGKM	Pool_1_Pep164	Source 1, Source 2	A0A654FV92	T 6	AT4G32285	GO:0000149; GO:0005545; GO:0005546; GO:0005634; GO:0005794; GO:0005829; GO:0005886; GO:0005905; GO:0006900; GO:0009504; GO:0030136; GO:0032050; GO:0048268; GO:0072583	SNARE binding; 1-phosphatidylinositol binding; phosphatidylinositol-4,5-bisphosphate binding; nucleus; Golgi apparatus; cytosol; plasma membrane; clathrin-coated pit; vesicle budding from membrane; cell plate; clathrin-coated vesicle; clathrin heavy chain binding; clathrin coat assembly; clathrin-dependent endocytosis	Q8S9J8 I1JUC2 I1K8U2	4	T 235	T 235;	1
U451WHF100-165	165	EKLVEEGKVSPIKEVIPPQI	Pool_1_Pep165	Source 1, Source 2	A0A178UM28	S 10	AT5G49460	GO:0003878; GO:0005524; GO:0005829; GO:0005886; GO:0006085; GO:0006633; GO:0009346; GO:0046872	ATP citrate synthase activity; ATP binding; cytosol; plasma membrane; acetyl-CoA biosynthetic process; fatty acid biosynthetic process; metal ion binding	Q9FGX1 A2WNV6 Q93VT8	1	S 324	S 324;	1
U451WHF100-166	166	EKQQIKKLESSLKLYAPESA	Pool_1_Pep166	Source 1, Source 2	A0A5S9WGW9	S 10	AT1G31330	GO:0003729; GO:0005634; GO:0009507; GO:0009534; GO:0009535; GO:0009538; GO:0009579; GO:0009941; GO:0010287; GO:0015979; GO:0016021; GO:0019904	mRNA binding; nucleus; chloroplast; chloroplast thylakoid; chloroplast thylakoid membrane; photosystem I reaction center; thylakoid; chloroplast envelope; plastoglobule; photosynthesis; integral component of membrane; protein domain specific binding	Q9SHE8 A2XMI1 Q8S7H8	1	S 107	S 107;	1
U451WHF100-167	167	EKTIFHLNPSGRFVIGGPHG	Pool_1_Pep167	Source 1, Source 2	A0A178WES1;A0A178VIP8	S 10	AT3G17390;AT1G02500	GO:0004478; GO:0005524; GO:0005576; GO:0005618; GO:0005829; GO:0005886; GO:0006556; GO:0006730; GO:0009693; GO:0046686; GO:0046872; GO:0008152	methionine adenosyltransferase activity; ATP binding; extracellular region; cell wall; cytosol; plasma membrane; S-adenosylmethionine biosynthetic process; one-carbon metabolic process; ethylene biosynthetic process; response to cadmium ion; metal ion binding; metabolic process	P23686 I1MHR0 I1MRW7 I1MRW8 I1NBG9 I1JQV8 I1LVJ0	6	S 237	S 237;	1	Os05t0135700;Os01t0323600;Os01t0293000	LOC_Os05g04510;LOC_Os01g18860;LOC_Os01g22010	Glyma1337s00200;Glyma17g04330;Glyma19g40810;Glyma03g38190;Glyma07g36150;Glyma15g21890;Glyma17g04340
U451WHF100-168	168	EKTVNAARRSGADIETVRKF	Pool_1_Pep168	Source 1, Source 2	A0A178VSD5;A0A178V9J8	S 10	AT2G42680;AT3G58680	GO:0003677; GO:0003713; GO:0003729; GO:0005634; GO:0005730; GO:0005737; GO:0005829; GO:0045893; GO:0008152	DNA binding; transcription coactivator activity; mRNA binding; nucleus; nucleolus; cytoplasm; cytosol; positive regulation of transcription, DNA-templated; metabolic process	Q9LXT3 C6T1P5 C6SXJ2 I1KEM1	2	S 38	S 38;	1
U451WHF100-169	169	ELGKPMSFDSPGDGGGAYSP	Pool_1_Pep169	Source 1, Source 2	A0A5S9XWG2	S 10	AT4G26455	GO:0005635; GO:0006997; GO:0009504; GO:0016021; GO:0031965; GO:0046982	nuclear envelope; nucleus organization; cell plate; integral component of membrane; nuclear membrane; protein heterodimerization activity	Q8GXA4 A0A0R0KFX3 K7KYN1	1	S 70	S 70;	1
U451WHF100-170	170	ELKFDDESDSDDIRAFSNLS	Pool_1_Pep170	Source 1, Source 2	A0A1P8B9X0	S 10	AT5G47490	GO:0005794; GO:0006914; GO:0007029; GO:0007030; GO:0012507; GO:0015031; GO:0048208; GO:0070863; GO:0070971; GO:0070973	Golgi apparatus; autophagy; endoplasmic reticulum organization; Golgi organization; ER to Golgi transport vesicle membrane; protein transport; COPII vesicle coating; positive regulation of protein exit from endoplasmic reticulum; endoplasmic reticulum exit site; protein localization to endoplasmic reticulum exit site	Q9FGK8 A0A0R0HJQ2 I1LGQ3 I1J9V8 A0A0R0LJH9	1	S 48	S 48;	1
U451WHF100-171	171	ELKFDDGSDSDDAKAFANLS	Pool_1_Pep171	Source 1, Source 2	A0A1P8BE45	S 8;S 10	AT5G47480	GO:0005795; GO:0006914; GO:0007029; GO:0007030; GO:0012507; GO:0015031; GO:0048208; GO:0070863; GO:0070971; GO:0070973	Golgi stack; autophagy; endoplasmic reticulum organization; Golgi organization; ER to Golgi transport vesicle membrane; protein transport; COPII vesicle coating; positive regulation of protein exit from endoplasmic reticulum; endoplasmic reticulum exit site; protein localization to endoplasmic reticulum exit site	Q9FGK9 A0A0R0HJQ2 I1LGQ3 I1J9V8 A0A0R0LJH9	2	S 43, S 45	S 45;	0.5
U451WHF100-172	172	ELNKLRRSASFGIHGNNNNS	Pool_1_Pep172	Source 1, Source 2	A0A654F1U6	S 10	AT2G40140	GO:0003677; GO:0003700; GO:0005634; GO:0006355; GO:0009409; GO:0010200; GO:0046872; GO:0050832; GO:0071456; GO:0008152; GO:0009607; GO:0006950; GO:0009628	DNA binding; DNA-binding transcription factor activity; nucleus; regulation of transcription, DNA-templated; response to cold; response to chitin; metal ion binding; defense response to fungus; cellular response to hypoxia; metabolic process; response to biotic stimulus; response to stress; response to abiotic stimulus	Q9XEE6 I1M6J5 I1JJF9	2	S 621	S 621;	1
U451WHF100-173	173	ELSISVAGSTSSPASKMFVK	Pool_1_Pep173	Source 1, Source 2	F4JKH6	T 10	AT4G28080	GO:0003729; GO:0005737; GO:0005886; GO:0007049; GO:0007275; GO:0009737	mRNA binding; cytoplasm; plasma membrane; cell cycle; multicellular organism development; response to abscisic acid	F4JKH6 I1JWD6 I1KDG4	1	T 1322	T 1322;	1
U451WHF100-174	174	EPLAVESPMTNKKKKKSKKN	Pool_1_Pep174	Source 1, Source 2	A0A178W5E1	T 10	AT1G31970	GO:0003723; GO:0003724; GO:0005524; GO:0005730; GO:0005829; GO:0006364; GO:0008152	RNA binding; RNA helicase activity; ATP binding; nucleolus; cytosol; rRNA processing; metabolic process	Q9C551 I1J4L9 I1L537	1	T 22	T 22;	1
U451WHF100-175	175	EQDEHRSPIEDEEGSEKDLR	Pool_1_Pep175	Source 1, Source 2	F4K204	S 7;S 15	AT5G61150	GO:0006368; GO:0016570; GO:0016593; GO:0008152; GO:0006950; GO:0009628	transcription elongation from RNA polymerase II promoter; histone modification; Cdc73/Paf1 complex; metabolic process; response to stress; response to abiotic stimulus	F4K204 B8BMP9 A2XM50 B8B6L2 Q2QN51 Q0D934	1	S 244, S 252	S 244;S 252;	1
U451WHF100-176	176	EQFMTEYVVTRWYRAPELLL	Pool_1_Pep176	Source 1, Source 2	Q0WMN0;Q0IGG6	T 10	AT4G36450;AT2G18170	GO:0004674; GO:0004707; GO:0005524; GO:0005634; GO:0005737; GO:0006952; GO:0035556; GO:0042542; GO:0106310; GO:0106311	protein serine/threonine kinase activity; MAP kinase activity; ATP binding; nucleus; cytoplasm; defense response; intracellular signal transduction; response to hydrogen peroxide; protein serine kinase activity; protein threonine kinase activity	Q39027 I1K3X7 I1KSD4	4	T 196	T 196;	1
U451WHF100-177	177	EQPRNISGSMQSPRSPSSHP	Pool_1_Pep177	Source 1, Source 2	A0A178UD05	S 12	AT5G06140	GO:0005768; GO:0005771; GO:0005794; GO:0005829; GO:0005886; GO:0006623; GO:0006896; GO:0008333; GO:0009958; GO:0010008; GO:0010252; GO:0016020; GO:0030904; GO:0035091; GO:0043231; GO:0048364; GO:0009628	endosome; multivesicular body; Golgi apparatus; cytosol; plasma membrane; protein targeting to vacuole; Golgi to vacuole transport; endosome to lysosome transport; positive gravitropism; endosome membrane; auxin homeostasis; membrane; retromer complex; phosphatidylinositol binding; intracellular membrane-bounded organelle; root development; response to abiotic stimulus	Q9FG38 A2WX83 Q5N7G9	1	S 16	S 16;	1
U451WHF100-178	178	ERESEVLSSVSPTESRSDTA	Pool_1_Pep178	Source 1, Source 2	A0A654FHB2	S 11	AT3G16620	GO:0003924; GO:0005525; GO:0009536; GO:0009707; GO:0016021; GO:0045036; GO:0046872	GTPase activity; GTP binding; plastid; chloroplast outer membrane; integral component of membrane; protein targeting to chloroplast; metal ion binding	Q9LUS2 A2Z9Z4 Q94LU7	1	S 381	S 381;	1
U451WHF100-179	179	ERGNYSPCSSPSGIDPREQS	Pool_1_Pep179	Source 1, Source 2	A0A5S9Y460	S 6;S 10	AT5G12440	GO:0003677; GO:0003723; GO:0046872	DNA binding; RNA binding; metal ion binding	Q94CJ8 I1LG60 I1JAF9	4	S 471, S 475	S 471;S 475;	1
U451WHF100-180	180	ERLLPPRPASAINLRGDAGS	Pool_1_Pep180	Source 1, Source 2	Q9SAH0	S 10	AT1G80900	GO:0005886; GO:0015095; GO:0015693; GO:0016021	plasma membrane; magnesium ion transmembrane transporter activity; magnesium ion transport; integral component of membrane	Q9SAH0 A2YFN7 Q67UQ7	1	S 31	S 31;	1
U451WHF100-181	181	ESGFSSDVESKYKKIYEDDI	Pool_1_Pep181	Source 1, Source 2	A0A5S9XDV8	S 6;S 10	AT3G18480	GO:0005768; GO:0005794; GO:0005802; GO:0006891; GO:0016021; GO:0030173	endosome; Golgi apparatus; trans-Golgi network; intra-Golgi vesicle-mediated transport; integral component of membrane; integral component of Golgi membrane	Q9LS42 I1KIU9 K7LEQ8	3	S 592, S 596	S 592;S 596;	1
U451WHF100-182	182	ESNKVTEEGSQASSSSAAAI	Pool_1_Pep182	Source 1, Source 2	F4J2B4	S 10	AT3G02200	GO:0000502; GO:0001732; GO:0002183; GO:0003743; GO:0005829; GO:0005852; GO:0016282; GO:0033290; GO:0071541	proteasome complex; formation of cytoplasmic translation initiation complex; cytoplasmic translational initiation; translation initiation factor activity; cytosol; eukaryotic translation initiation factor 3 complex; eukaryotic 43S preinitiation complex; eukaryotic 48S preinitiation complex; eukaryotic translation initiation factor 3 complex, eIF3m	Q8W4A0 B8ATY5 Q0JFH5	1	S 407	S 407;	1
U451WHF100-183	183	ESPGPSGGGSVSPFNSSGKR	Pool_1_Pep183	Source 1, Source 2	A0A178W1F1	S 12;S 10;S 6	AT2G38610	GO:0003729; GO:0005634; GO:0005829; GO:0048024; GO:0008152	mRNA binding; nucleus; cytosol; regulation of mRNA splicing, via spliceosome; metabolic process	Q9ZVI3 B6T8Q7 B4FNZ8 B4F808 B4FN92;Q9ZVI3 B8AM97 B8B8H3 Q75GR5 Q8H2M0	25	S 278, S 276, S 272	S 278;S 276;	0.666667
U451WHF100-184	184	ESRRLEKSLSIVRSRHDSAR	Pool_1_Pep184	Source 1, Source 2	Q9SAH0	S 10	AT1G80900	GO:0005886; GO:0015095; GO:0015693; GO:0016021	plasma membrane; magnesium ion transmembrane transporter activity; magnesium ion transport; integral component of membrane	Q9SAH0 A2YFN7 Q67UQ7	2	S 328	S 328;	1
U451WHF100-185	185	ESSPSSSPRSERSNFMPNLY	Pool_1_Pep185	Source 1, Source 2	A0A5S9XMR7	S 6;S 7;S 10	AT3G60320	GO:0005634; GO:0010167; GO:0015706; GO:0071249; GO:0071705; GO:1901698	nucleus; response to nitrate; nitrate transport; cellular response to nitrate; nitrogen compound transport; response to nitrogen compound	Q93YU8 A0A1D6K8M9 A0A1X7YE69;Q93YU8 A2ZA98 Q9AQW1	3	S 156, S 157, S 160	S 156;S 160;	0.666667
U451WHF100-186	186	ETSPQRKTGLSPRRRSPLPR	Pool_1_Pep186	Source 1, Source 2	A0A1P8APZ9	S 11	AT1G16610	GO:0000381; GO:0000398; GO:0003723; GO:0005654; GO:0005681; GO:0005730; GO:0005737; GO:0008380; GO:0010182; GO:0016607; GO:0061574	regulation of alternative mRNA splicing, via spliceosome; mRNA splicing, via spliceosome; RNA binding; nucleoplasm; spliceosomal complex; nucleolus; cytoplasm; RNA splicing; sugar mediated signaling pathway; nuclear speck; ASAP complex	Q9SEE9 I1MJ68 I1KU45	2	S 233	S 233;	1
U451WHF100-187	187	EVEEKEVENTDDDKKEAEGK	Pool_1_Pep187	Source 1, Source 2	F4KCW4	T 10	AT5G23420	GO:0000741; GO:0003677; GO:0003700; GO:0005634; GO:0010197	karyogamy; DNA binding; DNA-binding transcription factor activity; nucleus; polar nucleus fusion	Q8LDF9 I1LFB2 C6SZV9	2	T 221	T 221;	1
U451WHF100-188	188	EVEVTNVNSDGDQSDINSKA	Pool_1_Pep188	Source 1, Source 2	A0A654ERW1	S 9	AT1G67230	GO:0000785; GO:0005634; GO:0005635; GO:0005652; GO:0005654; GO:0005739; GO:0005829; GO:0006997; GO:0031965; GO:0034399; GO:0097298	chromatin; nucleus; nuclear envelope; nuclear lamina; nucleoplasm; mitochondrion; cytosol; nucleus organization; nuclear membrane; nuclear periphery; regulation of nucleus size	F4HRT5 K7MV72 I1KWP9	2	S 901	S 901;	1
U451WHF100-189	189	EVKKDAEPRTPFSDRPVRER	Pool_1_Pep189	Source 1, Source 2	Q9SUA1	T 10	AT4G26630	GO:0003677; GO:0003682; GO:0005634; GO:0005829; GO:0006338; GO:0009651; GO:0042393; GO:0045892; GO:2000779	DNA binding; chromatin binding; nucleus; cytosol; chromatin remodeling; response to salt stress; histone binding; negative regulation of transcription, DNA-templated; regulation of double-strand break repair	Q9SUA1 A2XJ75 Q10H93	1	T 356	T 356;	1
U451WHF100-190	190	EVLWRQPSGSEVGDRAASYE	Pool_1_Pep190	Source 1, Source 2	A0A654EBN1	S 10	AT1G17210	GO:0005634; GO:0005829; GO:0008270; GO:0009524	nucleus; cytosol; zinc ion binding; phragmoplast	Q9SHI0 B8AKX3 Q10CF1	1	S 496	S 496;	1
U451WHF100-191	191	EWDAKSWDNVDLKIDDKEEE	Pool_1_Pep191	Source 1, Source 2	Q9SRE1	S 6	AT1G76720	GO:0003743; GO:0003924; GO:0005525	translation initiation factor activity; GTPase activity; GTP binding	Q9SRE1 I1LDH2 I1NH15	2	S 708	S 708;	1
U451WHF100-192	192	EYDRGVNTFSPEGRLFQVEY	Pool_1_Pep192	Source 1, Source 2	A0A178W977;A0A178VCX2	S 10	AT3G14290;AT1G53850	GO:0000502; GO:0003735; GO:0004175; GO:0004540; GO:0005634; GO:0005737; GO:0005774; GO:0005829; GO:0005839; GO:0005886; GO:0010499; GO:0019773; GO:0022626; GO:0042788; GO:0043161; GO:0046686; GO:0008152	proteasome complex; structural constituent of ribosome; endopeptidase activity; ribonuclease activity; nucleus; cytoplasm; vacuolar membrane; cytosol; proteasome core complex; plasma membrane; proteasomal ubiquitin-independent protein catabolic process; proteasome core complex, alpha-subunit complex; cytosolic ribosome; polysomal ribosome; proteasome-mediated ubiquitin-dependent protein catabolic…	O81149 B8BLI9 Q9LSU1	1	S 16	S 16;	1	Os11t0615700	LOC_Os11g40140	Glyma10g42650;Glyma20g24380;Glyma02g01700;Glyma10g01760
U451WHF100-193	193	EYGFEEDKSDSEDENDVVRK	Pool_1_Pep193	Source 1, Source 2	Q8H0U8	S 9;S 11	AT1G20920	GO:0000398; GO:0003723; GO:0003724; GO:0005524; GO:0005634; GO:0016787; GO:0008152	mRNA splicing, via spliceosome; RNA binding; RNA helicase activity; ATP binding; nucleus; hydrolase activity; metabolic process	Q8H0U8 I1LG22 I1JAI4	4	S 982, S 984	S 982;S 984;	1
U451WHF100-194	194	EYKASGSMSPGVQVLRERAS	Pool_1_Pep194	Source 1, Source 2	A0A178VWX1	S 7;S 9	AT2G45200	GO:0000139; GO:0005484; GO:0005768; GO:0005773; GO:0005789; GO:0005794; GO:0005797; GO:0005801; GO:0005802; GO:0005829; GO:0006888; GO:0006906; GO:0009737; GO:0015031; GO:0016021; GO:0031201; GO:0048209	Golgi membrane; SNAP receptor activity; endosome; vacuole; endoplasmic reticulum membrane; Golgi apparatus; Golgi medial cisterna; cis-Golgi network; trans-Golgi network; cytosol; endoplasmic reticulum to Golgi vesicle-mediated transport; vesicle fusion; response to abscisic acid; protein transport; integral component of membrane; SNARE complex; regulation of vesicle targeting, to, from or within…	O22151 I1J7S7 I1JKS2	1	S 162, S 164	S 162;S 164;	1
U451WHF100-195	195	FAATSANSASRSNIVDWAEK	Pool_1_Pep195	Source 1, Source 2	A0A178VQN7	S 10;S 8	AT2G17980	GO:0000139; GO:0005739; GO:0005829; GO:0006886; GO:0006888; GO:0016192; GO:0019905	Golgi membrane; mitochondrion; cytosol; intracellular protein transport; endoplasmic reticulum to Golgi vesicle-mediated transport; vesicle-mediated transport; syntaxin binding	Q9SL48 K7KPU4 I1KR84	6	S 480, S 478	S 480;S 478;	1
U451WHF100-196	196	FAFDDSVPSTPLSRFGNSPP	Pool_1_Pep196	Source 1, Source 2	Q9LM78	S 6;T 10;S 13	AT1G20760	GO:0005509; GO:0005634; GO:0005886; GO:0006897; GO:0016197	calcium ion binding; nucleus; plasma membrane; endocytosis; endosomal transport	Q9LM78 I1JST7 I1K7B7;Q9LM78 A0A1D6JMM3 A0A1D6PJE9	7	S 944, T 948, S 951	S 944;T 948;S 951;	1
U451WHF100-197	197	FAGKNEVTPYLVSRFYRSPE	Pool_1_Pep197	Source 1, Source 2	A8MR79	Y 10	AT3G25840	GO:0000380; GO:0005524; GO:0005634; GO:0006468; GO:0008380; GO:0045292; GO:0106310; GO:0106311	alternative mRNA splicing, via spliceosome; ATP binding; nucleus; protein phosphorylation; RNA splicing; mRNA cis splicing, via spliceosome; protein serine kinase activity; protein threonine kinase activity	Q8RWN3 A0A0R0I4J2 I1NFH2	1	Y 893	Y 893;	1
U451WHF100-198	198	FERENAGNASFKFQEIPFTN	Pool_1_Pep198	Source 1, Source 2	Q94B03	S 10	AT4G12070	GO:0005886	plasma membrane	Q94B03 I1LJT4 I1M530 I1MD91	1	S 538	S 538;	1
U451WHF100-199	199	FFQKLEKRGSGDMPVEVILP	Pool_1_Pep199	Source 1, Source 2	F4I6M4	S 10	AT1G50890	GO:0007275; GO:0008017; GO:0009826; GO:0010005; GO:0010031; GO:0016049	multicellular organism development; microtubule binding; unidimensional cell growth; cortical microtubule, transverse to long axis; circumnutation; cell growth	F4I6M4 I1N0S5 A0A0R0IYG9	1	S 426	S 426;	1
U451WHF100-200	200	FGINRQTSYSFERSQAPQRL	Pool_1_Pep200	Source 1, Source 2	O22907	S 10	AT2G47330	GO:0003723; GO:0003724; GO:0005524; GO:0005634; GO:0016787	RNA binding; RNA helicase activity; ATP binding; nucleus; hydrolase activity	O22907 B8AMH7 Q10MH8	1	S 20	S 20;	1
U451WHF100-201	201	FGYSKSSVLHSQPKSTVGTP	Pool_1_Pep201	Source 1, Source 2	Q9SMQ4;A0A178VHA9;Q39193;A0A178V029	S 11;S 15;T 16;S 6;S 7	AT4G33950;AT3G50500;AT5G66880;AT4G40010	GO:0004674; GO:0005524; GO:0005634; GO:0005737; GO:0005829; GO:0006468; GO:0006970; GO:0009651; GO:0016301; GO:0035556; GO:0106310; GO:0106311; GO:0008152; GO:0006950; GO:0009628	protein serine/threonine kinase activity; ATP binding; nucleus; cytoplasm; cytosol; protein phosphorylation; response to osmotic stress; response to salt stress; kinase activity; intracellular signal transduction; protein serine kinase activity; protein threonine kinase activity; metabolic process; response to stress; response to abiotic stimulus	Q9SMQ4 B8AQM4 A2YNT8 Q75LR7 Q0D4J7	11	S 154, S 158, T 159, S 149, S 150	S 154;S 158;T 159;S 149;S 150;	1	Os03t0764800;Os03t0390200;Os12t0586100;Os03t0610900	LOC_Os12g39630;LOC_Os03g27280;LOC_Os03g55600;LOC_Os03g41460	Glyma08g14210;Glyma05g09460;Glyma20g01240;Glyma02g15330;Glyma05g31000;Glyma07g33120;Glyma01g39020;Glyma17g20610;Glyma02g37090;Glyma14g35380;Glyma11g06250;Glyma07g29500
U451WHF100-202	202	FHDIVGSAYYVAPEVLKRRS	Pool_1_Pep202	Source 1, Source 2	A0A178UH42;Q7XJR9	S 7;Y 9	AT2G17890;AT5G66210	GO:0004672; GO:0004683; GO:0005509; GO:0005516; GO:0005524; GO:0005634; GO:0005737; GO:0005886; GO:0009931; GO:0018105; GO:0035556; GO:0046777; GO:0106310; GO:0106311; GO:0008152; GO:0016301	protein kinase activity; calmodulin-dependent protein kinase activity; calcium ion binding; calmodulin binding; ATP binding; nucleus; cytoplasm; plasma membrane; calcium-dependent protein serine/threonine kinase activity; peptidyl-serine phosphorylation; intracellular signal transduction; protein autophosphorylation; protein serine kinase activity; protein threonine kinase activity; metabolic pro…	Q7XJR9 B8AGZ4 B8B5E8 Q6Z2M9 Q0D715	1	S 274, Y 276	S 274;Y 276;	1	Os02t0126400	LOC_Os02g03410
U451WHF100-203	203	FKLCKVRSIQFGQKGIPYLN	Pool_1_Pep203	Source 1, Source 2	A0A178UQ69;F4IMI7;F4K5C7	S 8	AT5G07090;AT5G58420;AT2G17360	GO:0003723; GO:0003729; GO:0003735; GO:0005774; GO:0005886; GO:0006412; GO:0019843; GO:0022626; GO:0022627	RNA binding; mRNA binding; structural constituent of ribosome; vacuolar membrane; plasma membrane; translation; rRNA binding; cytosolic ribosome; cytosolic small ribosomal subunit	P49204 A2WPV4 A2WZV1 A2Y3W4 Q5ZBX1 P49398 Q0DIR7	6	S 128	S 128;	1
U451WHF100-204	204	FKYSSHHSRSSDDLHALDTR	Pool_1_Pep204	Source 1, Source 2	Q8GUJ5	S 10	AT4G03260	GO:0000226; GO:0004674; GO:0005737; GO:0008017; GO:0009819; GO:0019901; GO:0045926; GO:0046777; GO:0099738; GO:0008152; GO:0016301; GO:0006950; GO:0009628	microtubule cytoskeleton organization; protein serine/threonine kinase activity; cytoplasm; microtubule binding; drought recovery; protein kinase binding; negative regulation of growth; protein autophosphorylation; cell cortex region; metabolic process; kinase activity; response to stress; response to abiotic stimulus	Q8GUJ5 K7LU20 I1KF88	2	S 251	S 251;	1
U451WHF100-205	205	FLAHEIDYPSDHEKGTTRGS	Pool_1_Pep205	Source 1, Source 2	A0A654EQ67;F4HQ87	S 10	AT1G73460;AT1G73450	GO:0004674; GO:0004713; GO:0005524; GO:0005737; GO:0005829; GO:0005886; GO:0018105; GO:0018107; GO:0008152; GO:0016301	protein serine/threonine kinase activity; protein tyrosine kinase activity; ATP binding; cytoplasm; cytosol; plasma membrane; peptidyl-serine phosphorylation; peptidyl-threonine phosphorylation; metabolic process; kinase activity	F4HQ87 K7MJ17 I1K586 SOYBN66542 I1L3Z8	3	S 482	S 482;	1
U451WHF100-206	206	FPAGSAPPLSPRSCGSPRTT	Pool_1_Pep206	Source 1, Source 2	Q5QIT3;Q8VZQ4	S 10	AT5G28900;AT5G28850	GO:0000159; GO:0005509; GO:0005829; GO:0006470; GO:0019888; GO:0008152	protein phosphatase type 2A complex; calcium ion binding; cytosol; protein dephosphorylation; protein phosphatase regulator activity; metabolic process	Q5QIT3 A0A0R0HUD3 A0A368UGI4 I1NIM7 I1JRS9	1	S 94	S 94;	1
U451WHF100-207	207	FPARNGPPLSPRNSTGSPRI	Pool_1_Pep207	Source 1, Source 2	A0A5S9WPY5	S 10	AT1G54450	GO:0000159; GO:0005509; GO:0006470; GO:0019888	protein phosphatase type 2A complex; calcium ion binding; protein dephosphorylation; protein phosphatase regulator activity	Q9SLI8 A0A0R0HUD3 A0A368UGI4 I1NIM7 I1JRS9	1	S 96	S 96;	1
U451WHF100-208	208	FVRDNKSIGSFRLDGIPPAP	Pool_1_Pep208	Source 1, Source 2	Q9LTX9	S 10	AT5G49910	GO:0005524; GO:0006457; GO:0009408; GO:0009507; GO:0009532; GO:0009536; GO:0009570; GO:0009579; GO:0009941; GO:0016887; GO:0045036; GO:0046686; GO:0048046; GO:0051082; GO:0006950; GO:0009628	ATP binding; protein folding; response to heat; chloroplast; plastid stroma; plastid; chloroplast stroma; thylakoid; chloroplast envelope; ATP hydrolysis activity; protein targeting to chloroplast; response to cadmium ion; apoplast; unfolded protein binding; response to stress; response to abiotic stimulus	Q9LTX9 A2Y2Y4 Q0DJB9	1	S 527	S 527;	1
U451WHF100-209	209	FVRDNKSLGSFRLDGIPPAP	Pool_1_Pep209	Source 1, Source 2	A0A178V345	S 10	AT4G24280	GO:0005524; GO:0005634; GO:0005739; GO:0005829; GO:0006457; GO:0009408; GO:0009409; GO:0009507; GO:0009536; GO:0009570; GO:0009579; GO:0009941; GO:0016032; GO:0016887; GO:0045036; GO:0046686; GO:0051082; GO:0006950; GO:0009628	ATP binding; nucleus; mitochondrion; cytosol; protein folding; response to heat; response to cold; chloroplast; plastid; chloroplast stroma; thylakoid; chloroplast envelope; viral process; ATP hydrolysis activity; protein targeting to chloroplast; response to cadmium ion; unfolded protein binding; response to stress; response to abiotic stimulus	Q9STW6 A2Y2Y4 Q0DJB9	1	S 527	S 527;	1	Os12t0244100;Os05t0303000	LOC_Os12g14070;LOC_Os05g23740	Glyma12g28750;Glyma16g00410
U451WHF100-210	210	FWKETRFSRSPYQEHTDFLA	Pool_1_Pep210	Source 1, Source 2	A0A5S9X667	S 10	AT2G41840	GO:0003729; GO:0003735; GO:0005730; GO:0005829; GO:0006412; GO:0009506; GO:0022626; GO:0022627; GO:0031047; GO:0042788; GO:0008152	mRNA binding; structural constituent of ribosome; nucleolus; cytosol; translation; plasmodesma; cytosolic ribosome; cytosolic small ribosomal subunit; gene silencing by RNA; polysomal ribosome; metabolic process	P49688 I1LGB1 I1LGB7 I1JDH6 I1K5K3	4	S 258	S 258;	1
U451WHF100-211	211	FWKETRFSRSPYQEHTDFLS	Pool_1_Pep211	Source 1, Source 2	G1JSI6;B5BRD8	S 10	AT1G58983;AT1G58380;AT1G58684;AT1G59359	GO:0003729; GO:0003735; GO:0005634; GO:0005886; GO:0006412; GO:0009506; GO:0022627	mRNA binding; structural constituent of ribosome; nucleus; plasma membrane; translation; plasmodesma; cytosolic small ribosomal subunit	Q8L8Y0 I1LGB1 I1LGB7 I1JDH6 I1K5K3	4	S 257	S 257;	1
U451WHF100-212	212	FYLHPSPATTPMDPEPRLLP	Pool_1_Pep212	Source 1, Source 2	B3H653	S 6;T 9;T 10	AT1G28280	GO:0005634; GO:0008152; GO:0006950	nucleus; metabolic process; response to stress	B3H653 I1M097 I1M227 I1MEK1 A0A0R0JBQ4	4	S 270, T 273, T 274	S 270;	0.333333
U451WHF100-213	213	GAPPVTPAGSFGRKMTVDDL	Pool_1_Pep213	Source 1, Source 2	A0A178VXH4	S 10	AT2G47970	GO:0005634; GO:0005829; GO:0006511; GO:0031625; GO:0043130; GO:0043161; GO:0008152	nucleus; cytosol; ubiquitin-dependent protein catabolic process; ubiquitin protein ligase binding; ubiquitin binding; proteasome-mediated ubiquitin-dependent protein catabolic process; metabolic process	O82264 I1NB01 I1JQF4	4	S 105	S 105;	1
U451WHF100-214	214	GAPSRSGSFAGTAQSGPGAP	Pool_1_Pep214	Source 1, Source 2	A0A5S9US97	S 8;S 6;T 12;S 15	AT1G16860	GO:0005886; GO:0016021; GO:2001007; GO:0008152	plasma membrane; integral component of membrane; negative regulation of cellulose biosynthetic process; metabolic process	Q9FZ45 K7M431 I1MC83 A0A0R0IY56 A0A368UHT5 I1KVT4;Q9FZ45 A0A1D6IYY2 K7ULP1 B8A1S1 B4G0P6	5	S 78, S 76, T 82, S 85	S 78;S 76;S 85;	0.75
U451WHF100-215	215	GARVRVDSMTKVAEIEGAEK	Pool_1_Pep215	Source 1, Source 2	A0A178UL10	S 8;T 10	AT5G20890	GO:0005524; GO:0005618; GO:0005829; GO:0005832; GO:0006457; GO:0009536; GO:0016887; GO:0046658; GO:0051082	ATP binding; cell wall; cytosol; chaperonin-containing T-complex; protein folding; plastid; ATP hydrolysis activity; anchored component of plasma membrane; unfolded protein binding	Q940P8 G2XK63 K7UPD0;Q940P8 I1LKU1 I1LRE4	8	S 255, T 257	S 255;	0.5
U451WHF100-216	216	GDDDQKDDDEDDQSSDGHED	Pool_1_Pep216	Source 1, Source 2	A0A384KXG3	S 14;S 15	AT3G52230	GO:0005829; GO:0009507; GO:0009535; GO:0009536; GO:0009707; GO:0009941	cytosol; chloroplast; chloroplast thylakoid membrane; plastid; chloroplast outer membrane; chloroplast envelope	Q9SUY2 I1LCQ6 I1NHP3	2	S 153, S 154	S 153;	0.5
U451WHF100-217	217	GDEEWRAILSPEQFRILRQK	Pool_1_Pep217	Source 1, Source 2	Q9M0Z6	S 10	AT4G04800	GO:0005634; GO:0005783; GO:0005829; GO:0009631; GO:0030091; GO:0033743; GO:0034599; GO:0046872; GO:0070191; GO:0008152; GO:0006950; GO:0009628	nucleus; endoplasmic reticulum; cytosol; cold acclimation; protein repair; peptide-methionine (R)-S-oxide reductase activity; cellular response to oxidative stress; metal ion binding; methionine-R-sulfoxide reductase activity; metabolic process; response to stress; response to abiotic stimulus	Q9M0Z6 C6SXW1 A0A0R0GU41 I1ME37 C6SVM8	2	S 96	S 96;	1
U451WHF100-218	218	GEDYPSDHGDDSEDDLHSPL	Pool_1_Pep218	Source 1, Source 2	F4JMZ7	S 6;S 12	AT4G35300	GO:0005773; GO:0005774; GO:0005794; GO:0005886; GO:0008643; GO:0016021; GO:0022857	vacuole; vacuolar membrane; Golgi apparatus; plasma membrane; carbohydrate transport; integral component of membrane; transmembrane transporter activity	Q8LPQ8 A0A0R0G755 I1JJW4 I1LWR1 I1K6U5;Q8LPQ8 B6U6U2 A0A1D6H6H4	17	S 359, S 367	S 359;S 367;	1
U451WHF100-219	219	GELVPKKKFSFKSKSTTKKP	Pool_1_Pep219	Source 1, Source 2	Q9SMR2	S 10	AT4G39920	GO:0000226; GO:0000902; GO:0005737; GO:0006457; GO:0007021; GO:0007023; GO:0015631	microtubule cytoskeleton organization; cell morphogenesis; cytoplasm; protein folding; tubulin complex assembly; post-chaperonin tubulin folding pathway; tubulin binding	Q9SMR2 B8ADX2 Q6YVY3	1	S 156	S 156;	1
U451WHF100-220	220	GFIMSASHNPGGPEYDWGIK	Pool_1_Pep220	Source 1, Source 2	Q9SCY0	S 7	AT5G51820	GO:0000287; GO:0004614; GO:0005829; GO:0005975; GO:0006006; GO:0009409; GO:0009507; GO:0009570; GO:0009590; GO:0009941; GO:0010319; GO:0019252; GO:0048046; GO:0008152; GO:0006950; GO:0009628	magnesium ion binding; phosphoglucomutase activity; cytosol; carbohydrate metabolic process; glucose metabolic process; response to cold; chloroplast; chloroplast stroma; detection of gravity; chloroplast envelope; stromule; starch biosynthetic process; apoplast; metabolic process; response to stress; response to abiotic stimulus	Q9SCY0 B8BG13 Q33AE4	2	S 181	S 181;	1			Glyma10g38590;Glyma20g29230
U451WHF100-221	221	GGEIIYFRDSDDEHPDSDED	Pool_1_Pep221	Source 1, Source 2	A0A178W1H7	S 10;Y 6	AT2G18410	GO:0002098; GO:0005634; GO:0005829; GO:0006400; GO:0016746; GO:0033588; GO:0008152	tRNA wobble uridine modification; nucleus; cytosol; tRNA modification; acyltransferase activity; elongator holoenzyme complex; metabolic process	F4IQJ2 B8AQ54 Q10QC4	4	S 369, Y 365	S 369;Y 365;	1
U451WHF100-222	222	GGEIVTDEEEDESDDEVLYR	Pool_1_Pep222	Source 1, Source 2	O80572	S 13;T 6	AT2G44020	GO:0003690; GO:0006353; GO:0006355; GO:0032502; GO:0008152	double-stranded DNA binding; DNA-templated transcription, termination; regulation of transcription, DNA-templated; developmental process; metabolic process	O80572 A0A0R0K886 I1KQC1	4	S 496, T 489	S 496;T 489;	1
U451WHF100-223	223	GGGPFGGNTSRQRRQRRGED	Pool_1_Pep223	Source 1, Source 2	Q0WW92	S 10	AT3G44110	GO:0003729; GO:0005524; GO:0005618; GO:0005730; GO:0005829; GO:0005886; GO:0006457; GO:0009408; GO:0009506; GO:0009651; GO:0009911; GO:0030544; GO:0043462; GO:0046872; GO:0048573; GO:0051082	mRNA binding; ATP binding; cell wall; nucleolus; cytosol; plasma membrane; protein folding; response to heat; plasmodesma; response to salt stress; positive regulation of flower development; Hsp70 protein binding; regulation of ATPase activity; metal ion binding; photoperiodism, flowering; unfolded protein binding	Q94AW8 Q9SWB5 C6TLB6	2	S 112	S 112;	1
U451WHF100-224	224	GGKGRSSSPPGNVDGFSIGK	Pool_1_Pep224	Source 1, Source 2	A0A178W6S6	S 6;S 7;S 8	AT1G30480	GO:0000398; GO:0003723; GO:0005634; GO:0005737; GO:0006281; GO:0009507; GO:0043484; GO:0008152; GO:0006950	mRNA splicing, via spliceosome; RNA binding; nucleus; cytoplasm; DNA repair; chloroplast; regulation of RNA splicing; metabolic process; response to stress	P42698 I1NDG9 I1KMB5;P42698 B4FLF6 K7W6D2	4	S 199, S 200, S 201	S 199;	0.333333
U451WHF100-225	225	GGKSDSPGKDEPGYNKNGEV	Pool_1_Pep225	Source 1, Source 2	F4IV84	S 6	AT2G04410	GO:0005739; GO:0005886; GO:0009506	mitochondrion; plasma membrane; plasmodesma	F4IV84 A0A0R0G863 I1N094 C6SWS8	2	S 44	S 44;	1
U451WHF100-226	226	GGKYVGFGSSPGPAPRSNQQ	Pool_1_Pep226	Source 1, Source 2	A0A178VYR1	S 10	AT2G37550	GO:0005096; GO:0005634; GO:0005783; GO:0005794; GO:0005829; GO:0016192; GO:0043547; GO:0046872	GTPase activator activity; nucleus; endoplasmic reticulum; Golgi apparatus; cytosol; vesicle-mediated transport; positive regulation of GTPase activity; metal ion binding	O80925 A2XF58 Q10N88	1	S 246	S 246;	1
U451WHF100-227	227	GGNFPVGGLSPLSEAIWREK	Pool_1_Pep227	Source 1, Source 2	A0A178WKJ6	S 10	AT1G17840	GO:0005524; GO:0005634; GO:0005886; GO:0009611; GO:0009651; GO:0009737; GO:0009897; GO:0010222; GO:0010345; GO:0010588; GO:0015245; GO:0015562; GO:0015908; GO:0016021; GO:0042335; GO:0042626; GO:0042803; GO:0055085; GO:0080051; GO:0008152; GO:0009719; GO:0006950; GO:0009628; GO:0019748	ATP binding; nucleus; plasma membrane; response to wounding; response to salt stress; response to abscisic acid; external side of plasma membrane; stem vascular tissue pattern formation; suberin biosynthetic process; cotyledon vascular tissue pattern formation; fatty acid transmembrane transporter activity; efflux transmembrane transporter activity; fatty acid transport; integral component of mem…	Q8RXN0 A2Z8W6 Q8LNT5	1	S 41	S 41;	1
U451WHF100-228	228	GGPAVTPAGSFGRKMTVEDL	Pool_1_Pep228	Source 1, Source 2	A0A654FK88	S 10	AT3G63000	GO:0005634; GO:0005829; GO:0006511; GO:0031625; GO:0043130; GO:0043161; GO:0008152	nucleus; cytosol; ubiquitin-dependent protein catabolic process; ubiquitin protein ligase binding; ubiquitin binding; proteasome-mediated ubiquitin-dependent protein catabolic process; metabolic process	Q9LYC2 I1NB01 I1JQF4	4	S 105	S 105;	1
U451WHF100-229	229	GGRDEKKVVTPLREMTPERI	Pool_1_Pep229	Source 1, Source 2	Q8LF20	T 10	AT2G25430	GO:0000149; GO:0005545; GO:0005546; GO:0005634; GO:0005773; GO:0005794; GO:0005886; GO:0005905; GO:0006900; GO:0030136; GO:0032050; GO:0048268; GO:0072583	SNARE binding; 1-phosphatidylinositol binding; phosphatidylinositol-4,5-bisphosphate binding; nucleus; vacuole; Golgi apparatus; plasma membrane; clathrin-coated pit; vesicle budding from membrane; clathrin-coated vesicle; clathrin heavy chain binding; clathrin coat assembly; clathrin-dependent endocytosis	Q8LF20 I1JUC2 I1K8U2	2	T 245	T 245;	1
U451WHF100-230	230	GGVGEAGGTSRDLSRGEATL	Pool_1_Pep230	Source 1, Source 2	A0A654FYD6	S 10	AT5G04990	GO:0005635; GO:0005637; GO:0005783; GO:0005789; GO:0005856; GO:0006997; GO:0006998; GO:0009524; GO:0016021; GO:0043495; GO:0043621; GO:0051260; GO:0051291; GO:0070197; GO:0090435; GO:2000769	nuclear envelope; endoplasmic reticulum; endoplasmic reticulum membrane; cytoskeleton; nucleus organization; nuclear envelope organization; phragmoplast; integral component of membrane; protein-membrane adaptor activity; protein self-association; protein homooligomerization; protein heterooligomerization; meiotic attachment of telomere to nuclear envelope; protein localization to nuclear envelope…	Q9FF75 I1M0G8 I1MII0	2	S 58	S 58;	1
U451WHF100-231	231	GIDLPPSDEEDDGESDEEER	Pool_1_Pep231	Source 1, Source 2	A0A178VD97	S 7;S 15	AT3G54540	GO:0005524; GO:0005829; GO:0042626	ATP binding; cytosol; ATPase-coupled transmembrane transporter activity	Q9M1H3 I1LZP7 I1MU70;Q9M1H3 A2XIE7 Q8S694	9	S 77, S 85	S 77;	0.5
U451WHF100-232	232	GIGRRTMRNSLNFGTTLPDE	Pool_1_Pep232	Source 1, Source 2	Q42396	S 10	AT5G23580	GO:0004683; GO:0005509; GO:0005516; GO:0005524; GO:0005634; GO:0005737; GO:0009738; GO:0009931; GO:0018105; GO:0035556; GO:0046777; GO:0106310; GO:0106311; GO:0008152; GO:0009719; GO:0016301	calmodulin-dependent protein kinase activity; calcium ion binding; calmodulin binding; ATP binding; nucleus; cytoplasm; abscisic acid-activated signaling pathway; calcium-dependent protein serine/threonine kinase activity; peptidyl-serine phosphorylation; intracellular signal transduction; protein autophosphorylation; protein serine kinase activity; protein threonine kinase activity; metabolic pr…	Q42396 I1JXU4 I1K557 I1KBT7 P28583	2	S 488	S 488;	1
U451WHF100-233	233	GIRRTSSISAGPGRSDTIAS	Pool_1_Pep233	Source 1, Source 2	Q84R15	S 7	AT2G07360	GO:0005634; GO:0005739; GO:0005829; GO:0005886	nucleus; mitochondrion; cytosol; plasma membrane	F4IL68 I1K661 I1KPP3	2	S 546	S 546;	1
U451WHF100-234	234	GIRSRVGSNVQLKDTVMLGA	Pool_1_Pep234	Source 1, Source 2	P55229	S 8	AT5G19220	GO:0005524; GO:0005978; GO:0008878; GO:0009507; GO:0009570; GO:0009941; GO:0019252; GO:0008152	ATP binding; glycogen biosynthetic process; glucose-1-phosphate adenylyltransferase activity; chloroplast; chloroplast stroma; chloroplast envelope; starch biosynthetic process; metabolic process	P55229 B8AR31 Q6AVT2	1	S 442	S 442;	1
U451WHF100-235	235	GKDGLSDDQVSSMKEAFMLF	Pool_1_Pep235	Source 1, Source 2	A0A178WE17	S 6	AT1G12310	GO:0005509; GO:0005576; GO:0005634; GO:0005737; GO:0005829; GO:0005886	calcium ion binding; extracellular region; nucleus; cytoplasm; cytosol; plasma membrane	Q94AZ4 A2YQP2 Q84VG0	1	S 7	S 7;	1
U451WHF100-236	236	GKRLASINVENVESNRRALR	Pool_1_Pep236	Source 1, Source 2	B3H6D7	S 6	AT2G36460	GO:0003729; GO:0004332; GO:0005507; GO:0005634; GO:0005739; GO:0005783; GO:0005829; GO:0005886; GO:0006094; GO:0006096; GO:0009506; GO:0030388; GO:0031930; GO:0046686; GO:0071456	mRNA binding; fructose-bisphosphate aldolase activity; copper ion binding; nucleus; mitochondrion; endoplasmic reticulum; cytosol; plasma membrane; gluconeogenesis; glycolytic process; plasmodesma; fructose 1,6-bisphosphate metabolic process; mitochondria-nucleus signaling pathway; response to cadmium ion; cellular response to hypoxia	Q9SJQ9 A2XUB6 B8AY35 A2YQR2 Q5N725 Q10A30 ORYSJ23243 Q6YPF1	1	S 42	S 42;	1
U451WHF100-237	237	GKRLASINVENVETNRRNLR	Pool_1_Pep237	Source 1, Source 2	A0A178V8L4	S 6	AT3G52930	GO:0003729; GO:0004332; GO:0005507; GO:0005618; GO:0005730; GO:0005739; GO:0005740; GO:0005741; GO:0005774; GO:0005829; GO:0005886; GO:0006094; GO:0006096; GO:0009506; GO:0009507; GO:0030388; GO:0046686; GO:0048046; GO:0080167	mRNA binding; fructose-bisphosphate aldolase activity; copper ion binding; cell wall; nucleolus; mitochondrion; mitochondrial envelope; mitochondrial outer membrane; vacuolar membrane; cytosol; plasma membrane; gluconeogenesis; glycolytic process; plasmodesma; chloroplast; fructose 1,6-bisphosphate metabolic process; response to cadmium ion; apoplast; response to karrikin	Q9LF98 A2XUB6 B8AY35 A2YQR2 Q5N725 Q10A30 ORYSJ23243 Q6YPF1	1	S 42	S 42;	1
U451WHF100-238	238	GKSVVELTTGSSEDGKETLN	Pool_1_Pep238	Source 1, Source 2	Q9LJH8	S 12	AT3G14100	GO:0003729; GO:0005634; GO:0005737; GO:0006397; GO:0034063; GO:0071456; GO:0006950; GO:0009628	mRNA binding; nucleus; cytoplasm; mRNA processing; stress granule assembly; cellular response to hypoxia; response to stress; response to abiotic stimulus	Q9LJH8 B8BLL8 Q2R134	1	S 266	S 266;	1
U451WHF100-239	239	GKVVGAFMEGGSGDENKALA	Pool_1_Pep239	Source 1, Source 2	A0A178VLU2	S 12	AT3G52880	GO:0005782; GO:0016656; GO:0050660	peroxisomal matrix; monodehydroascorbate reductase (NADH) activity; flavin adenine dinucleotide binding	Q9LFA3 A2YY23 A2Z468 Q6ZJ08 Q652L6	2	S 401	S 401;	1
U451WHF100-240	240	GKVYRDIVGSAYYVAPEVLR	Pool_1_Pep240	Source 1, Source 2	A0A178USG2;F4JKC7;A0A178V5W2	S 10	AT4G04720;AT3G20410;AT4G21940	GO:0004672; GO:0004683; GO:0005509; GO:0005516; GO:0005524; GO:0005634; GO:0005737; GO:0005829; GO:0005886; GO:0009506; GO:0009931; GO:0018105; GO:0019903; GO:0035556; GO:0046777; GO:0106310; GO:0106311; GO:0008152; GO:0016301	protein kinase activity; calmodulin-dependent protein kinase activity; calcium ion binding; calmodulin binding; ATP binding; nucleus; cytoplasm; cytosol; plasma membrane; plasmodesma; calcium-dependent protein serine/threonine kinase activity; peptidyl-serine phosphorylation; protein phosphatase binding; intracellular signal transduction; protein autophosphorylation; protein serine kinase activit…	Q9ZSA2 A2YLU1 P53683	1	S 256	S 256;	1			Glyma02g46070;Glyma08g42850
U451WHF100-241	241	GLEGVTRVNSLVQLPRFPGE	Pool_1_Pep241	Source 1, Source 2	A0A178W5G0	S 10	AT1G03590	GO:0005634; GO:0005829; GO:0005886; GO:0046872; GO:0106306; GO:0106307	nucleus; cytosol; plasma membrane; metal ion binding; protein serine phosphatase activity; protein threonine phosphatase activity	Q9LR65 A2YMQ6 Q8H4S6	2	S 454	S 454;	1
U451WHF100-242	242	GLNRGLVASVDDLERAEVAA	Pool_1_Pep242	Source 1, Source 2	A0A1I9LQU5	S 9	AT3G23400	GO:0005634; GO:0005829; GO:0005886; GO:0009507; GO:0009534; GO:0009535; GO:0009579; GO:0009658; GO:0009941; GO:0010193; GO:0010287; GO:0031977; GO:0042742	nucleus; cytosol; plasma membrane; chloroplast; chloroplast thylakoid; chloroplast thylakoid membrane; thylakoid; chloroplast organization; chloroplast envelope; response to ozone; plastoglobule; thylakoid lumen; defense response to bacterium	Q9LW57 A2ZFY8 A2XQK5 Q2R1S1	1	S 108	S 108;	1
U451WHF100-243	243	GLQGVTRVNSLVQLPRFSEE	Pool_1_Pep243	Source 1, Source 2	E0Y434	S 10	AT4G03415	GO:0004721; GO:0005634; GO:0005829; GO:0005886; GO:0006470; GO:0046872; GO:0106306; GO:0106307	phosphoprotein phosphatase activity; nucleus; cytosol; plasma membrane; protein dephosphorylation; metal ion binding; protein serine phosphatase activity; protein threonine phosphatase activity	Q8GY60 I1LRZ4 K7LW17 I1M3V2 I1KF44	4	S 465	S 465;	1
U451WHF100-244	244	GLRMDGRFSPVGAGRSGFAN	Pool_1_Pep244	Source 1, Source 2	Q8W555	S 9	AT3G07810	GO:0003729	mRNA binding	F4JFN7 I1M687 I1JJR5	2	S 236	S 236;	1
U451WHF100-245	245	GMDMRSKARTLPGPVTDPSK	Pool_1_Pep245	Source 1, Source 2	F4ID92	T 10	AT1G66200	GO:0004356; GO:0005524; GO:0005737; GO:0006542	glutamate-ammonia ligase activity; ATP binding; cytoplasm; glutamine biosynthetic process	Q8LCE1 B8AI28 B8AJN3 P14656 P14654	1	T 39	T 39;	1
U451WHF100-246	246	GMDMRSKARTLPGPVTDPSQ	Pool_1_Pep246	Source 1, Source 2	A0A654G692	T 10	AT5G37600	GO:0004356; GO:0005507; GO:0005524; GO:0005618; GO:0005737; GO:0005829; GO:0005886; GO:0006542; GO:0009506; GO:0009536; GO:0010150; GO:0022626; GO:0042128; GO:0008152	glutamate-ammonia ligase activity; copper ion binding; ATP binding; cell wall; cytoplasm; cytosol; plasma membrane; glutamine biosynthetic process; plasmodesma; plastid; leaf senescence; cytosolic ribosome; nitrate assimilation; metabolic process	Q56WN1 B8AI28 B8AJN3 P14656 P14654	1	T 39	T 39;	1
U451WHF100-247	247	GPAPYERRKSPDYGRRSSDY	Pool_1_Pep247	Source 1, Source 2	A0A1P8B2J1	S 10	AT2G46610	GO:0000398; GO:0003723; GO:0005681; GO:0016607	mRNA splicing, via spliceosome; RNA binding; spliceosomal complex; nuclear speck	Q9ZPX8 I1MKG5 I1KHT0	2	S 221	S 221;	1
U451WHF100-248	248	GPDSDGRVSPFVSPGVASKF	Pool_1_Pep248	Source 1, Source 2	Q0WUY5	S 9	AT3G07660	GO:0003729; GO:0005829; GO:0051082	mRNA binding; cytosol; unfolded protein binding	Q0WUY5 I1MB74 I1JH91	2	S 614	S 614;	1
U451WHF100-249	249	GPHPHRHYDSDDEYNVSTVA	Pool_1_Pep249	Source 1, Source 2	A0A5S9X039	S 10	AT2G20740	GO:0005774; GO:0016021	vacuolar membrane; integral component of membrane	Q940P5 B8ARH1 Q7XKE1	2	S 175	S 175;	1
U451WHF100-250	250	GPLEINTADSATDDDRSRNL	Pool_1_Pep250	Source 1, Source 2	A0A178UPV5	S 10	AT5G49720	GO:0005768; GO:0005769; GO:0005794; GO:0005802; GO:0005886; GO:0008810; GO:0009504; GO:0009735; GO:0009826; GO:0016021; GO:0030244; GO:0030245; GO:0042538; GO:0043622; GO:0048367; GO:0071555	endosome; early endosome; Golgi apparatus; trans-Golgi network; plasma membrane; cellulase activity; cell plate; response to cytokinin; unidimensional cell growth; integral component of membrane; cellulose biosynthetic process; cellulose catabolic process; hyperosmotic salinity response; cortical microtubule organization; shoot system development; cell wall organization	Q38890 I1MFX5 I1MQV2 I1KNP5 I1L090	2	S 20	S 20;	1
U451WHF100-251	251	GQERFRTITSSYYRGAHGII	Pool_1_Pep251	Source 1, Source 2	A0A178USY3;A0A178UEE0;A0A178VII7;A0A178WIV4	S 10	AT4G17530;AT1G02130;AT3G11730;AT5G47200	GO:0000139; GO:0003924; GO:0005525; GO:0005794; GO:0005886; GO:0009536; GO:0009860; GO:0015031; GO:0016192; GO:0016049	Golgi membrane; GTPase activity; GTP binding; Golgi apparatus; plasma membrane; plastid; pollen tube growth; protein transport; vesicle-mediated transport; cell growth	Q9FPJ4 A2WLD6 B8AG27 Q0JQ62 Q6H8G2	4	S 75	S 75;	1	Os01t0179700;Os02t0653800;Os01t0558600	LOC_Os01g37800;LOC_Os01g08450;LOC_Os02g43690	Glyma17g15550;Glyma03g26090;Glyma16g00340;Glyma12g28655;Glyma05g05260;Glyma18g48610;Glyma09g37860
U451WHF100-252	252	GQERFRTLTSSYYRGAQGII	Pool_1_Pep252	Source 1, Source 2	A0A178UJG3;A0A654EGQ0	S 10	AT5G03530;AT1G43890	GO:0003924; GO:0005525; GO:0005777; GO:0005886; GO:0006886; GO:0012505; GO:0030742; GO:0080115	GTPase activity; GTP binding; peroxisome; plasma membrane; intracellular protein transport; endomembrane system; GTP-dependent protein binding; myosin XI tail binding	O49841 A2Z844 A2XCH6 Q7XDQ3 Q10RT8	2	S 90	S 90;	1			Glyma06g15950;Glyma14g26690;Glyma06g36781;Glyma10g06780;Glyma08g16680;Glyma04g39030;Glyma13g20970;Glyma13g09260
U451WHF100-253	253	GRGLRKIGSMFHRNVKKEEF	Pool_1_Pep253	Source 1, Source 2	Q93XX4	S 9	AT1G53590	GO:0005773; GO:0005886; GO:0006869; GO:0008289; GO:0016021; GO:0046872	vacuole; plasma membrane; lipid transport; lipid binding; integral component of membrane; metal ion binding	Q93XX4 A0A0R0GU71 K7MDN5	1	S 541	S 541;	1
U451WHF100-254	254	GRKHQRERRSPGRLSEEQDR	Pool_1_Pep254	Source 1, Source 2	Q8L7W3	S 10	AT2G29210	GO:0006397; GO:0008380	mRNA processing; RNA splicing	Q8L7W3 I1LJY4 I1LQL7	2	S 729	S 729;	1
U451WHF100-255	255	GRRMVKSPDPLEEQRRKELT	Pool_1_Pep255	Source 1, Source 2	A0A178WLV8	S 7	AT1G67580	GO:0004693; GO:0005524; GO:0005634; GO:0005829; GO:0006468; GO:0007346; GO:0048586; GO:0071472	cyclin-dependent protein serine/threonine kinase activity; ATP binding; nucleus; cytosol; protein phosphorylation; regulation of mitotic cell cycle; regulation of long-day photoperiodism, flowering; cellular response to salt stress	Q9CAG1 A2XUW1 Q7XUF4	1	S 744	S 744;	1
U451WHF100-256	256	GSAGRFSPIGSGRNAFSSFG	Pool_1_Pep256	Source 1, Source 2	Q8W569	S 7	AT4G26650	GO:0003729	mRNA binding	Q8W569 I1M6J9 A0A0R0EXV8 I1JJG3 K7LAA0	2	S 256	S 256;	1
U451WHF100-257	257	GSDQHNKIASPLPPIWLTNK	Pool_1_Pep257	Source 1, Source 2	O23176	S 10	AT4G37100	GO:0005886; GO:0016740	plasma membrane; transferase activity	O23176 I1MNK8 K7MHE0 K7K6R4 K7K6R8	2	S 539	S 539;	1
U451WHF100-258	258	GSDVSLYGSSKVVGTQAPVQ	Pool_1_Pep258	Source 1, Source 2	Q0WWW3	S 10	AT5G28840	GO:0005829; GO:0009536; GO:0019853; GO:0047918; GO:0051287	cytosol; plastid; L-ascorbic acid biosynthetic process; GDP-mannose 3,5-epimerase activity; NAD binding	Q93VR3 A2Y3J4 Q2R1V8	1	S 356	S 356;	1
U451WHF100-259	259	GSERGVSPCSSEKLLSLSSA	Pool_1_Pep259	Source 1, Source 2	Q2V445	S 7;S 10	AT2G29890	GO:0005737; GO:0005856; GO:0007010; GO:0051014; GO:0051015; GO:0051693	cytoplasm; cytoskeleton; cytoskeleton organization; actin filament severing; actin filament binding; actin filament capping	O81643 I1N029 A0A0R0J215;O81643 B8AY58 Q0DKN3	2	S 796, S 799	S 796;	0.5
U451WHF100-260	260	GSGAPIRHGSVHVKFPEPDT	Pool_1_Pep260	Source 1, Source 2	Q8W580	S 10	AT1G55840	GO:0005634	nucleus	Q8W580 B8ADT4 A2YEV7 Q6Z7A1	3	S 293	S 293;	1
U451WHF100-261	261	GSGGGGWSSSDEEEEEADPM	Pool_1_Pep261	Source 1, Source 2	A0A178UH99	S 9;S 8;S 10	AT5G52200	GO:0004864; GO:0005634; GO:0005737; GO:0009966; GO:0043666	protein phosphatase inhibitor activity; nucleus; cytoplasm; regulation of signal transduction; regulation of phosphoprotein phosphatase activity	Q9LTK0 I1LDT0 I1MPZ2 K7N3N8 I1L397	8	S 95, S 94, S 96	S 95;S 94;S 96;	1
U451WHF100-262	262	GSGGHSRRYSDPAQNGDAAS	Pool_1_Pep262	Source 1, Source 2	A0A178WBB3	S 10	AT1G10290	GO:0000139; GO:0000266; GO:0003924; GO:0005525; GO:0005576; GO:0005737; GO:0005774; GO:0005794; GO:0005829; GO:0005874; GO:0005886; GO:0006896; GO:0008017; GO:0008289; GO:0009506; GO:0009524; GO:0016020; GO:0030136	Golgi membrane; mitochondrial fission; GTPase activity; GTP binding; extracellular region; cytoplasm; vacuolar membrane; Golgi apparatus; cytosol; microtubule; plasma membrane; Golgi to vacuole transport; microtubule binding; lipid binding; plasmodesma; phragmoplast; membrane; clathrin-coated vesicle	Q9SE83 I1LVI3 I1MQT0 I1KNS5 I1KZR0	2	S 897	S 897;	1
U451WHF100-263	263	GSPPPSPKLQKEVGSDRDGG	Pool_1_Pep263	Source 1, Source 2	A0A178VWS1	S 6;S 15	AT2G37340	GO:0000245; GO:0000398; GO:0003723; GO:0003729; GO:0005681; GO:0008270; GO:0008380; GO:0016607	spliceosomal complex assembly; mRNA splicing, via spliceosome; RNA binding; mRNA binding; spliceosomal complex; zinc ion binding; RNA splicing; nuclear speck	Q8VYA5 I1NA32 I1JPG4	7	S 236, S 246	S 246;	0.5
U451WHF100-264	264	GSRQSSMLESSQVIRDSSIS	Pool_1_Pep264	Source 1, Source 2	A0A654EG97	S 6;S 10	AT1G19450	GO:0005773; GO:0005774; GO:0008643; GO:0016021; GO:0022857	vacuole; vacuolar membrane; carbohydrate transport; integral component of membrane; transmembrane transporter activity	Q93YP9 I1M8B6 I1MNF1 A0A0R0FSD4 I1JCP6	4	S 34, S 39	S 34;S 39;	1
U451WHF100-265	265	GSRQSSMMGSSQVIRDSSIS	Pool_1_Pep265	Source 1, Source 2	A0A5S9WUJ5	S 10;S 11	AT1G75220	GO:0005739; GO:0005774; GO:0005794; GO:0008643; GO:0009705; GO:0010030; GO:0016021; GO:0022857; GO:0042593	mitochondrion; vacuolar membrane; Golgi apparatus; carbohydrate transport; plant-type vacuole membrane; positive regulation of seed germination; integral component of membrane; transmembrane transporter activity; glucose homeostasis	Q9FRL3 I1M8B6 I1MNF1 A0A0R0FSD4 I1JCP6	3	S 37, S 38	S 37;S 38;	1
U451WHF100-266	266	GSWNAAIFGSWRQSASDVTA	Pool_1_Pep266	Source 1, Source 2	A0A1P8B0Z5	S 10	AT2G16250	GO:0005524; GO:0005886; GO:0009505; GO:0009506; GO:0016021; GO:0106310; GO:0106311	ATP binding; plasma membrane; plant-type cell wall; plasmodesma; integral component of membrane; protein serine kinase activity; protein threonine kinase activity	C0LGK4 K7KHJ8 I1K773	2	S 845	S 845;	1
U451WHF100-267	267	GTMPDYSMDFTKIREMRKQN	Pool_1_Pep267	Source 1, Source 2	Q67XU1	S 7;Y 6;T 11	AT5G09960	GO:0005886	plasma membrane	Q67XU1 MEDTR15538 G7JAB0;Q67XU1 I1JY80 I1KBC1	3	S 33, Y 32, T 37	S 33;Y 32;T 37;	1
U451WHF100-268	268	GVTRGTSATSGINGWFANEG	Pool_1_Pep268	Source 1, Source 2	A0A654EBN1	S 7;S 10	AT1G17210	GO:0005634; GO:0005829; GO:0008270; GO:0009524	nucleus; cytosol; zinc ion binding; phragmoplast	Q9SHI0 I1MJ44 A0A0R0INL6;Q9SHI0 B8AKX3 Q10CF1	3	S 416, S 419	S 416;S 419;	1
U451WHF100-269	269	GWMIKVKPSSPAELEALMGP	Pool_1_Pep269	Source 1, Source 2	A0A178WBY7	S 9;S 10	AT1G32470	GO:0005634; GO:0005737; GO:0005739; GO:0005829; GO:0005960; GO:0009249; GO:0019464; GO:0008152	nucleus; cytoplasm; mitochondrion; cytosol; glycine cleavage complex; protein lipoylation; glycine decarboxylation via glycine cleavage system; metabolic process	Q9LQL0 A2Z9B8 A3C6G9	2	S 141, S 142	S 141;S 142;	1
U451WHF100-270	270	GWMIKVKPSSPAELESLMGP	Pool_1_Pep270	Source 1, Source 2	A0A178VV72	S 9;S 10	AT2G35370	GO:0005634; GO:0005737; GO:0005739; GO:0005783; GO:0005829; GO:0005960; GO:0009249; GO:0009579; GO:0019464	nucleus; cytoplasm; mitochondrion; endoplasmic reticulum; cytosol; glycine cleavage complex; protein lipoylation; thylakoid; glycine decarboxylation via glycine cleavage system	P25855 A2Z9B8 A3C6G9	2	S 140, S 141	S 140;S 141;	1
U451WHF100-271	271	GYGRRGRSPSPRGRFGGSRD	Pool_1_Pep271	Source 1, Source 2	A0A654F8H6	S 8;S 10	AT3G13570	GO:0000398; GO:0003723; GO:0003729; GO:0005681; GO:0005737; GO:0005829; GO:0008380; GO:0016607	mRNA splicing, via spliceosome; RNA binding; mRNA binding; spliceosomal complex; cytoplasm; cytosol; RNA splicing; nuclear speck	Q9LHP2 I1MB58 I1JH68	2	S 23, S 25	S 23;S 25;	1
U451WHF100-272	272	GYSKSGVLHSQPKTTVGTPA	Pool_1_Pep272	Source 1, Source 2	A0A178W6S8	S 10	AT1G78290	GO:0004674; GO:0005524; GO:0005634; GO:0005737; GO:0006468; GO:0006970; GO:0035556; GO:0080167; GO:0106310; GO:0106311; GO:0008152; GO:0016301; GO:0006950; GO:0009628	protein serine/threonine kinase activity; ATP binding; nucleus; cytoplasm; protein phosphorylation; response to osmotic stress; intracellular signal transduction; response to karrikin; protein serine kinase activity; protein threonine kinase activity; metabolic process; kinase activity; response to stress; response to abiotic stimulus	Q9M9E9 B8AQM4 A2YNT8 Q75LR7 Q0D4J7	3	S 154	S 154;	1
U451WHF100-273	273	HCSRSFLLETGSPHSPPNGL	Pool_1_Pep273	Source 1, Source 2	Q9LT87	T 10	AT3G19300	GO:0004672; GO:0005524; GO:0005886; GO:0006468; GO:0016021	protein kinase activity; ATP binding; plasma membrane; protein phosphorylation; integral component of membrane	Q9LT87 K7K7I2 I1KM10	1	T 667	T 667;	1
U451WHF100-274	274	HDPKLKESFENSPRHDSYVP	Pool_1_Pep274	Source 1, Source 2	A0A384KE82	S 12	AT5G51410	GO:0003729; GO:0005685; GO:0006376; GO:0071004; GO:0008152	mRNA binding; U1 snRNP; mRNA splice site selection; U2-type prespliceosome; metabolic process	P94088 B4FE46 A0A1D6HYX4;P94088 I1LP18 I1L5H8	5	S 75	S 75;	1
U451WHF100-275	275	HGHGDSSSLSDSDDDKKSTS	Pool_1_Pep275	Source 1, Source 2	A0A178UBJ5	S 10;S 12;S 6;S 7;S 8	AT5G41600	GO:0005783; GO:0005789; GO:0005886; GO:0009506; GO:0071458; GO:0071782; GO:0071786; GO:0009607	endoplasmic reticulum; endoplasmic reticulum membrane; plasma membrane; plasmodesma; integral component of cytoplasmic side of endoplasmic reticulum membrane; endoplasmic reticulum tubular network; endoplasmic reticulum tubular network organization; response to biotic stimulus	Q9FFS0 A0A1D6MF83 B6TGL5 B4F8J5 B4F9B1;Q9FFS0 C6TIC4 C6TGE9 A0A0R0K5J9 I1KI22 C6TGW1 C6TH16	42	S 94, S 96, S 90, S 91, S 92	S 94;S 90;S 91;S 92;	0.8
U451WHF100-276	276	HHARARHVRSPERYRSRSRS	Pool_1_Pep276	Source 1, Source 2	Q9FIE4	S 10	AT5G57370	GO:0005634; GO:0005829; GO:0006397; GO:0008380	nucleus; cytosol; mRNA processing; RNA splicing	Q9FIE4 I1LVQ5 I1MSQ0	2	S 71	S 71;	1
U451WHF100-277	277	HHERACSSHSGEDGSFGAAW	Pool_1_Pep277	Source 1, Source 2	Q9LYS5	S 10	AT3G59110	GO:0004674; GO:0005524; GO:0005829; GO:0005886; GO:0009506; GO:0016021; GO:0046777	protein serine/threonine kinase activity; ATP binding; cytosol; plasma membrane; plasmodesma; integral component of membrane; protein autophosphorylation	Q9LYS5 I1LB03 K7M4M7 I1MRX8 K7MR70 A0A0R0L2P3 I1JR21 I1KMK8 I1KY11	2	S 159	S 159;	1
U451WHF100-278	278	HHGGGDDDESEDEEMENDSD	Pool_1_Pep278	Source 1, Source 2	A0A654FAH0	S 10	AT3G24490	GO:0000976; GO:0003700; GO:0005634; GO:0006355	transcription cis-regulatory region binding; DNA-binding transcription factor activity; nucleus; regulation of transcription, DNA-templated	Q9LV59 I1KIS6 K7LER4	2	S 406	S 406;	1
U451WHF100-279	279	HHSEASSPSSLSAGAGNGAK	Pool_1_Pep279	Source 1, Source 2	A0A178USW1	S 7	AT5G47010	GO:0000184; GO:0000932; GO:0003677; GO:0003723; GO:0003724; GO:0003729; GO:0005524; GO:0005737; GO:0005829; GO:0005886; GO:0006412; GO:0008270; GO:0008380; GO:0009506; GO:0009611; GO:0009863; GO:0009867; GO:0010182; GO:0042742; GO:0048571; GO:0008152; GO:0009607; GO:0009719; GO:0006950	nuclear-transcribed mRNA catabolic process, nonsense-mediated decay; P-body; DNA binding; RNA binding; RNA helicase activity; mRNA binding; ATP binding; cytoplasm; cytosol; plasma membrane; translation; zinc ion binding; RNA splicing; plasmodesma; response to wounding; salicylic acid mediated signaling pathway; jasmonic acid mediated signaling pathway; sugar mediated signaling pathway; defense re…	Q9FJR0 I1LGX2 I1J9N5	2	S 80	S 80;	1
U451WHF100-280	280	HIGSSSALTTPFYSGRAIPS	Pool_1_Pep280	Source 1, Source 2	O23188	T 10	AT4G36970	GO:0005886	plasma membrane	O23188 K7LN76 I1MVX6 I1J970 K7KP85	1	T 66	T 66;	1
U451WHF100-281	281	HKRVDDVMVTDEEKPSRIVR	Pool_1_Pep281	Source 1, Source 2	Q0WKW1	T 10	AT3G08020	GO:0003712; GO:0042393; GO:0045892; GO:0045944; GO:0046872; GO:0008152	transcription coregulator activity; histone binding; negative regulation of transcription, DNA-templated; positive regulation of transcription by RNA polymerase II; metal ion binding; metabolic process	Q0WKW1 I1LNW1 I1L5M9	2	T 523	T 523;	1
U451WHF100-282	282	HNGSRVRSGSPGRVKSHSRS	Pool_1_Pep282	Source 1, Source 2	A0A654F8H6	S 10	AT3G13570	GO:0000398; GO:0003723; GO:0003729; GO:0005681; GO:0005737; GO:0005829; GO:0008380; GO:0016607	mRNA splicing, via spliceosome; RNA binding; mRNA binding; spliceosomal complex; cytoplasm; cytosol; RNA splicing; nuclear speck	Q9LHP2 I1MB58 I1JH68	1	S 232	S 232;	1
U451WHF100-283	283	HSPRRDFNGYRSPPRGWPRD	Pool_1_Pep283	Source 1, Source 2	Q9SZD0	S 12	AT4G28990	GO:0003723; GO:0005634; GO:0006355; GO:0046872	RNA binding; nucleus; regulation of transcription, DNA-templated; metal ion binding	Q9SZD0 I1KIP3 I1L4K1	2	S 231	S 231;	1
U451WHF100-284	284	HTKSNSSSSSSGLTPEKHSR	Pool_1_Pep284	Source 1, Source 2	A0A654EBC2	S 6;S 8;S 10;S 11	AT1G19835	GO:0005886; GO:0008017; GO:0010090; GO:0046785	plasma membrane; microtubule binding; trichome morphogenesis; microtubule polymerization	Q0WSY2 A2Z5A2 B8AK11 Q0IYT8 Q10P54;Q0WSY2 A0A1D6JVW9 K7W1A6	4	S 1044, S 1046, S 1048, S 1049	S 1046;S 1049;	0.5
U451WHF100-285	285	HVEKRSTFRNDSFVREYGIV	Pool_1_Pep285	Source 1, Source 2	Q0WSL0	T 7;S 12;S 6	AT5G40760	GO:0004345; GO:0005829; GO:0006006; GO:0009051; GO:0050661	glucose-6-phosphate dehydrogenase activity; cytosol; glucose metabolic process; pentose-phosphate shunt, oxidative branch; NADP binding	Q9FJI5 B8AF07 B8AVT0 Q6K5H5 Q7X7I6;Q9FJI5 B6TSB3 C0PFX0	2	T 13, S 18, S 12	T 13;S 18;S 12;	1
U451WHF100-286	286	HVKDGELGELSPDIRATVDE	Pool_1_Pep286	Source 1, Source 2	A0A178VAK5	S 11	AT3G26935	GO:0005783; GO:0005794; GO:0005829; GO:0005886; GO:0006612; GO:0016021; GO:0018230; GO:0019706; GO:0008152	endoplasmic reticulum; Golgi apparatus; cytosol; plasma membrane; protein targeting to membrane; integral component of membrane; peptidyl-L-cysteine S-palmitoylation; protein-cysteine S-palmitoyltransferase activity; metabolic process	Q0WQK2 A0A0R0FW93 I1MNM6 I1N7X5 I1JCY3	2	S 378	S 378;	1
U451WHF100-287	287	IAADAPKATKITFDNSDDED	Pool_1_Pep287	Source 1, Source 2	A0A178W5E1	S 16	AT1G31970	GO:0003723; GO:0003724; GO:0005524; GO:0005730; GO:0005829; GO:0006364; GO:0008152	RNA binding; RNA helicase activity; ATP binding; nucleolus; cytosol; rRNA processing; metabolic process	Q9C551 I1J4L9 I1L537	2	S 548	S 548;	1
U451WHF100-288	288	IAMQRFPSVDNIRRSGSGTS	Pool_1_Pep288	Source 1, Source 2	A0A1P8BE45	S 8	AT5G47480	GO:0005795; GO:0006914; GO:0007029; GO:0007030; GO:0012507; GO:0015031; GO:0048208; GO:0070863; GO:0070971; GO:0070973	Golgi stack; autophagy; endoplasmic reticulum organization; Golgi organization; ER to Golgi transport vesicle membrane; protein transport; COPII vesicle coating; positive regulation of protein exit from endoplasmic reticulum; endoplasmic reticulum exit site; protein localization to endoplasmic reticulum exit site	Q9FGK9 A0A0R0HJQ2 I1LGQ3 I1J9V8 A0A0R0LJH9	1	S 1393	S 1393;	1
U451WHF100-289	289	IARVPSPCLTPIGSGRVSSN	Pool_1_Pep289	Source 1, Source 2	Q9ZW06;Q9ZW02	S 6;T 10;S 14	AT2G29190;AT2G29140	GO:0003729; GO:0005737; GO:0005886; GO:0006417; GO:0010608; GO:0008152	mRNA binding; cytoplasm; plasma membrane; regulation of translation; posttranscriptional regulation of gene expression; metabolic process	Q9ZW02 Q2HS37 G7JCE8;Q9ZW02 I1LJZ1 A0A368UHG3 K7LPM5 I1LQM9 A0A0R0H2I8 A0A0R0G3R3 I1LJZ4	9	S 318, T 322, S 326	S 318;T 322;	0.666667
U451WHF100-290	290	IDAGDSEKLNLDRSSGDESM	Pool_1_Pep290	Source 1, Source 2	O65655	S 14;S 15;S 6	AT4G39680	GO:0003676; GO:0005829; GO:0005886	nucleic acid binding; cytosol; plasma membrane	O65655 MEDTR08411 G7J4D9;O65655 K7LRU6 I1MYV2	27	S 370, S 371, S 362	S 370;S 371;	0.666667
U451WHF100-291	291	IDETRSFESTERPRSRGAVD	Pool_1_Pep291	Source 1, Source 2	Q9LIN5	S 6	AT3G26400	GO:0003729; GO:0003743; GO:0005634; GO:0005829; GO:0042803	mRNA binding; translation initiation factor activity; nucleus; cytosol; protein homodimerization activity	Q9LIN5 K7KQU4 A0A0R0IR68	2	S 526	S 526;	1
U451WHF100-292	292	IDPNDPNYDSGEEPFELVGA	Pool_1_Pep292	Source 1, Source 2	A0A384KU64	Y 8;S 10	AT4G24800	GO:0003729; GO:0005634; GO:0005737; GO:0005794; GO:0005829; GO:0006417; GO:0009646; GO:0009651; GO:0009723; GO:0009873; GO:0043022; GO:0045892; GO:0090549; GO:0008152; GO:0009719; GO:0006950; GO:0009628	mRNA binding; nucleus; cytoplasm; Golgi apparatus; cytosol; regulation of translation; response to absence of light; response to salt stress; response to ethylene; ethylene-activated signaling pathway; ribosome binding; negative regulation of transcription, DNA-templated; response to carbon starvation; metabolic process; response to endogenous stimulus; response to stress; response to abiotic sti…	Q8W4Q4 A0A0R0FBT0 I1JXE8 SOYBN54858	2	Y 104, S 106	Y 104;S 106;	1
U451WHF100-293	293	IEEFLDRPTSPETERILSGF	Pool_1_Pep293	Source 1, Source 2	A0A178WHN7	S 10	AT1G51140	GO:0000976; GO:0000978; GO:0000981; GO:0003700; GO:0005634; GO:0006355; GO:0006357; GO:0010119; GO:0042335; GO:0046983; GO:0048573; GO:0008152	transcription cis-regulatory region binding; RNA polymerase II cis-regulatory region sequence-specific DNA binding; DNA-binding transcription factor activity, RNA polymerase II-specific; DNA-binding transcription factor activity; nucleus; regulation of transcription, DNA-templated; regulation of transcription by RNA polymerase II; regulation of stomatal movement; cuticle development; protein dime…	Q9C690 I1LJT5 K7LT81 I1M528 I1MD93	4	S 55	S 55;	1
U451WHF100-294	294	IEENGELSESEKDYDLLPKV	Pool_1_Pep294	Source 1, Source 2	F4IZP3	S 8;S 10	AT3G02930	GO:0005783; GO:0005875; GO:0007131; GO:0009507	endoplasmic reticulum; microtubule associated complex; reciprocal meiotic recombination; chloroplast	Q9M8T5 I1LFX6 I1LJ28 I1LP66 I1JAN2	8	S 691, S 693	S 691;S 693;	1
U451WHF100-295	295	IELDRISEESPIHNQATPIS	Pool_1_Pep295	Source 1, Source 2	A0A5S9X7X6	S 10	AT2G46920	GO:0004722; GO:0005543; GO:0005634; GO:0005886; GO:0006355; GO:0006470; GO:0007275; GO:0010074; GO:0046872; GO:0106306; GO:0106307	protein serine/threonine phosphatase activity; phospholipid binding; nucleus; plasma membrane; regulation of transcription, DNA-templated; protein dephosphorylation; multicellular organism development; maintenance of meristem identity; metal ion binding; protein serine phosphatase activity; protein threonine phosphatase activity	Q8RWN7 A2XH85 Q84TS1	1	S 781	S 781;	1
U451WHF100-296	296	IEPSGPNAGSPTFSVRVRRR	Pool_1_Pep296	Source 1, Source 2	A0A178VYA3	S 10	AT2G26250	GO:0005777; GO:0005783; GO:0005789; GO:0006633; GO:0009409; GO:0009416; GO:0016021; GO:0080167; GO:0102336; GO:0102337; GO:0102338; GO:0102756; GO:0008152; GO:0006950; GO:0009628	peroxisome; endoplasmic reticulum; endoplasmic reticulum membrane; fatty acid biosynthetic process; response to cold; response to light stimulus; integral component of membrane; response to karrikin; 3-oxo-arachidoyl-CoA synthase activity; 3-oxo-cerotoyl-CoA synthase activity; 3-oxo-lignoceronyl-CoA synthase activity; very-long-chain 3-ketoacyl-CoA synthase activity; metabolic process; response t…	Q570B4 A2XD82 Q10QW1	1	S 28	S 28;	1
U451WHF100-297	297	IFGSPGRKFTHQVFARWYRA	Pool_1_Pep297	Source 1, Source 2	A0A178W7E4	T 10	AT1G73690	GO:0004693; GO:0005524; GO:0005634; GO:0005737; GO:0006468; GO:0008353; GO:0030154; GO:0045944; GO:0051726; GO:0070985; GO:0106310; GO:0106311; GO:0008152; GO:0016301	cyclin-dependent protein serine/threonine kinase activity; ATP binding; nucleus; cytoplasm; protein phosphorylation; RNA polymerase II CTD heptapeptide repeat kinase activity; cell differentiation; positive regulation of transcription by RNA polymerase II; regulation of cell cycle; transcription factor TFIIK complex; protein serine kinase activity; protein threonine kinase activity; metabolic pro…	Q9C9U2 A0A0R0K5D9 A0A0R0J270 I1KQG7 I1L478	2	T 169	T 169;	1
U451WHF100-298	298	IGHFRSLSWSVSRSWSASKQ	Pool_1_Pep298	Source 1, Source 2	Q9M9U5;Q9CA69	S 8	AT1G18740;AT1G74450	GO:0005829; GO:0009555; GO:0016021	cytosol; pollen development; integral component of membrane	Q9CA69 I1LDG2 I1MP67 I1NH25 A0A0R0L0P8	3	S 241	S 241;	1
U451WHF100-299	299	IGPGVYDIHSPRIPSSEEIA	Pool_1_Pep299	Source 1, Source 2	A0A654G2F8	S 10	AT5G17920	GO:0003729; GO:0003871; GO:0005507; GO:0005576; GO:0005774; GO:0005777; GO:0005829; GO:0005886; GO:0006346; GO:0008270; GO:0008705; GO:0009086; GO:0009506; GO:0009507; GO:0009570; GO:0010043; GO:0032259; GO:0046686; GO:0048046; GO:0051574; GO:0008152	mRNA binding; 5-methyltetrahydropteroyltriglutamate-homocysteine S-methyltransferase activity; copper ion binding; extracellular region; vacuolar membrane; peroxisome; cytosol; plasma membrane; DNA methylation-dependent heterochromatin assembly; zinc ion binding; methionine synthase activity; methionine biosynthetic process; plasmodesma; chloroplast; chloroplast stroma; response to zinc ion; meth…	O50008 A2ZMX3 B8BN41 Q2QLY5 Q2QLY4	4	S 703	S 703;	1
U451WHF100-300	300	IHHHDSSSSSESEYEKPDSP	Pool_1_Pep300	Source 1, Source 2	B3H7B0	S 7;S 8;S 9;S 10;S 12;S 6	AT2G46170	GO:0005783; GO:0005789; GO:0005886; GO:0016021; GO:0080167	endoplasmic reticulum; endoplasmic reticulum membrane; plasma membrane; integral component of membrane; response to karrikin	O82352 C6TIC4 C6TGE9 A0A0R0K5J9 I1KI22 C6TGW1 C6TH16	16	S 90, S 91, S 92, S 93, S 95, S 89	S 90;S 91;S 92;S 93;	0.666667
U451WHF100-301	301	IILRWDSAATDGARGKMIFQ	Pool_1_Pep301	Source 1, Source 2	Q9LJH9	S 7;T 10	AT3G14090	GO:0000145; GO:0006887; GO:0015031	exocyst; exocytosis; protein transport	Q9LJH9 K7MEI2 K7KZK2	2	S 51, T 54	S 51;T 54;	1
U451WHF100-302	302	IIQAPVRTKSVLSAFFVKQK	Pool_1_Pep302	Source 1, Source 2	Q1EC71	S 10	AT2G46225	GO:0005737; GO:0005856	cytoplasm; cytoskeleton	Q8S8M5 B8ABY3 Q9AXA6	1	S 301	S 301;	1
U451WHF100-303	303	IKGSEAASSSSITDERAVEA	Pool_1_Pep303	Source 1, Source 2	A0A1W6AK06	S 9;S 8;S 10	AT1G05150	GO:0005509; GO:0005576; GO:0005768; GO:0005794; GO:0005802; GO:0005886; GO:0009506	calcium ion binding; extracellular region; endosome; Golgi apparatus; trans-Golgi network; plasma membrane; plasmodesma	O23052 K7LJ63 I1NEN3	4	S 115, S 114, S 116	S 115;S 114;S 116;	1
U451WHF100-304	304	IKITKKKHPSPEHPLHRRES	Pool_1_Pep304	Source 1, Source 2	A0A7G2DX91	S 10	AT1G18950	GO:0005634	nucleus	F4IDY7 SOYBN53146 I1JZU0 K7KVV7	1	S 449	S 449;	1
U451WHF100-305	305	IKVAEAEEKTAGGLLLTETT	Pool_1_Pep305	Source 1, Source 2	A0A178UDQ4	T 10	AT5G20720	GO:0005507; GO:0005524; GO:0005739; GO:0005759; GO:0009409; GO:0009507; GO:0009535; GO:0009536; GO:0009570; GO:0009579; GO:0009788; GO:0009941; GO:0016887; GO:0046686; GO:0046872; GO:0048046; GO:0051082; GO:0051085; GO:0051087; GO:0051290; GO:1901671; GO:0009719; GO:0006950; GO:0009628	copper ion binding; ATP binding; mitochondrion; mitochondrial matrix; response to cold; chloroplast; chloroplast thylakoid membrane; plastid; chloroplast stroma; thylakoid; negative regulation of abscisic acid-activated signaling pathway; chloroplast envelope; ATP hydrolysis activity; response to cadmium ion; metal ion binding; apoplast; unfolded protein binding; chaperone cofactor-dependent prot…	O65282 A2XAA0 B8B3P0 Q6K826 Q69Y99	1	T 182	T 182;	1
U451WHF100-306	306	INELDRHSPKILKNAFSLMF	Pool_1_Pep306	Source 1, Source 2	A0A178VKE4	S 8	AT3G25770	GO:0005829; GO:0009409; GO:0009507; GO:0009535; GO:0009570; GO:0009695; GO:0009941; GO:0010319; GO:0046423; GO:0008152; GO:0006950; GO:0009628	cytosol; response to cold; chloroplast; chloroplast thylakoid membrane; chloroplast stroma; jasmonic acid biosynthetic process; chloroplast envelope; stromule; allene-oxide cyclase activity; metabolic process; response to stress; response to abiotic stimulus	Q9LS02 F6KBT4 F6KBT6 F6KBT3 F6KBT1 I1JDW4 I1KWQ3	3	S 114	S 114;	1
U451WHF100-307	307	INENTSKPDSPLAQPVSDGE	Pool_1_Pep307	Source 1, Source 2	A0A654FA17	S 10	AT2G36500	GO:0016021	integral component of membrane	Q9SJQ5 I1K529 I1KNY3	2	S 49	S 49;	1
U451WHF100-308	308	INHDDEDDESDDEFARLAHR	Pool_1_Pep308	Source 1, Source 2	A0A1P8AQI5	S 10	AT1G76970	GO:0005737; GO:0006886; GO:0016020	cytoplasm; intracellular protein transport; membrane	Q6NQK0 I1LXC2 K7KM48 I1KAG7	4	S 298	S 298;	1
U451WHF100-309	309	INMMDRVHLSPRSRRFSNNF	Pool_1_Pep309	Source 1, Source 2	Q8VZ08	S 10	AT3G24180	GO:0004348; GO:0005886; GO:0005975; GO:0006680; GO:0008422	glucosylceramidase activity; plasma membrane; carbohydrate metabolic process; glucosylceramide catabolic process; beta-glucosidase activity	Q8VZ08 B8BHF7 Q7XDG7	1	S 943	S 943;	1
U451WHF100-310	310	INSDAADFGSEVRDSLAGGS	Pool_1_Pep310	Source 1, Source 2	A0A654EQ67;F4HQ87	S 10	AT1G73460;AT1G73450	GO:0004674; GO:0004713; GO:0005524; GO:0005737; GO:0005829; GO:0005886; GO:0018105; GO:0018107; GO:0008152; GO:0016301	protein serine/threonine kinase activity; protein tyrosine kinase activity; ATP binding; cytoplasm; cytosol; plasma membrane; peptidyl-serine phosphorylation; peptidyl-threonine phosphorylation; metabolic process; kinase activity	F4HQ87 K7MJ17 I1K586 SOYBN66542 I1L3Z8	1	S 634	S 634;	1
U451WHF100-311	311	IPMSQSSPYSPKTLKHPRSL	Pool_1_Pep311	Source 1, Source 2	A0A178V9J6	S 10	AT3G53520	GO:0005737; GO:0016021; GO:0032580; GO:0033320; GO:0042732; GO:0048040; GO:0070403	cytoplasm; integral component of membrane; UDP-D-xylose biosynthetic process; D-xylose metabolic process; UDP-glucuronate decarboxylase activity; NAD+ binding	Q8VZC0 I1L8M8 I1LYW8	4	S 28	S 28;	1
U451WHF100-312	312	IRFEETLYGTSRLKNVPIGV	Pool_1_Pep312	Source 1, Source 2	P46283	T 10	AT3G55800	GO:0005737; GO:0005829; GO:0005986; GO:0006000; GO:0006002; GO:0006094; GO:0009507; GO:0009570; GO:0009579; GO:0009941; GO:0016051; GO:0019252; GO:0019253; GO:0030388; GO:0042132; GO:0042742; GO:0046872; GO:0048046; GO:0050278; GO:0008152	cytoplasm; cytosol; sucrose biosynthetic process; fructose metabolic process; fructose 6-phosphate metabolic process; gluconeogenesis; chloroplast; chloroplast stroma; thylakoid; chloroplast envelope; carbohydrate biosynthetic process; starch biosynthetic process; reductive pentose-phosphate cycle; fructose 1,6-bisphosphate metabolic process; fructose 1,6-bisphosphate 1-phosphatase activity; defe…	P46283 Q84JG8 B9F813	1	T 385	T 385;	1
U451WHF100-313	313	IRHQHSQSMDGSTTIKPEML	Pool_1_Pep313	Source 1, Source 2	A0A178WMD0	S 6;S 8;S 12	AT1G06070	GO:0000976; GO:0003700	transcription cis-regulatory region binding; DNA-binding transcription factor activity	Q9LNE0 A2Z342 Q69IL4;Q9LNE0 B4FK42 A0A1D6I8V3	3	S 168, S 170, S 174	S 168;S 170;S 174;	1
U451WHF100-314	314	IRLSLPPLTSDRRKELSKVV	Pool_1_Pep314	Source 1, Source 2	Q9M1X0	S 10	AT3G63190	GO:0005507; GO:0005739; GO:0005829; GO:0006412; GO:0009507; GO:0009570; GO:0009579; GO:0009658; GO:0009793; GO:0032544; GO:0042742; GO:0043023; GO:0050832; GO:0008152	copper ion binding; mitochondrion; cytosol; translation; chloroplast; chloroplast stroma; thylakoid; chloroplast organization; embryo development ending in seed dormancy; plastid translation; defense response to bacterium; ribosomal large subunit binding; defense response to fungus; metabolic process	Q9M1X0 A2YMU2 A3BLC3	1	S 198	S 198;	1
U451WHF100-315	315	ISTDGSFDSSGEDELAIQRL	Pool_1_Pep315	Source 1, Source 2	F4K142	S 6;S 9;S 10	AT5G19390	GO:0005096; GO:0005737; GO:0005886; GO:0007165; GO:0009535; GO:0009920	GTPase activator activity; cytoplasm; plasma membrane; signal transduction; chloroplast thylakoid membrane; cell plate formation involved in plant-type cell wall biogenesis	Q8RWQ4 I1M750 K7KB77	3	S 572, S 575, S 576	S 572;S 575;S 576;	1
U451WHF100-316	316	KAAEQGSALAAAVEGVEKQW	Pool_1_Pep316	Source 1, Source 2	A0A178VLH8	S 7	AT3G52950	GO:0016021	integral component of membrane	Q9LF97 B8BJB6 B8BND6 Q2RA11 Q2QX49	2	S 195	S 195;	1
U451WHF100-317	317	KAEREKNSVSDDDEPSFTEE	Pool_1_Pep317	Source 1, Source 2	Q9LMN5	S 10	AT1G21200	GO:0003700; GO:0006355	DNA-binding transcription factor activity; regulation of transcription, DNA-templated	Q9LMN5 A2ZBS2 A2ZID3 Q53PP7 Q2QXB1	1	S 148	S 148;	1
U451WHF100-318	318	KALLKGPGNYSFNKACDETK	Pool_1_Pep318	Source 1, Source 2	A0A5S9WQS3	S 11	AT1G68060	GO:0005819; GO:0007010; GO:0008017; GO:0009524; GO:0009832; GO:0010005; GO:0010051; GO:0071555	spindle; cytoskeleton organization; microtubule binding; phragmoplast; plant-type cell wall biogenesis; cortical microtubule, transverse to long axis; xylem and phloem pattern formation; cell wall organization	Q9C9X0 I1JDH8 I1K5K2 I1KKW1 I1KQC0	2	S 483	S 483;	1
U451WHF100-319	319	KALLTQISASRGIEFLSPRD	Pool_1_Pep319	Source 1, Source 2	F4HXQ7	S 8;S 10	AT1G08800	GO:0016021; GO:0017022; GO:0030133; GO:0080115	integral component of membrane; myosin binding; transport vesicle; myosin XI tail binding	F4HXQ7 K7N054 I1JRQ3	4	S 838, S 840	S 838;S 840;	1
U451WHF100-320	320	KCTSKMLKLSPIKMTEPSVT	Pool_1_Pep320	Source 1, Source 2	A0A654ERW1	S 10	AT1G67230	GO:0000785; GO:0005634; GO:0005635; GO:0005652; GO:0005654; GO:0005739; GO:0005829; GO:0006997; GO:0031965; GO:0034399; GO:0097298	chromatin; nucleus; nuclear envelope; nuclear lamina; nucleoplasm; mitochondrion; cytosol; nucleus organization; nuclear membrane; nuclear periphery; regulation of nucleus size	F4HRT5 K7MV72 I1KWP9	2	S 829	S 829;	1
U451WHF100-321	321	KDIITDAINEMSDDDDEKEE	Pool_1_Pep321	Source 1, Source 2	A0A384L6D6	S 12	AT3G48710	GO:0003677; GO:0005634; GO:0005829; GO:0006325; GO:0042393; GO:2000779	DNA binding; nucleus; cytosol; chromatin organization; histone binding; regulation of double-strand break repair	Q9SMM8 K7KL81 A0A368UJB9 I1KC06 I1KP58	3	S 576	S 576;	1
U451WHF100-322	322	KDRLFSRNTSMADLGSEVKR	Pool_1_Pep322	Source 1, Source 2	A0A1P8BEK7	S 10	AT5G22000	GO:0004842; GO:0005886; GO:0009561; GO:0046872; GO:0051603; GO:0051726; GO:0055046	ubiquitin-protein transferase activity; plasma membrane; megagametogenesis; metal ion binding; proteolysis involved in cellular protein catabolic process; regulation of cell cycle; microgametogenesis	Q9ZT42 SOYBN09942 I1M467	1	S 319	S 319;	1
U451WHF100-323	323	KDSDRQRRLSSRDFESLGSD	Pool_1_Pep323	Source 1, Source 2	A0A178WGD6	S 10	AT1G51510	GO:0000184; GO:0003729; GO:0005634; GO:0005654; GO:0005730; GO:0005737; GO:0005829; GO:0006397; GO:0006417; GO:0008380; GO:0010628; GO:0016604; GO:0016607; GO:0035145; GO:0051028; GO:0008152	nuclear-transcribed mRNA catabolic process, nonsense-mediated decay; mRNA binding; nucleus; nucleoplasm; nucleolus; cytoplasm; cytosol; mRNA processing; regulation of translation; RNA splicing; positive regulation of gene expression; nuclear body; nuclear speck; exon-exon junction complex; mRNA transport; metabolic process	F4I9J7 C6T3K0 I1JAG0	2	S 78	S 78;	1
U451WHF100-324	324	KDVLAIFPTSPNTERSPLGN	Pool_1_Pep324	Source 1, Source 2	F4IA60	S 10	AT1G78230	GO:0005737; GO:0005773; GO:0019901	cytoplasm; vacuole; protein kinase binding	F4IA60 I1LVY3 K7M7N3 I1JVD3 I1K9X7	1	S 494	S 494;	1
U451WHF100-325	325	KEEAASSPVSGAADHQVPAS	Pool_1_Pep325	Source 1, Source 2	A0A178UKF6	S 10	AT5G55230	GO:0000226; GO:0000911; GO:0005634; GO:0005737; GO:0005819; GO:0005874; GO:0005938; GO:0008017; GO:0009524; GO:0043622; GO:0046983	microtubule cytoskeleton organization; cytokinesis by cell plate formation; nucleus; cytoplasm; spindle; microtubule; cell cortex; microtubule binding; phragmoplast; cortical microtubule organization; protein dimerization activity	Q9FLP0 SOYBN15938 K7M4F5 A0A0R4J2T3	1	S 588	S 588;	1
U451WHF100-326	326	KEKHKKQELSDTSEGEVEAR	Pool_1_Pep326	Source 1, Source 2	Q8L7W3	S 10	AT2G29210	GO:0006397; GO:0008380	mRNA processing; RNA splicing	Q8L7W3 I1LJY4 I1LQL7	2	S 942	S 942;	1
U451WHF100-327	327	KFEDQSETSSSHGGITAPGP	Pool_1_Pep327	Source 1, Source 2	Q9ZVD5	S 9;S 10;S 11;T 16;T 8;S 6	AT2G27040	GO:0000791; GO:0003682; GO:0004521; GO:0005654; GO:0005730; GO:0006306; GO:0006342; GO:0006417; GO:0015030; GO:0016458; GO:0019048; GO:0030422; GO:0031048; GO:0035197; GO:0035198; GO:0042742; GO:0051567; GO:0051607; GO:0070919; GO:0080188; GO:0008152; GO:0009607; GO:0006950	euchromatin; chromatin binding; endoribonuclease activity; nucleoplasm; nucleolus; DNA methylation; chromatin silencing; regulation of translation; Cajal body; gene silencing; modulation by virus of host process; production of siRNA involved in RNA interference; heterochromatin assembly by small RNA; siRNA binding; miRNA binding; defense response to bacterium; histone H3-K9 methylation; defense r…	Q9ZVD5 B8ACN1 B8AUX7 Q9SDG8 Q0JF58;Q9ZVD5 MEDTR13286 G7K2Y8 MEDTR30102;Q9ZVD5 A0A1D6MQQ3 A0A1D6MEK5 C0HGZ0	16	S 899, S 900, S 901, T 906, T 898, S 896	S 899;S 900;S 901;T 906;S 896;	0.833333
U451WHF100-328	328	KFLDNFHVQTKREHALLGDN	Pool_1_Pep328	Source 1, Source 2	A0A7G2E1X1	T 10	AT1G53210	GO:0000325; GO:0003729; GO:0005432; GO:0005509; GO:0005773; GO:0005774; GO:0005886; GO:0006874; GO:0009506; GO:0015369; GO:0016020; GO:0016021; GO:0055074; GO:0070588; GO:0071472	plant-type vacuole; mRNA binding; calcium:sodium antiporter activity; calcium ion binding; vacuole; vacuolar membrane; plasma membrane; cellular calcium ion homeostasis; plasmodesma; calcium:proton antiporter activity; membrane; integral component of membrane; calcium ion homeostasis; calcium ion transmembrane transport; cellular response to salt stress	Q8L636 B8AAM8 Q5QNI2	1	T 408	T 408;	1
U451WHF100-329	329	KGASEASSSSITDERAVEAQ	Pool_1_Pep329	Source 1, Source 2	A0A1W6AK31	S 9;S 8;S 10	AT2G32450	GO:0005509; GO:0005783; GO:0005886	calcium ion binding; endoplasmic reticulum; plasma membrane	Q8S8L9 K7LJ63 I1NEN3	4	S 115, S 114, S 116	S 115;S 114;S 116;	1
U451WHF100-330	330	KGDDANSDGEEDEDDLRVDE	Pool_1_Pep330	Source 1, Source 2	A0A178W8X4	S 7	AT1G65660	GO:0000386; GO:0000398; GO:0003727; GO:0005681; GO:0008284; GO:0008380; GO:0030628; GO:0046872; GO:0008152	second spliceosomal transesterification activity; mRNA splicing, via spliceosome; single-stranded RNA binding; spliceosomal complex; positive regulation of cell population proliferation; RNA splicing; pre-mRNA 3'-splice site binding; metal ion binding; metabolic process	Q9SHY8 A2YQU8 Q6ZK48	2	S 193	S 193;	1
U451WHF100-331	331	KGPITRRNSSPIVTRGRLTE	Pool_1_Pep331	Source 1, Source 2	A0A654F5B9	S 10	AT3G08670	GO:0006979; GO:0043622; GO:0055028; GO:0006950	response to oxidative stress; cortical microtubule organization; cortical microtubule; response to stress	Q9C9Y9 I1N3B2 I1L6Y1	2	S 391	S 391;	1
U451WHF100-332	332	KGRDQSLSPDRKVIDASPKR	Pool_1_Pep332	Source 1, Source 2	A0A178V7R7	S 6;S 8	AT3G53500	GO:0000398; GO:0003723; GO:0003729; GO:0005681; GO:0008270; GO:0008380; GO:0016607	mRNA splicing, via spliceosome; RNA binding; mRNA binding; spliceosomal complex; zinc ion binding; RNA splicing; nuclear speck	Q9FYB7 I1NA32 I1JPG4	12	S 216, S 218	S 216;S 218;	1
U451WHF100-333	333	KGSLGSPEKGENGDLKKFLQ	Pool_1_Pep333	Source 1, Source 2	F4J5A9	S 6	AT3G23900	GO:0003723; GO:0046872; GO:1901652	RNA binding; metal ion binding; response to peptide	F4J5A7 K7KQE1 I1KS76	2	S 342	S 342;	1
U451WHF100-334	334	KGVSDLPGLTDTEKPRMRGP	Pool_1_Pep334	Source 1, Source 2	F4KGU2	T 10	AT5G10360	GO:0003729; GO:0003735; GO:0005829; GO:0005886; GO:0006412; GO:0009506; GO:0022626; GO:0022627; GO:0042788	mRNA binding; structural constituent of ribosome; cytosol; plasma membrane; translation; plasmodesma; cytosolic ribosome; cytosolic small ribosomal subunit; polysomal ribosome	P51430 A2XHI9 A2YNT9 Q75LR5 Q8LH97	1	T 127	T 127;	1
U451WHF100-335	335	KHKDATKEYSDSEKETSLKE	Pool_1_Pep335	Source 1, Source 2	Q9LV05	S 10	AT5G53440	GO:0005829	cytosol	Q9LV05 A0A0R0KJ96 I1KAR2	1	S 21	S 21;	1
U451WHF100-336	336	KIQRLVTPLTLQRKRARIAD	Pool_1_Pep336	Source 1, Source 2	F4KGU2;A8MS03	T 7;T 10	AT4G31700;AT5G10360	GO:0003729; GO:0003735; GO:0005730; GO:0005829; GO:0005886; GO:0006412; GO:0009506; GO:0022626; GO:0022627; GO:0042788	mRNA binding; structural constituent of ribosome; nucleolus; cytosol; plasma membrane; translation; plasmodesma; cytosolic ribosome; cytosolic small ribosomal subunit; polysomal ribosome	O48549 I1M090 I1M223 I1MEK5 B2BF98 C6T4P7 I1KYY4;O48549 Q2HTS1 MEDTR20278	7	T 185, T 188	T 185;T 188;	1	Os07t0622100	LOC_Os07g42950	Glyma13g31130;Glyma08g45770;Glyma07g31840;Glyma18g26190;Glyma13g24630;Glyma15g08210;Glyma16g09330
U451WHF100-337	337	KKKFETLSYLPDLTDSELAK	Pool_1_Pep337	Source 1, Source 2	F4HRR5	T 6;S 8;Y 9;T 14;S 16	AT1G67090	GO:0003729; GO:0005507; GO:0005739; GO:0009409; GO:0009507; GO:0009535; GO:0009570; GO:0009579; GO:0009853; GO:0009941; GO:0015979; GO:0019253; GO:0022626; GO:0031969; GO:0031977; GO:0048046; GO:0110102	mRNA binding; copper ion binding; mitochondrion; response to cold; chloroplast; chloroplast thylakoid membrane; chloroplast stroma; thylakoid; photorespiration; chloroplast envelope; photosynthesis; reductive pentose-phosphate cycle; cytosolic ribosome; chloroplast membrane; thylakoid lumen; apoplast; ribulose bisphosphate carboxylase complex assembly	P10795 G7KMR3 B7FHB2;P10795 O24574 P05348	6	T 69, S 71, Y 72, T 77, S 79	T 69;S 71;Y 72;T 77;S 79;	1
U451WHF100-338	338	KKKVARQSSSFRLRSPSLNA	Pool_1_Pep338	Source 1, Source 2	A0A178UWK5	S 10	AT4G20780	GO:0005509; GO:0010091	calcium ion binding; trichome branching	Q9SVG9 A2XGB3 B8B634 A2YR59 Q10LX4 Q7XHW4 Q84UL5	2	S 28	S 28;	1
U451WHF100-339	339	KKLGELFRDSIREEREESGS	Pool_1_Pep339	Source 1, Source 2	A0A178V8I2	S 10	AT3G27210	GO:0005886	plasma membrane	Q9LK32 C6T7R1 A0A0R0EJN2 I1K1Z4	1	S 169	S 169;	1
U451WHF100-340	340	KKMAMARSISYITSTQLLPL	Pool_1_Pep340	Source 1, Source 2	A0A1P8BFF8	S 10	AT5G03455	GO:0004725; GO:0005634; GO:0005737; GO:0005739; GO:0006468; GO:0007049; GO:0008794; GO:0009507; GO:0046685; GO:0046872; GO:0051301	protein tyrosine phosphatase activity; nucleus; cytoplasm; mitochondrion; protein phosphorylation; cell cycle; arsenate reductase (glutaredoxin) activity; chloroplast; response to arsenic-containing substance; metal ion binding; cell division	Q8GY31 A2Z9X4 B8ALE5 Q336V5 Q10SX6	1	S 29	S 29;	1
U451WHF100-341	341	KKNKYQRMDSDAEESQNHRE	Pool_1_Pep341	Source 1, Source 2	A0A1P8B229	S 10	AT2G20780	GO:0008643; GO:0015293; GO:0016021	carbohydrate transport; symporter activity; integral component of membrane	Q0WUU6 I1LS03 C6TMP6 I1M3U4 I1KF36	1	S 59	S 59;	1
U451WHF100-342	342	KKSNFDYPQSESLANGGVGE	Pool_1_Pep342	Source 1, Source 2	A0A654FYD6	S 10	AT5G04990	GO:0005635; GO:0005637; GO:0005783; GO:0005789; GO:0005856; GO:0006997; GO:0006998; GO:0009524; GO:0016021; GO:0043495; GO:0043621; GO:0051260; GO:0051291; GO:0070197; GO:0090435; GO:2000769	nuclear envelope; endoplasmic reticulum; endoplasmic reticulum membrane; cytoskeleton; nucleus organization; nuclear envelope organization; phragmoplast; integral component of membrane; protein-membrane adaptor activity; protein self-association; protein homooligomerization; protein heterooligomerization; meiotic attachment of telomere to nuclear envelope; protein localization to nuclear envelope…	Q9FF75 I1M0G8 I1MII0	1	S 42	S 42;	1
U451WHF100-343	343	KKSQNGFTSSPADDVKVRLS	Pool_1_Pep343	Source 1, Source 2	A0A178UYA0	S 10	AT4G22140	GO:0000976; GO:0003682; GO:0005634; GO:0006325; GO:0006355; GO:0009791; GO:0009845; GO:0009908; GO:0035064; GO:0035067; GO:0046872; GO:0048579; GO:2000028	transcription cis-regulatory region binding; chromatin binding; nucleus; chromatin organization; regulation of transcription, DNA-templated; post-embryonic development; seed germination; flower development; methylated histone binding; negative regulation of histone acetylation; metal ion binding; negative regulation of long-day photoperiodism, flowering; regulation of photoperiodism, flowering	F4JL28 I1LSW2 I1LV46 I1M331 K7KWV8	1	S 221	S 221;	1
U451WHF100-344	344	KKSSSSRYSSDEEQKESRRE	Pool_1_Pep344	Source 1, Source 2	Q8GXN9	S 9;S 10	AT5G23080	GO:0003723; GO:0005634; GO:0006396; GO:0006397; GO:0010087; GO:0016607; GO:0030422; GO:0035196; GO:0040008; GO:0070878; GO:0070883; GO:0008152	RNA binding; nucleus; RNA processing; mRNA processing; phloem or xylem histogenesis; nuclear speck; production of siRNA involved in RNA interference; production of miRNAs involved in gene silencing by miRNA; regulation of growth; primary miRNA binding; pre-miRNA binding; metabolic process	Q8GXN9 B8B2G4 Q67VW6	2	S 981, S 982	S 981;S 982;	1
U451WHF100-345	345	KKVERFSLSTPMRAPPSKSV	Pool_1_Pep345	Source 1, Source 2	A0A178U9G8	T 10	AT5G63550	GO:0003677; GO:0005634; GO:0006325; GO:0042393; GO:2000779	DNA binding; nucleus; chromatin organization; histone binding; regulation of double-strand break repair	Q9FFQ8 K7KL81 A0A368UJB9 I1KC06 I1KP58	3	T 174	T 174;	1
U451WHF100-346	346	KLAKVKAQVSEVKGVMMENI	Pool_1_Pep346	Source 1, Source 2	Q681L9;F4IVQ2	S 10	AT2G33120;AT1G04750	GO:0005886; GO:0015031; GO:0016021; GO:0016192; GO:0031901	plasma membrane; protein transport; integral component of membrane; vesicle-mediated transport; early endosome membrane	P47192 C6TNZ7 I1KZB1	2	S 139	S 139;	1	Os03t0803000;Os07t0194000	LOC_Os03g58840;LOC_Os07g09600	Glyma08g47040;Glyma10g24430;Glyma20g18860;Glyma18g38014;Glyma15g13220;Glyma09g02310
U451WHF100-347	347	KLLDRQMSINSVPKKVVAHL	Pool_1_Pep347	Source 1, Source 2	F4IFQ0	S 8	AT2G27210	GO:0005634; GO:0009742; GO:0046872; GO:0106306; GO:0106307; GO:0009719	nucleus; brassinosteroid mediated signaling pathway; metal ion binding; protein serine phosphatase activity; protein threonine phosphatase activity; response to endogenous stimulus	F4IFQ0 B8BN16 B8ANI2 Q2QM47	1	S 662	S 662;	1			Glyma11g18090;Glyma12g10120
U451WHF100-348	348	KLNVVMSSDSEDEPLTDIRV	Pool_1_Pep348	Source 1, Source 2	Q9CAP6	S 10	AT1G77620	GO:0000077; GO:0003682; GO:0005524; GO:0005634; GO:0006281; GO:0016787; GO:0033314; GO:0008152; GO:0006950	DNA damage checkpoint signaling; chromatin binding; ATP binding; nucleus; DNA repair; hydrolase activity; mitotic DNA replication checkpoint signaling; metabolic process; response to stress	Q9CAP6 B8AKC3 Q10NR0	1	S 850	S 850;	1
U451WHF100-349	349	KLPTAVLSTSVKAKARAKKE	Pool_1_Pep349	Source 1, Source 2	A0A5S9X3M3	S 8;S 10;T 9	AT2G32730	GO:0000502; GO:0005634; GO:0005783; GO:0005829; GO:0008540; GO:0030234; GO:0034515; GO:0042176; GO:0043161; GO:0008152	proteasome complex; nucleus; endoplasmic reticulum; cytosol; proteasome regulatory particle, base subcomplex; enzyme regulator activity; proteasome storage granule; regulation of protein catabolic process; proteasome-mediated ubiquitin-dependent protein catabolic process; metabolic process	O48844 MEDTR01625 G7LCC0;O48844 A2XXB6 A2YSI1 Q6Z921	3	S 849, S 851, T 850	S 849;S 851;T 850;	1
U451WHF100-350	350	KLQQNLSIESPAAPDSDAED	Pool_1_Pep350	Source 1, Source 2	A0A2H1ZE38	S 10	AT2G40700	GO:0003723; GO:0003724; GO:0005524; GO:0005634; GO:0009651; GO:0016787; GO:0042254	RNA binding; RNA helicase activity; ATP binding; nucleus; response to salt stress; hydrolase activity; ribosome biogenesis	Q7XJN0 B8AWY9 Q0DLB9	1	S 270	S 270;	1
U451WHF100-351	351	KLRVTYVAPPRPPSPVHEGS	Pool_1_Pep351	Source 1, Source 2	A0A178VEY8	S 14;Y 6	AT3G60600	GO:0000326; GO:0005634; GO:0005783; GO:0005789; GO:0005829; GO:0005886; GO:0016021; GO:0016032; GO:0032586; GO:0046907; GO:0061817; GO:0090158	protein storage vacuole; nucleus; endoplasmic reticulum; endoplasmic reticulum membrane; cytosol; plasma membrane; integral component of membrane; viral process; protein storage vacuole membrane; intracellular transport; endoplasmic reticulum-plasma membrane tethering; endoplasmic reticulum membrane organization	Q8VZ95 K7K3P5 I1JKU5	16	S 149, Y 141	S 149;Y 141;	1
U451WHF100-352	352	KNDEDSDLASEGRSGEKKHK	Pool_1_Pep352	Source 1, Source 2	F4JRP0	S 6;S 10	AT4G18820	GO:0003677; GO:0003887; GO:0005524; GO:0005634; GO:0005663; GO:0005886; GO:0006261; GO:0006281; GO:0009360; GO:0008152; GO:0006950	DNA binding; DNA-directed DNA polymerase activity; ATP binding; nucleus; DNA replication factor C complex; plasma membrane; DNA-dependent DNA replication; DNA repair; DNA polymerase III complex; metabolic process; response to stress	F4JRP0 I1M1Q6 I1MEV5	4	S 450, S 454	S 450;S 454;	1
U451WHF100-353	353	KNSRDGKSYSTNLAFTPPEY	Pool_1_Pep353	Source 1, Source 2	A0A178VAE8;A0A178UQ35;A0A7G2EV77;A0A384K8P4;A0A178WJ26;A8MQ88	Y 9;S 10	AT1G63500;AT3G54030;AT1G01740;AT5G59010;AT4G00710;AT5G41260	GO:0005524; GO:0005634; GO:0005886; GO:0009506; GO:0009742; GO:0106310; GO:0106311; GO:0008152; GO:0009719; GO:0016301	ATP binding; nucleus; plasma membrane; plasmodesma; brassinosteroid mediated signaling pathway; protein serine kinase activity; protein threonine kinase activity; metabolic process; response to endogenous stimulus; kinase activity	F4I3M3 I1JK97 K7KS32 I1KIC2 I1KPA0	8	Y 214, S 215	Y 214;S 215;	1	Os03t0825300	LOC_Os03g61010	Glyma03g15830;Glyma08g01730;Glyma07g07850;Glyma03g01300
U451WHF100-354	354	KPGAATPTYSPKIVGRSRLP	Pool_1_Pep354	Source 1, Source 2	A0A1P8B403	S 10	AT4G27490	GO:0000176; GO:0000177; GO:0003723; GO:0005634; GO:0005730; GO:0005737; GO:0006364; GO:0008408; GO:0009845; GO:0016075; GO:0034427; GO:0034475; GO:0071028; GO:0071051; GO:0090351	nuclear exosome (RNase complex); cytoplasmic exosome (RNase complex); RNA binding; nucleus; nucleolus; cytoplasm; rRNA processing; 3'-5' exonuclease activity; seed germination; rRNA catabolic process; nuclear-transcribed mRNA catabolic process, exonucleolytic, 3'-5'; U4 snRNA 3'-end processing; nuclear mRNA surveillance; polyadenylation-dependent snoRNA 3'-end processing; seedling development	A2RVK7 A2XNZ0 A2YQN5 Q75LC8 Q69UI6	1	S 13	S 13;	1
U451WHF100-355	355	KPGGFSSMGSMGSGRLESGF	Pool_1_Pep355	Source 1, Source 2	B9DGK9	S 10;S 13;S 7;S 6	AT5G05010	GO:0000139; GO:0005829; GO:0005886; GO:0006888; GO:0006890; GO:0009506; GO:0015031; GO:0030126; GO:0051645	Golgi membrane; cytosol; plasma membrane; endoplasmic reticulum to Golgi vesicle-mediated transport; retrograde vesicle-mediated transport, Golgi to endoplasmic reticulum; plasmodesma; protein transport; COPI vesicle coat; Golgi localization	Q93Y22 MEDTR02034 MEDTR02035 G7II11;Q93Y22 I1LF06 I1LJA7 I1LQ06 A0A0R4J654	5	S 186, S 189, S 183, S 182	S 186;S 189;	0.5
U451WHF100-356	356	KPISDEVNDSDEEYKKSKTQ	Pool_1_Pep356	Source 1, Source 2	A0A384KK08	S 10	AT3G12480	GO:0000976; GO:0003700; GO:0005634; GO:0005829; GO:0046982	transcription cis-regulatory region binding; DNA-binding transcription factor activity; nucleus; cytosol; protein heterodimerization activity	Q9LHG0 I1M0K0 A0A0R0GD78 I1KFK3	4	S 122	S 122;	1
U451WHF100-357	357	KPKHMRRVSSAGLRTESVLQ	Pool_1_Pep357	Source 1, Source 2	A0A178VDL8	S 9;S 10	AT3G10660	GO:0004683; GO:0005509; GO:0005516; GO:0005524; GO:0005634; GO:0005737; GO:0005789; GO:0009931; GO:0018105; GO:0035556; GO:0046777; GO:0106310; GO:0106311; GO:0008152; GO:0016301	calmodulin-dependent protein kinase activity; calcium ion binding; calmodulin binding; ATP binding; nucleus; cytoplasm; endoplasmic reticulum membrane; calcium-dependent protein serine/threonine kinase activity; peptidyl-serine phosphorylation; intracellular signal transduction; protein autophosphorylation; protein serine kinase activity; protein threonine kinase activity; metabolic process; kina…	Q38870 A2XMQ5 Q6F3A6	2	S 172, S 173	S 172;S 173;	1
U451WHF100-358	358	KPLTRTPTPSEAEINEVDEV	Pool_1_Pep358	Source 1, Source 2	A0A654FBH6	T 6;S 10	AT3G27530	GO:0000139; GO:0005783; GO:0005794; GO:0005795; GO:0005829; GO:0006886; GO:0006888; GO:0009791; GO:0012507; GO:0032527; GO:0045056; GO:0048211; GO:0048280; GO:0061025	Golgi membrane; endoplasmic reticulum; Golgi apparatus; Golgi stack; cytosol; intracellular protein transport; endoplasmic reticulum to Golgi vesicle-mediated transport; post-embryonic development; ER to Golgi transport vesicle membrane; protein exit from endoplasmic reticulum; transcytosis; Golgi vesicle docking; vesicle fusion with Golgi apparatus; membrane fusion	B0F9L4 I1N5K6 I1N6Z5	4	T 640, S 644	T 640;S 644;	1
U451WHF100-359	359	KQPRVGEISSDEGEDEVEEE	Pool_1_Pep359	Source 1, Source 2	Q9SHU9	S 10	AT2G15270	GO:0003725; GO:0004860; GO:0005730; GO:0006469; GO:0019901; GO:0008152	double-stranded RNA binding; protein kinase inhibitor activity; nucleolus; negative regulation of protein kinase activity; protein kinase binding; metabolic process	Q9SHU9 I1LEJ5 C6TL91	2	S 165	S 165;	1
U451WHF100-360	360	KQQLKLQRLDSFLRYREMLK	Pool_1_Pep360	Source 1, Source 2	Q9SZI4	S 11	AT4G26130	GO:0016021	integral component of membrane	Q9SZI4 I1LXZ4 K7MBY1 I1L1H5	3	S 323	S 323;	1
U451WHF100-361	361	KRHRYAPANSPPLPRLLPPP	Pool_1_Pep361	Source 1, Source 2	Q9SZD0	S 10	AT4G28990	GO:0003723; GO:0005634; GO:0006355; GO:0046872	RNA binding; nucleus; regulation of transcription, DNA-templated; metal ion binding	Q9SZD0 I1KIP3 I1L4K1	2	S 195	S 195;	1
U451WHF100-362	362	KRKGIESDEEESPPRKAPTH	Pool_1_Pep362	Source 1, Source 2	F4K204	S 7;S 12	AT5G61150	GO:0006368; GO:0016570; GO:0016593; GO:0008152; GO:0006950; GO:0009628	transcription elongation from RNA polymerase II promoter; histone modification; Cdc73/Paf1 complex; metabolic process; response to stress; response to abiotic stimulus	F4K204 I1JWP9 I1KCZ9	2	S 623, S 628	S 623;S 628;	1
U451WHF100-363	363	KRPRQGSVDDEKERNRKRVV	Pool_1_Pep363	Source 1, Source 2	Q9FIE4	S 7	AT5G57370	GO:0005634; GO:0005829; GO:0006397; GO:0008380	nucleus; cytosol; mRNA processing; RNA splicing	Q9FIE4 I1LVQ5 I1MSQ0	1	S 113	S 113;	1
U451WHF100-364	364	KRRSLSESEDEEEGRSKRRK	Pool_1_Pep364	Source 1, Source 2	A0A178VV16	S 6;S 8	AT2G28910	GO:0003676; GO:0005634; GO:0005737; GO:0008270	nucleic acid binding; nucleus; cytoplasm; zinc ion binding	Q84Y18 I1LF76 I1NF68	4	S 223, S 225	S 223;S 225;	1
U451WHF100-365	365	KRSKGSLGSLNMIIGKNNEA	Pool_1_Pep365	Source 1, Source 2	Q84LG2	S 6	AT1G32150	GO:0000976; GO:0003700; GO:0005634; GO:0006355; GO:0042802; GO:0043565; GO:0008152	transcription cis-regulatory region binding; DNA-binding transcription factor activity; nucleus; regulation of transcription, DNA-templated; identical protein binding; sequence-specific DNA binding; metabolic process	Q84LG2 I1MMF5 A0A0R0LBM0 I1KWX8 I1L516	1	S 157	S 157;	1
U451WHF100-366	366	KRSRGSLGSLNMITGKNNEP	Pool_1_Pep366	Source 1, Source 2	A0A5S9X461	S 6	AT2G35530	GO:0000976; GO:0003700; GO:0005634; GO:0006355; GO:0042802; GO:0043565; GO:0045893; GO:0008152	transcription cis-regulatory region binding; DNA-binding transcription factor activity; nucleus; regulation of transcription, DNA-templated; identical protein binding; sequence-specific DNA binding; positive regulation of transcription, DNA-templated; metabolic process	Q501B2 I1MMF5 A0A0R0LBM0 I1KWX8 I1L516	1	S 153	S 153;	1
U451WHF100-367	367	KRTGRYVIDTPPRSSGNKPL	Pool_1_Pep367	Source 1, Source 2	A0A384L6D6	T 10	AT3G48710	GO:0003677; GO:0005634; GO:0005829; GO:0006325; GO:0042393; GO:2000779	DNA binding; nucleus; cytosol; chromatin organization; histone binding; regulation of double-strand break repair	Q9SMM8 K7KL81 A0A368UJB9 I1KC06 I1KP58	3	T 174	T 174;	1
U451WHF100-368	368	KRVHPYPSSEAGSEGGWRER	Pool_1_Pep368	Source 1, Source 2	W8PV01	Y 6;S 9;S 13	AT5G17420	GO:0005802; GO:0005886; GO:0009507; GO:0009832; GO:0009833; GO:0009834; GO:0010330; GO:0010400; GO:0016021; GO:0016759; GO:0016760; GO:0030244; GO:0046872; GO:0008152	trans-Golgi network; plasma membrane; chloroplast; plant-type cell wall biogenesis; plant-type primary cell wall biogenesis; plant-type secondary cell wall biogenesis; cellulose synthase complex; rhamnogalacturonan I side chain metabolic process; integral component of membrane; cellulose synthase activity; cellulose synthase (UDP-forming) activity; cellulose biosynthetic process; metal ion bindin…	Q9SWW6 A2Z1C8 Q69P51;Q9SWW6 I1MT08 I1JGR7 K7KK55 I1KDI6	5	Y 197, S 200, S 211	Y 197;S 200;	0.666667
U451WHF100-369	369	KSNKLVRSSSVVVTMPLFRE	Pool_1_Pep369	Source 1, Source 2	Q9LQ98	S 10	AT1G69260	GO:0005634; GO:0009737; GO:0009738; GO:0045892; GO:0008152; GO:0009719	nucleus; response to abscisic acid; abscisic acid-activated signaling pathway; negative regulation of transcription, DNA-templated; metabolic process; response to endogenous stimulus	Q9LQ98 I1J610 I1JEF6	2	S 122	S 122;	1
U451WHF100-370	370	KSNKNFSPGDVSDREAKETR	Pool_1_Pep370	Source 1, Source 2	Q9LY75	S 7;S 12	AT3G63400	GO:0000413; GO:0003755; GO:0005737; GO:0006457; GO:0008380; GO:0016018; GO:0016607; GO:0008152	protein peptidyl-prolyl isomerization; peptidyl-prolyl cis-trans isomerase activity; cytoplasm; protein folding; RNA splicing; cyclosporin A binding; nuclear speck; metabolic process	Q9LY75 I1N9L1 SOYBN49302	2	S 199, S 204	S 199;S 204;	1
U451WHF100-371	371	KSPVASPSVSQPPNSVMNEN	Pool_1_Pep371	Source 1, Source 2	F4JCS8	S 6;S 10	AT3G48050	GO:0000932; GO:0003682; GO:0005634; GO:0006325; GO:0035278; GO:0008152	P-body; chromatin binding; nucleus; chromatin organization; miRNA mediated inhibition of translation; metabolic process	F4JCS8 I1MTJ9 K7KKV1 I1JZX8 K7KVT9	4	S 816, S 820	S 820;	0.5
U451WHF100-372	372	KSYPIGSSKAFHAYSRSGDF	Pool_1_Pep372	Source 1, Source 2	F4HXZ8	S 7	AT1G21370	GO:0000138; GO:0016021	Golgi trans cisterna; integral component of membrane	F4HXZ8 B8AU23 Q7XRA6	1	S 11	S 11;	1
U451WHF100-373	373	KTGGKPGSPGKSSEGHVKSG	Pool_1_Pep373	Source 1, Source 2	F4K692	S 8	AT5G55850	GO:0005886; GO:0009624	plasma membrane; response to nematode	O22633 A0A0R0G863 I1N094 C6SWS8	2	S 44	S 44;	1
U451WHF100-374	374	KTRSVWGQFSDGGAETNGRQ	Pool_1_Pep374	Source 1, Source 2	Q9SRV1	S 10	AT3G03740	GO:0005829; GO:0006970; GO:0016567; GO:0042631; GO:0071472; GO:0008152; GO:0006950; GO:0009628	cytosol; response to osmotic stress; protein ubiquitination; cellular response to water deprivation; cellular response to salt stress; metabolic process; response to stress; response to abiotic stimulus	Q9SRV1 A2XMT4 B8B7L7 Q10C73 Q8LI88	1	S 428	S 428;	1
U451WHF100-375	375	KTYNTAADSLLGETSAKSEE	Pool_1_Pep375	Source 1, Source 2	A0A178VAY0	T 5;S 9;S 15;T 14	AT3G05060	GO:0003729; GO:0005730; GO:0030515; GO:0031428; GO:0032040; GO:0042254	mRNA binding; nucleolus; snoRNA binding; box C/D RNP complex; small-subunit processome; ribosome biogenesis	Q9MAB3 G7KC30 G7JIJ7;Q9MAB3 A0A1D6K329 A0A1D6KFZ4 K7VLV6	8	T 438, S 442, S 448, T 447	T 438;S 442;S 448;T 447;	1
U451WHF100-376	376	KVGKVAGSSTSAEPAAPASL	Pool_1_Pep376	Source 1, Source 2	Q9ZPH2	T 10	AT4G04950	GO:0005634; GO:0005829; GO:0006879; GO:0006974; GO:0009408; GO:0009926; GO:0015035; GO:0046872; GO:0051537; GO:0051726; GO:0072593; GO:0008152; GO:0006950; GO:0009628	nucleus; cytosol; cellular iron ion homeostasis; cellular response to DNA damage stimulus; response to heat; auxin polar transport; protein-disulfide reductase activity; metal ion binding; 2 iron, 2 sulfur cluster binding; regulation of cell cycle; reactive oxygen species metabolic process; metabolic process; response to stress; response to abiotic stimulus	Q9ZPH2 A2Z916 Q0IWL9	1	T 110	T 110;	1
U451WHF100-377	377	KVSYVESEDSEDIDDGKNRK	Pool_1_Pep377	Source 1, Source 2	F4IV99	S 7;S 10	AT2G13370	GO:0003677; GO:0004386; GO:0005524; GO:0005634; GO:0006325; GO:0009506; GO:0016787; GO:0070615	DNA binding; helicase activity; ATP binding; nucleus; chromatin organization; plasmodesma; hydrolase activity;	F4IV99 I1M733 A0A368UIJ3	2	S 419, S 422	S 419;S 422;	1
U451WHF100-378	378	KYVEEWVGPGSPMNSPRVRN	Pool_1_Pep378	Source 1, Source 2	A0A178WBI1	S 11;S 15	AT1G36310	GO:0000049; GO:0002098; GO:0005634; GO:0005737; GO:0008175; GO:0106335	tRNA binding; tRNA wobble uridine modification; nucleus; cytoplasm; tRNA methyltransferase activity; tRNA (carboxymethyluridine(34)-5-O)-methyltransferase activity	Q94A09 I1JVJ7 A0A0R0JQC1	1	S 246, S 250	S 246;	0.5
U451WHF100-379	379	LAADESTGTIGKRFVSINVE	Pool_1_Pep379	Source 1, Source 2	A0A5S9Y1D7	S 6;T 9;T 7;S 16	AT5G03690	GO:0003729; GO:0004332; GO:0005829; GO:0006094; GO:0006096; GO:0030388	mRNA binding; fructose-bisphosphate aldolase activity; cytosol; gluconeogenesis; glycolytic process; fructose 1,6-bisphosphate metabolic process	F4KGQ0 B4FAL9 B4FWP0;F4KGQ0 I1L983 I1LZG1 I1MB71 I1JH86 I1JPX8;F4KGQ0 A2XUB6 B8AY35 A2YQR2 Q5N725 Q10A30 ORYSJ23243 Q6YPF1	30	S 66, T 69, T 67, S 76	S 66;T 69;T 67;S 76;	1
U451WHF100-380	380	LAETTFKAISGASVSANVST	Pool_1_Pep380	Source 1, Source 2	A0A5S9X7X6	S 10	AT2G46920	GO:0004722; GO:0005543; GO:0005634; GO:0005886; GO:0006355; GO:0006470; GO:0007275; GO:0010074; GO:0046872; GO:0106306; GO:0106307	protein serine/threonine phosphatase activity; phospholipid binding; nucleus; plasma membrane; regulation of transcription, DNA-templated; protein dephosphorylation; multicellular organism development; maintenance of meristem identity; metal ion binding; protein serine phosphatase activity; protein threonine phosphatase activity	Q8RWN7 A2XH85 Q84TS1	1	S 123	S 123;	1
U451WHF100-381	381	LAHHFMTRSSLPSFSTKGVN	Pool_1_Pep381	Source 1, Source 2	Q9SV09	S 10	AT3G51950	GO:0003677; GO:0003729; GO:0004518; GO:0046872	DNA binding; mRNA binding; nuclease activity; metal ion binding	Q9SV09 A2YQ06 Q0D3J9	1	S 301	S 301;	1
U451WHF100-382	382	LARSYSHDHTGNLTNRVITL	Pool_1_Pep382	Source 1, Source 2	A0A178UJP9;A0A5S9YHV3	T 14	AT5G64960;AT5G10270	GO:0000307; GO:0004693; GO:0005524; GO:0005634; GO:0005829; GO:0006397; GO:0006468; GO:0008353; GO:0009414; GO:0009615; GO:0009908; GO:0016301; GO:0016604; GO:0032968; GO:0048440; GO:0050792; GO:0070816; GO:0106310; GO:0106311	cyclin-dependent protein kinase holoenzyme complex; cyclin-dependent protein serine/threonine kinase activity; ATP binding; nucleus; cytosol; mRNA processing; protein phosphorylation; RNA polymerase II CTD heptapeptide repeat kinase activity; response to water deprivation; response to virus; flower development; kinase activity; nuclear body; positive regulation of transcription elongation from RN…	Q8W4P1 B8A9I9 Q5JK68 Q6I5Y0	2	T 199	T 199;	1
U451WHF100-383	383	LCGASSSSESPLRRAAALSQ	Pool_1_Pep383	Source 1, Source 2	F4JCQ8	S 10	AT3G47850	GO:0009507	chloroplast	F4JCQ8 I1JX06 I1KCM6	1	S 305	S 305;	1
U451WHF100-384	384	LDLLDASDDDDVDNCKGIGF	Pool_1_Pep384	Source 1, Source 2	Q9SFW0	S 7	AT3G07300	GO:0003743; GO:0016740	translation initiation factor activity; transferase activity	Q9SFW0 I1KIW2 I1M2R6	4	S 105	S 105;	1
U451WHF100-385	385	LDNFLFTTDSAKFLTWEYRF	Pool_1_Pep385	Source 1, Source 2	Q9XID3	S 10	AT1G34300	GO:0004674; GO:0005516; GO:0005524; GO:0005886; GO:0016021; GO:0030246; GO:0048544; GO:0106310; GO:0106311; GO:0008152; GO:0016301	protein serine/threonine kinase activity; calmodulin binding; ATP binding; plasma membrane; integral component of membrane; carbohydrate binding; recognition of pollen; protein serine kinase activity; protein threonine kinase activity; metabolic process; kinase activity	Q9XID3 I1MNZ4 K7N421 K7K6Z0	1	S 596	S 596;	1
U451WHF100-386	386	LDQRLLAMVSPRGTQRRHSS	Pool_1_Pep386	Source 1, Source 2	A0A178WCZ5	S 10	AT1G22160	GO:0005634; GO:0005829; GO:0009744; GO:0009749; GO:0019900; GO:0042594; GO:0046872; GO:1905582; GO:0006950	nucleus; cytosol; response to sucrose; response to glucose; kinase binding; response to starvation; metal ion binding; response to mannose; response to stress	Q8VY80 C6TJ87 K7M7J8 C6T311 I1KA17	2	S 63	S 63;	1
U451WHF100-387	387	LDQRLLSMVTPRGNLRRHSG	Pool_1_Pep387	Source 1, Source 2	A0A178WHS6	T 10	AT1G78020	GO:0005634; GO:0005737; GO:0005783; GO:0005829; GO:0019900; GO:0042594; GO:0046872; GO:0090351; GO:0016049; GO:0006950	nucleus; cytoplasm; endoplasmic reticulum; cytosol; kinase binding; response to starvation; metal ion binding; seedling development; cell growth; response to stress	Q9SGZ8 C6TJ87 K7M7J8 C6T311 I1KA17	2	T 72	T 72;	1
U451WHF100-388	388	LELALKLDSPEESSNGESSR	Pool_1_Pep388	Source 1, Source 2	Q8GXW8	S 9	AT1G04780	GO:0005737; GO:0005886	cytoplasm; plasma membrane	Q8GXW8 I1LAI6 I1NEG9	2	S 356	S 356;	1
U451WHF100-389	389	LFLQFKRSISLNYDKSRNSK	Pool_1_Pep389	Source 1, Source 2	Q8RWC8	S 10	AT1G68330	GO:0004674; GO:0046777; GO:0008152; GO:0016301	protein serine/threonine kinase activity; protein autophosphorylation; metabolic process; kinase activity	Q8RWC8 I1LEV3 I1NFK9 I1KBC6	2	S 166	S 166;	1
U451WHF100-390	390	LFPHFGSMFSVGGNQPRHED	Pool_1_Pep390	Source 1, Source 2	F4JMZ7	S 7;S 10	AT4G35300	GO:0005773; GO:0005774; GO:0005794; GO:0005886; GO:0008643; GO:0016021; GO:0022857	vacuole; vacuolar membrane; Golgi apparatus; plasma membrane; carbohydrate transport; integral component of membrane; transmembrane transporter activity	Q8LPQ8 A0A0R0G755 I1JJW4 I1LWR1 I1K6U5	6	S 329, S 332	S 329;S 332;	1
U451WHF100-391	391	LGKANGLDESDEDDDDDSDD	Pool_1_Pep391	Source 1, Source 2	A0A178V535	S 10	AT4G12610	GO:0001096; GO:0003677; GO:0005674; GO:0006367; GO:0006368; GO:0008022; GO:0016251; GO:0032968; GO:0045944	TFIIF-class transcription factor complex binding; DNA binding; transcription factor TFIIF complex; transcription initiation from RNA polymerase II promoter; transcription elongation from RNA polymerase II promoter; protein C-terminus binding; RNA polymerase II general transcription initiation factor activity; positive regulation of transcription elongation from RNA polymerase II promoter; positiv…	Q9SU25 I1MFM9 I1KZY8	1	S 360	S 360;	1
U451WHF100-392	392	LGLTGPGSPSVQNPTPTRHG	Pool_1_Pep392	Source 1, Source 2	A0A178UPY5	S 8;S 10	AT5G02850	GO:0003712; GO:0006357; GO:0016592; GO:0070847; GO:0008152	transcription coregulator activity; regulation of transcription by RNA polymerase II; mediator complex; core mediator complex; metabolic process	Q9LZ00 A0A0R0GT44 I1KCN1 I1KXG2	4	S 20, S 22	S 20;S 22;	1
U451WHF100-393	393	LGPSDRNAISSPYIDPRQPV	Pool_1_Pep393	Source 1, Source 2	W8PUJ0	S 10	AT4G32410	GO:0005768; GO:0005794; GO:0005802; GO:0005886; GO:0009833; GO:0016021; GO:0016759; GO:0016760; GO:0030244; GO:0042538; GO:0046872; GO:0071555; GO:0008152; GO:0016049; GO:0006950; GO:0009628	endosome; Golgi apparatus; trans-Golgi network; plasma membrane; plant-type primary cell wall biogenesis; integral component of membrane; cellulose synthase activity; cellulose synthase (UDP-forming) activity; cellulose biosynthetic process; hyperosmotic salinity response; metal ion binding; cell wall organization; metabolic process; cell growth; response to stress; response to abiotic stimulus	O48946 A2Y0X2 Q6AT26	1	S 186	S 186;	1
U451WHF100-394	394	LGSSLSRNGTPDPQAIARVP	Pool_1_Pep394	Source 1, Source 2	Q9ZW06;Q9ZW07	T 10	AT2G29200;AT2G29190	GO:0003723; GO:0003729; GO:0003730; GO:0005737; GO:0005829; GO:0006417; GO:0010608; GO:0008152	RNA binding; mRNA binding; mRNA 3'-UTR binding; cytoplasm; cytosol; regulation of translation; posttranscriptional regulation of gene expression; metabolic process	Q9ZW06 I1LJZ1 A0A368UHG3 K7LPM5 I1LQM9 A0A0R0H2I8 A0A0R0G3R3 I1LJZ4	4	T 306	T 306;	1
U451WHF100-395	395	LGYTNQLNRSLKILSYFVSP	Pool_1_Pep395	Source 1, Source 2	Q8VXV8	S 10	AT3G20300	GO:0016021	integral component of membrane	Q8VXV8 A2X677 A2XTZ7 B8B0G7 Q67V36	1	S 164	S 164;	1
U451WHF100-396	396	LHLQPMSPTTVKQVSVAWDA	Pool_1_Pep396	Source 1, Source 2	Q9MAB5;A0A178UJW9	S 7;T 9;T 10	AT3G01010;AT5G15490	GO:0003979; GO:0005618; GO:0005634; GO:0005829; GO:0005975; GO:0006024; GO:0006065; GO:0051287; GO:0052546; GO:0008152	UDP-glucose 6-dehydrogenase activity; cell wall; nucleus; cytosol; carbohydrate metabolic process; glycosaminoglycan biosynthetic process; UDP-glucuronate biosynthetic process; NAD binding; cell wall pectin metabolic process; metabolic process	Q9LF33 B8BPH4 B8BPH5 B8AK72 Q2QS14 Q2QS13 Q9AUV6;Q9LF33 B6T9P0 B7ZYX8	32	S 393, T 395, T 396	S 393;T 395;	0.666667
U451WHF100-397	397	LHLQPMSPTTVKQVTVTWDA	Pool_1_Pep397	Source 1, Source 2	Q9LIA8	T 9;T 10;S 7	AT3G29360	GO:0003979; GO:0005634; GO:0005829; GO:0005975; GO:0006024; GO:0006065; GO:0051287; GO:0052546; GO:0099503; GO:0008152	UDP-glucose 6-dehydrogenase activity; nucleus; cytosol; carbohydrate metabolic process; glycosaminoglycan biosynthetic process; UDP-glucuronate biosynthetic process; NAD binding; cell wall pectin metabolic process; secretory vesicle; metabolic process	Q9LIA8 B6T9P0 B7ZYX8;Q9LIA8 I1LWR5 I1N4I6 I1N6A6 Q96558	16	T 395, T 396, S 393	T 395;T 396;S 393;	1
U451WHF100-398	398	LHQVFRMQSFQRKQLSELGG	Pool_1_Pep398	Source 1, Source 2	A0A178UNU6	S 9	AT5G64220	GO:0000976; GO:0003690; GO:0003700; GO:0003712; GO:0005516; GO:0005634; GO:0006355; GO:0006357; GO:0009409; GO:0045893; GO:0071275; GO:0008152; GO:0006950; GO:0009628	transcription cis-regulatory region binding; double-stranded DNA binding; DNA-binding transcription factor activity; transcription coregulator activity; calmodulin binding; nucleus; regulation of transcription, DNA-templated; regulation of transcription by RNA polymerase II; response to cold; positive regulation of transcription, DNA-templated; cellular response to aluminum ion; metabolic process…	Q6NPP4 A0A0R0FWQ0 K7KPP6 K7L5D7 A0A0R0IV39	2	S 881	S 881;	1
U451WHF100-399	399	LHRRNSESGLELLSKLKEQE	Pool_1_Pep399	Source 1, Source 2	W8Q6R3	S 6	AT3G28180	GO:0000138; GO:0000139; GO:0005768; GO:0005794; GO:0005802; GO:0005886; GO:0016021; GO:0016757; GO:0042803; GO:0048868; GO:0071555; GO:0099402	Golgi trans cisterna; Golgi membrane; endosome; Golgi apparatus; trans-Golgi network; plasma membrane; integral component of membrane; glycosyltransferase activity; protein homodimerization activity; pollen tube development; cell wall organization; plant organ development	Q9LJP4 I1LWE2 I1N5W6	2	S 591	S 591;	1
U451WHF100-400	400	LIANAAYIGTPGKGILAADE	Pool_1_Pep400	Source 1, Source 2	B3H6D7;A0A5S9Y1D7;A0A178V8L4	T 10;Y 7	AT2G36460;AT3G52930;AT5G03690	GO:0003729; GO:0004332; GO:0005507; GO:0005618; GO:0005730; GO:0005739; GO:0005740; GO:0005741; GO:0005774; GO:0005829; GO:0005886; GO:0006094; GO:0006096; GO:0009506; GO:0009507; GO:0030388; GO:0046686; GO:0048046; GO:0080167	mRNA binding; fructose-bisphosphate aldolase activity; copper ion binding; cell wall; nucleolus; mitochondrion; mitochondrial envelope; mitochondrial outer membrane; vacuolar membrane; cytosol; plasma membrane; gluconeogenesis; glycolytic process; plasmodesma; chloroplast; fructose 1,6-bisphosphate metabolic process; response to cadmium ion; apoplast; response to karrikin	Q9LF98 B4FAL9 B4FWP0;Q9LF98 A2XUB6 B8AY35 A2YQR2 Q5N725 Q10A30 ORYSJ23243 Q6YPF1	8	T 21, Y 18	T 21;Y 18;	1			Glyma03g34950;Glyma02g38730
U451WHF100-401	401	LIDHLKRSDSNRETVVAAVH	Pool_1_Pep401	Source 1, Source 2	A0A1I9LPQ1	S 10	AT3G07420	GO:0004816; GO:0005524; GO:0005739; GO:0005829; GO:0006421; GO:0009507	asparagine-tRNA ligase activity; ATP binding; mitochondrion; cytosol; asparaginyl-tRNA aminoacylation; chloroplast	Q9SW95 A2ZJT7 Q2QSX5	2	S 336	S 336;	1
U451WHF100-402	402	LIGAPFRLVSFVARYVSGAD	Pool_1_Pep402	Source 1, Source 2	Q682E1	S 10	AT2G38580	GO:0005829	cytosol	Q682E1 A2XGC3 Q10LW2	1	S 499	S 499;	1
U451WHF100-403	403	LKDITTTFPSFVFHSQVEDT	Pool_1_Pep403	Source 1, Source 2	A0A178V0S1;A0A654GBV2	S 10	AT4G26570;AT5G55990	GO:0005509; GO:0005773; GO:0009536; GO:0009705; GO:0016020; GO:0019722; GO:0019900; GO:0022626; GO:0055075	calcium ion binding; vacuole; plastid; plant-type vacuole membrane; membrane; calcium-mediated signaling; kinase binding; cytosolic ribosome; potassium ion homeostasis	Q8LAS7 K7MJ94 K7L409	2	S 216	S 216;	1
U451WHF100-405	405	LKKDDDGNKTFTMRELLSEL	Pool_1_Pep405	Source 1, Source 2	A0A654G7B0	T 10	AT5G41950	GO:0005769; GO:0005802; GO:0005829; GO:0006887; GO:0009536; GO:0016020; GO:0016192; GO:0048767; GO:0048768; GO:0080147; GO:0016049	early endosome; trans-Golgi network; cytosol; exocytosis; plastid; membrane; vesicle-mediated transport; root hair elongation; root hair cell tip growth; root hair cell development; cell growth	Q9FHY8 I1LBX9 I1NIH4	2	T 155	T 155;	1
U451WHF100-406	406	LKNAKGTSKSFDGGTRSLDR	Pool_1_Pep406	Source 1, Source 2	A0A5S9WQS3	S 10	AT1G68060	GO:0005819; GO:0007010; GO:0008017; GO:0009524; GO:0009832; GO:0010005; GO:0010051; GO:0071555	spindle; cytoskeleton organization; microtubule binding; phragmoplast; plant-type cell wall biogenesis; cortical microtubule, transverse to long axis; xylem and phloem pattern formation; cell wall organization	Q9C9X0 I1JDH8 I1K5K2 I1KKW1 I1KQC0	4	S 460	S 460;	1
U451WHF100-407	407	LKRLVQSPNSFFMDVKCQGC	Pool_1_Pep407	Source 1, Source 2	A0A178VC05;Q8L953;Q0WS09	S 7	AT3G61110;AT5G47930;AT2G45710	GO:0000028; GO:0003723; GO:0003729; GO:0003735; GO:0005730; GO:0005829; GO:0005886; GO:0006412; GO:0009506; GO:0022626; GO:0022627; GO:0046872; GO:0008152	ribosomal small subunit assembly; RNA binding; mRNA binding; structural constituent of ribosome; nucleolus; cytosol; plasma membrane; translation; plasmodesma; cytosolic ribosome; cytosolic small ribosomal subunit; metal ion binding; metabolic process	O64650 C6SYW6 I1JD07	2	S 29	S 29;	1			Glyma16g26420;Glyma16g05090;Glyma19g28070;Glyma02g07430;Glyma02g07420
U451WHF100-408	408	LKVPILSGSTDPESVARSLS	Pool_1_Pep408	Source 1, Source 2	Q8LPK4;Q8LPL6	S 9;T 10	AT5G22780;AT5G22770	GO:0005886; GO:0006886; GO:0006898; GO:0008289; GO:0009536; GO:0030122; GO:0035615; GO:0072583; GO:0140312	plasma membrane; intracellular protein transport; receptor-mediated endocytosis; lipid binding; plastid; AP-2 adaptor complex; clathrin adaptor activity; clathrin-dependent endocytosis; cargo adaptor activity	Q8LPK4 I1LTQ5 I1MS73	3	S 660, T 661	S 660;T 661;	1
U451WHF100-409	409	LLDRVKSINMSYFKFPHDVT	Pool_1_Pep409	Source 1, Source 2	F4K956	S 7	AT5G56980	GO:0009611; GO:0009617; GO:0009753; GO:0016021; GO:0042742; GO:0009607; GO:0009719; GO:0006950	response to wounding; response to bacterium; response to jasmonic acid; integral component of membrane; defense response to bacterium; response to biotic stimulus; response to endogenous stimulus; response to stress	F4K956 I1LXZ4 K7MBY1 I1L1H5	1	S 127	S 127;	1
U451WHF100-410	410	LLEISRMLQSGMPLDDRPEG	Pool_1_Pep410	Source 1, Source 2	Q9LU44	S 10	AT5G51300	GO:0003729; GO:0005634; GO:0005654; GO:0005681; GO:0005730; GO:0006397; GO:0008270; GO:0008380; GO:0009737; GO:0009738; GO:0048024; GO:0008152; GO:0009719	mRNA binding; nucleus; nucleoplasm; spliceosomal complex; nucleolus; mRNA processing; zinc ion binding; RNA splicing; response to abscisic acid; abscisic acid-activated signaling pathway; regulation of mRNA splicing, via spliceosome; metabolic process; response to endogenous stimulus	Q9LU44 I1LNT7 I1L5P7	2	S 183	S 183;	1
U451WHF100-411	411	LLGVEDEHPSKGRRVSFNME	Pool_1_Pep411	Source 1, Source 2	O23176	S 10	AT4G37100	GO:0005886; GO:0016740	plasma membrane; transferase activity	O23176 I1MNK8 K7MHE0 K7K6R4 K7K6R8	3	S 709	S 709;	1
U451WHF100-412	412	LLQRVKSINMPYFKFPQHNS	Pool_1_Pep412	Source 1, Source 2	Q9SZI4	S 7	AT4G26130	GO:0016021	integral component of membrane	Q9SZI4 I1LXZ4 K7MBY1 I1L1H5	1	S 134	S 134;	1
U451WHF100-413	413	LLVDKTENLRSQAQDFRTQG	Pool_1_Pep413	Source 1, Source 2	O48850;Q9MAS5;F4IVQ2	T 6;S 11	AT1G04760;AT2G32670;AT2G33120	GO:0005768; GO:0005886; GO:0015031; GO:0016021; GO:0016192; GO:0031901	endosome; plasma membrane; protein transport; integral component of membrane; vesicle-mediated transport; early endosome membrane	O48850 B8ALR6 B8B859 Q84SZ1 Q69WS1;O48850 B4FP96 B4FQX6 A0A1D6GFC4 B6T746	2	T 231, S 236	T 231;S 236;	1
U451WHF100-414	414	LLVGLTSSKSENVSTVEKAD	Pool_1_Pep414	Source 1, Source 2	A0A178WC80	S 10	AT1G76390	GO:0004842; GO:0005739; GO:0005886; GO:0008152	ubiquitin-protein transferase activity; mitochondrion; plasma membrane; metabolic process	Q9SFX2 I1JST6 I1K7B6	2	S 249	S 249;	1
U451WHF100-415	415	LNKRDASRASLGNEEELINP	Pool_1_Pep415	Source 1, Source 2	Q0WN19	S 10;S 7	AT5G64850	GO:0005886	plasma membrane	Q0WN19 B8APB1 Q338G4 Q0DUS0	3	S 59, S 56	S 59;S 56;	1
U451WHF100-416	416	LNRYVSSNFSEPGRNPLPPF	Pool_1_Pep416	Source 1, Source 2	F4IXZ6	S 6;S 10	AT3G49590	GO:0000407; GO:0000423; GO:0005776; GO:0005829; GO:0006914; GO:0015031; GO:0019898; GO:0031410; GO:0034497; GO:0034727; GO:1990316	phagophore assembly site; mitophagy; autophagosome; cytosol; autophagy; protein transport; extrinsic component of membrane; cytoplasmic vesicle; protein localization to phagophore assembly site; piecemeal microautophagy of the nucleus; Atg1/ULK1 kinase complex	Q9SCK0 K7M7X6 I1JH67	4	S 401, S 405	S 401;S 405;	1
U451WHF100-417	417	LNVKAEDKASGKSEKITITN	Pool_1_Pep417	Source 1, Source 2	F4K007;A0A5S9Y8G8	S 10	AT5G42020;AT5G28540	GO:0005524; GO:0005618; GO:0005634; GO:0005730; GO:0005737; GO:0005773; GO:0005774; GO:0005783; GO:0005788; GO:0005886; GO:0009506; GO:0009536; GO:0016020; GO:0016592; GO:0016887; GO:0030433; GO:0030968; GO:0031072; GO:0034620; GO:0034663; GO:0034976; GO:0042026; GO:0044183; GO:0046686; GO:0051082; GO:0051085; GO:0051787; GO:0099503	ATP binding; cell wall; nucleus; nucleolus; cytoplasm; vacuole; vacuolar membrane; endoplasmic reticulum; endoplasmic reticulum lumen; plasma membrane; plasmodesma; plastid; membrane; mediator complex; ATP hydrolysis activity; ubiquitin-dependent ERAD pathway; endoplasmic reticulum unfolded protein response; heat shock protein binding; cellular response to unfolded protein; endoplasmic reticulum …	Q39043 I1K670 I1K668 I1KPN3 I1KPN5	4	S 568	S 568;	1
U451WHF100-418	418	LPDLTDSELAKEVDYLIRNK	Pool_1_Pep418	Source 1, Source 2	F4HRR5	T 5;Y 15;S 7	AT1G67090	GO:0003729; GO:0005507; GO:0005739; GO:0009409; GO:0009507; GO:0009535; GO:0009570; GO:0009579; GO:0009853; GO:0009941; GO:0015979; GO:0019253; GO:0022626; GO:0031969; GO:0031977; GO:0048046; GO:0110102	mRNA binding; copper ion binding; mitochondrion; response to cold; chloroplast; chloroplast thylakoid membrane; chloroplast stroma; thylakoid; photorespiration; chloroplast envelope; photosynthesis; reductive pentose-phosphate cycle; cytosolic ribosome; chloroplast membrane; thylakoid lumen; apoplast; ribulose bisphosphate carboxylase complex assembly	P10795 G7KMR3 B7FHB2;P10795 O24574 P05348	6	T 77, Y 87, S 79	T 77;Y 87;S 79;	1
U451WHF100-419	419	LPFGRVLSSTENFIHGLDEK	Pool_1_Pep419	Source 1, Source 2	A0A654EA62	S 8;T 10;S 9	AT1G09430	GO:0003878; GO:0005524; GO:0005576; GO:0005829; GO:0006085; GO:0006629; GO:0009346; GO:0008152	ATP citrate synthase activity; ATP binding; extracellular region; cytosol; acetyl-CoA biosynthetic process; lipid metabolic process; metabolic process	O80526 B8BIJ8 B8BMJ6 Q2QZ86 Q2QNG7	5	S 244, T 246, S 245	S 244;T 246;	0.666667
U451WHF100-420	420	LPLHIEDSASLPQQEPNSNS	Pool_1_Pep420	Source 1, Source 2	Q9C865	S 10	AT1G31440	GO:0005634; GO:0005783; GO:0005794; GO:0005886; GO:0030136	nucleus; endoplasmic reticulum; Golgi apparatus; plasma membrane; clathrin-coated vesicle	Q9C865 B8AKN3 Q10NK5	1	S 278	S 278;	1
U451WHF100-421	421	LPTLNERILSSMSHRSVAAH	Pool_1_Pep421	Source 1, Source 2	A0A178VKC0	S 10	AT3G53620	GO:0000287; GO:0004427; GO:0005654; GO:0005829; GO:0006796; GO:0046686; GO:0008152	magnesium ion binding; inorganic diphosphatase activity; nucleoplasm; cytosol; phosphate-containing compound metabolic process; response to cadmium ion; metabolic process	Q9LFF9 B8A9Z0 B8AXA3 B7F8Y9 Q75L10	2	S 29	S 29;	1
U451WHF100-422	422	LQRKFSEQNIGAPPSYEEAV	Pool_1_Pep422	Source 1, Source 2	A0A5S9X736	S 6	AT2G43160	GO:0005543; GO:0005768; GO:0005774; GO:0005794; GO:0005829; GO:0005886; GO:0006897; GO:0009504; GO:0015031; GO:0030125; GO:0030276; GO:0043231	phospholipid binding; endosome; vacuolar membrane; Golgi apparatus; cytosol; plasma membrane; endocytosis; cell plate; protein transport; clathrin vesicle coat; clathrin binding; intracellular membrane-bounded organelle	Q67YI9 K7LM79 I1N5E8 K7N5I3 I1KZI6	8	S 297	S 297;	1
U451WHF100-423	423	LQRQFSHGHSSPKFEDGASS	Pool_1_Pep423	Source 1, Source 2	A0A178VVP1	S 6;S 10;S 11	AT2G38670	GO:0004306; GO:0005739; GO:0005794; GO:0006646; GO:0031307; GO:0008152	ethanolamine-phosphate cytidylyltransferase activity; mitochondrion; Golgi apparatus; phosphatidylethanolamine biosynthetic process; integral component of mitochondrial outer membrane; metabolic process	Q9ZVI9 C4J056 K7V1V9;Q9ZVI9 I1N3E1 A0A0R0IJJ5	3	S 223, S 227, S 228	S 223;S 227;	0.666667
U451WHF100-424	424	LRDGEVSDVEEDEYEAKEVE	Pool_1_Pep424	Source 1, Source 2	A0A178UHP9;A0A178UL74	S 7	AT5G25780;AT5G27640	GO:0001732; GO:0003743; GO:0005634; GO:0005737; GO:0005829; GO:0005852; GO:0006413; GO:0009536; GO:0016282; GO:0031369; GO:0033290; GO:0008152	formation of cytoplasmic translation initiation complex; translation initiation factor activity; nucleus; cytoplasm; cytosol; eukaryotic translation initiation factor 3 complex; translational initiation; plastid; eukaryotic 43S preinitiation complex; translation initiation factor binding; eukaryotic 48S preinitiation complex; metabolic process	Q8GUM1 I1JK05 K7KIC0 I1KJQ5	6	S 688	S 688;	1
U451WHF100-425	425	LRDITTTFPSFVFHSEVDEI	Pool_1_Pep425	Source 1, Source 2	F4JP88	S 10	AT4G17615	GO:0005509; GO:0005737; GO:0005829; GO:0005886; GO:0006970; GO:0009409; GO:0009414; GO:0009651; GO:0009738; GO:0009860; GO:0019722; GO:0019900; GO:0090406	calcium ion binding; cytoplasm; cytosol; plasma membrane; response to osmotic stress; response to cold; response to water deprivation; response to salt stress; abscisic acid-activated signaling pathway; pollen tube growth; calcium-mediated signaling; kinase binding; pollen tube	O81445 K7LMX7 K7MLR0 I1K0X0	1	S 201	S 201;	1
U451WHF100-426	426	LRDITTTFPSFVFNSEVDEI	Pool_1_Pep426	Source 1, Source 2	A0A654G8R2	S 10	AT5G47100	GO:0005509; GO:0005737; GO:0005886; GO:0009414; GO:0009536; GO:0009738; GO:0009860; GO:0019900	calcium ion binding; cytoplasm; plasma membrane; response to water deprivation; plastid; abscisic acid-activated signaling pathway; pollen tube growth; kinase binding	Q9LTB8 K7LMX7 K7MLR0 I1K0X0	1	S 201	S 201;	1
U451WHF100-427	427	LREITKSGSFLKTVRNGSSR	Pool_1_Pep427	Source 1, Source 2	A0A1P8B3A0	S 9	AT4G18910	GO:0005886; GO:0015105; GO:0015267; GO:0015700; GO:0016021; GO:0046685; GO:0080170	plasma membrane; arsenite transmembrane transporter activity; channel activity; arsenite transport; integral component of membrane; response to arsenic-containing substance; hydrogen peroxide transmembrane transport	Q8LFP7 I1M1P0 I1MEW7 K7KQK2 I1K434 I1KSI2 I1KSI5	5	S 283	S 283;	1
U451WHF100-428	428	LRHVESMSQLPSGAGKISQL	Pool_1_Pep428	Source 1, Source 2	A0A5S9YAV2	S 6	AT5G36880	GO:0003987; GO:0005524; GO:0005829; GO:0006083; GO:0006631; GO:0009507; GO:0009514; GO:0009536; GO:0009570; GO:0016208; GO:0019427	acetate-CoA ligase activity; ATP binding; cytosol; acetate metabolic process; fatty acid metabolic process; chloroplast; glyoxysome; plastid; chloroplast stroma; AMP binding; acetyl-CoA biosynthetic process from acetate	B9DGD6 I1ML63 I1N846	2	S 75	S 75;	1
U451WHF100-429	429	LRLAGQEFGTTTGRPRRCGW	Pool_1_Pep429	Source 1, Source 2	A0A5S9XNF3	T 10	AT3G57610	GO:0000287; GO:0004019; GO:0005525; GO:0005737; GO:0009507; GO:0009536; GO:0009570; GO:0044208; GO:0046040; GO:0046686; GO:0048046	magnesium ion binding; adenylosuccinate synthase activity; GTP binding; cytoplasm; chloroplast; plastid; chloroplast stroma; 'de novo' AMP biosynthetic process; IMP metabolic process; response to cadmium ion; apoplast	Q96529 ORYSI16368 B8AQ03 Q10R17 Q851S8	1	T 367	T 367;	1
U451WHF100-430	430	LRNEESESEDEDEAPRRSRH	Pool_1_Pep430	Source 1, Source 2	A0A654EFV1	S 6;S 8	AT1G30460	GO:0000381; GO:0000398; GO:0003677; GO:0003723; GO:0003729; GO:0004519; GO:0004521; GO:0005516; GO:0005634; GO:0005654; GO:0005737; GO:0005847; GO:0006378; GO:0006396; GO:0006979; GO:0009626; GO:0031124; GO:0034052; GO:0043068; GO:0046872; GO:0048024; GO:1900363; GO:1990247; GO:2000031	regulation of alternative mRNA splicing, via spliceosome; mRNA splicing, via spliceosome; DNA binding; RNA binding; mRNA binding; endonuclease activity; endoribonuclease activity; calmodulin binding; nucleus; nucleoplasm; cytoplasm; mRNA cleavage and polyadenylation specificity factor complex; mRNA polyadenylation; RNA processing; response to oxidative stress; plant-type hypersensitive response; …	A9LNK9 I1MG20 I1L0D3	2	S 674, S 676	S 676;	0.5
U451WHF100-431	431	LRQPISFEDSPEWEDTPDVD	Pool_1_Pep431	Source 1, Source 2	A0A654EWV2	S 6;S 10;T 16	AT2G28070	GO:0005524; GO:0005886; GO:0016021	ATP binding; plasma membrane; integral component of membrane	Q9ZUU9 I1LTM0 I1M4I0 A0A0R0E731	3	S 44, S 48, T 54	S 44;S 48;T 54;	1
U451WHF100-432	432	LRVHRSFSAEGLKDLQSYLD	Pool_1_Pep432	Source 1, Source 2	A0A178VZ04	S 8	AT2G25620	GO:0004722; GO:0005634; GO:0005829; GO:0006470; GO:0046872; GO:0050688; GO:0106306; GO:0106307; GO:0008152; GO:0009607; GO:0006950	protein serine/threonine phosphatase activity; nucleus; cytosol; protein dephosphorylation; metal ion binding; regulation of defense response to virus; protein serine phosphatase activity; protein threonine phosphatase activity; metabolic process; response to biotic stimulus; response to stress	Q9SLA1 B8B4B4 Q69VD9	1	S 377	S 377;	1
U451WHF100-433	433	LSFAEDFENGSDEDDGENKS	Pool_1_Pep433	Source 1, Source 2	A0A178VXZ7	S 11	AT2G21150	GO:0005634; GO:0006325; GO:0009637; GO:0009873; GO:0010099; GO:0010114; GO:0035196; GO:0042752; GO:0048511; GO:0008152; GO:0009719	nucleus; chromatin organization; response to blue light; ethylene-activated signaling pathway; regulation of photomorphogenesis; response to red light; production of miRNAs involved in gene silencing by miRNA; regulation of circadian rhythm; metabolic process; response to endogenous stimulus	Q8H110 B8BDW1 Q69JZ7	1	S 132	S 132;	1
U451WHF100-434	434	LSLSLSSMSSRRHQPLRSLS	Pool_1_Pep434	Source 1, Source 2	A0A178VA02	S 10	AT3G21090	GO:0005524; GO:0016021; GO:0042626; GO:0080167	ATP binding; integral component of membrane; ATPase-coupled transmembrane transporter activity; response to karrikin	Q8RWI9 A0A0R0HND6 I1LPB4	1	S 687	S 687;	1
U451WHF100-435	435	LSRFDSINSSKDFGGAAFSR	Pool_1_Pep435	Source 1, Source 2	Q9LM78	S 6;S 10	AT1G20760	GO:0005509; GO:0005634; GO:0005886; GO:0006897; GO:0016197	calcium ion binding; nucleus; plasma membrane; endocytosis; endosomal transport	Q9LM78 A0A1D6JMM3 A0A1D6PJE9;Q9LM78 I1JST7 I1K7B7	7	S 1000, S 1004	S 1000;	0.5
U451WHF100-436	436	LTGRKIIGATNPAASEPGTI	Pool_1_Pep436	Source 1, Source 2	A0A178UXQ6	T 10	AT4G09320	GO:0004550; GO:0005524; GO:0005634; GO:0005777; GO:0006165; GO:0006183; GO:0006228; GO:0006241; GO:0046872; GO:0070301; GO:0008152; GO:0016301; GO:0006950	nucleoside diphosphate kinase activity; ATP binding; nucleus; peroxisome; nucleoside diphosphate phosphorylation; GTP biosynthetic process; UTP biosynthetic process; CTP biosynthetic process; metal ion binding; cellular response to hydrogen peroxide; metabolic process; kinase activity; response to stress	P39207 I1JMQ0 I1KJI7	2	T 92	T 92;	1
U451WHF100-437	437	LTPPGSPPILSASGTPKTTS	Pool_1_Pep437	Source 1, Source 2	A0A5S9XSP3	S 6;T 15;S 11;S 13	AT4G15545	GO:0005783; GO:0005829; GO:0010168; GO:0043621	endoplasmic reticulum; cytosol; ER body; protein self-association	Q93W28 B4FPT5 B4FR51;Q93W28 I1MFA1 I1MRC2 I1KN54	43	S 228, T 237, S 233, S 235	S 228;T 237;S 233;	0.75
U451WHF100-438	438	LTVEERNLLSVAYKNVIGAR	Pool_1_Pep438	Source 1, Source 2	A0A5S9XQK2;A0A178UKR5;A0A178VJ06;A0A654ERJ3;A0A178W662	S 10	AT1G78300;AT3G02520;AT1G35160;AT5G16050;AT4G09000	GO:0005524; GO:0005618; GO:0005634; GO:0005739; GO:0005794; GO:0005829; GO:0005886; GO:0009536; GO:0046686	ATP binding; cell wall; nucleus; mitochondrion; Golgi apparatus; cytosol; plasma membrane; plastid; response to cadmium ion	P42645 A2XL95 A2XUA6 A2YVG3 Q06967 Q7XTE8 Q6ZKC0	3	S 53	S 53;	1	Os03t0710800;Os08t0480800;Os11t0546900;Os08t0430500;Os04t0462500	LOC_Os08g33370;LOC_Os11g34450;LOC_Os04g38870;LOC_Os03g50290;LOC_Os08g37490	Glyma18g53610;Glyma02g37120;Glyma04g10820;Glyma08g47900;Glyma06g10650;Glyma14g35410
U451WHF100-439	439	LTVRLEKAATYDEIKKAIKE	Pool_1_Pep439	Source 1, Source 2	A0A654F3Y9;F4HQT1	T 10	AT1G13440;AT3G04120	GO:0003677; GO:0004365; GO:0005507; GO:0005634; GO:0005739; GO:0005740; GO:0005774; GO:0005829; GO:0005886; GO:0006094; GO:0006096; GO:0006979; GO:0008886; GO:0009408; GO:0009507; GO:0009744; GO:0010154; GO:0042542; GO:0046686; GO:0048046; GO:0048316; GO:0050661; GO:0051287; GO:0051775; GO:0008152; GO:0006950; GO:0009628	DNA binding; glyceraldehyde-3-phosphate dehydrogenase (NAD+) (phosphorylating) activity; copper ion binding; nucleus; mitochondrion; mitochondrial envelope; vacuolar membrane; cytosol; plasma membrane; gluconeogenesis; glycolytic process; response to oxidative stress; glyceraldehyde-3-phosphate dehydrogenase (NADP+) (non-phosphorylating) activity; response to heat; chloroplast; response to sucros…	P25858 C6TD56 I1MYI8 I1JXG9 A0A0R0KA84 Q2I0H4 I1KC70	3	T 259	T 259;	1
U451WHF100-440	440	LVDKHAETDDELLEKIESLP	Pool_1_Pep440	Source 1, Source 2	Q9LJQ6	T 8	AT3G18240	GO:0003735; GO:0005634; GO:0005763; GO:0005829; GO:0032543	structural constituent of ribosome; nucleus; mitochondrial small ribosomal subunit; cytosol; mitochondrial translation	Q9LJQ6 I1K3D6 SOYBN67067	1	T 117	T 117;	1
U451WHF100-441	441	LVKTAKTIASPGHGIMAMDE	Pool_1_Pep441	Source 1, Source 2	F4IGL7	S 10	AT2G21330	GO:0004332; GO:0005739; GO:0005829; GO:0006094; GO:0006096; GO:0009507; GO:0009534; GO:0009570; GO:0009579; GO:0009941; GO:0010287; GO:0022626; GO:0030388; GO:0031977; GO:0046686; GO:0048046	fructose-bisphosphate aldolase activity; mitochondrion; cytosol; gluconeogenesis; glycolytic process; chloroplast; chloroplast thylakoid; chloroplast stroma; thylakoid; chloroplast envelope; plastoglobule; cytosolic ribosome; fructose 1,6-bisphosphate metabolic process; thylakoid lumen; response to cadmium ion; apoplast	Q9SJU4 A2ZBX1 Q40677	1	S 65	S 65;	1
U451WHF100-442	442	LVKTAKTIASPGRGILAMDE	Pool_1_Pep442	Source 1, Source 2	F4JUJ5	S 10	AT4G38970	GO:0003729; GO:0004332; GO:0005829; GO:0005886; GO:0006094; GO:0006096; GO:0009507; GO:0009570; GO:0009579; GO:0009737; GO:0009941; GO:0010287; GO:0030388; GO:0046686; GO:0048046	mRNA binding; fructose-bisphosphate aldolase activity; cytosol; plasma membrane; gluconeogenesis; glycolytic process; chloroplast; chloroplast stroma; thylakoid; response to abscisic acid; chloroplast envelope; plastoglobule; fructose 1,6-bisphosphate metabolic process; response to cadmium ion; apoplast	Q944G9 A2ZBX1 Q40677	1	S 64	S 64;	1	Os11t0171300	LOC_Os11g07020
U451WHF100-443	443	LVSPGSKTISRAYDDHKIRV	Pool_1_Pep443	Source 1, Source 2	A0A178VF70	S 10	AT3G59360	GO:0005794; GO:0008643; GO:0015136; GO:0015165; GO:0015739; GO:0030173	Golgi apparatus; carbohydrate transport; sialic acid transmembrane transporter activity; pyrimidine nucleotide-sugar transmembrane transporter activity; sialic acid transport; integral component of Golgi membrane	Q9C5H6 B8AVV1 Q6K8S7 Q0JC58	1	S 25	S 25;	1
U451WHF100-444	444	LVTGRKPVESPSENQVLILR	Pool_1_Pep444	Source 1, Source 2	A0A1P8APZ0	S 10	AT1G12460	GO:0005524; GO:0005886; GO:0016020; GO:0016021; GO:0106310; GO:0106311	ATP binding; plasma membrane; membrane; integral component of membrane; protein serine kinase activity; protein threonine kinase activity	C0LGE4 A2Z9M8 A2XC04 Q8L4U4 Q8S5V3	1	S 841	S 841;	1
U451WHF100-445	445	LWDEQKPQLSPNEKLNACFE	Pool_1_Pep445	Source 1, Source 2	A0A5S9XIZ1	S 10	AT3G48530	GO:0005524; GO:0005975; GO:0006633; GO:0019887; GO:0042128	ATP binding; carbohydrate metabolic process; fatty acid biosynthetic process; protein kinase regulator activity; nitrate assimilation	Q8LBB2 SOYBN27134 I1JXJ6 I1K0A8 I1KC37	6	S 58	S 58;	1
U451WHF100-446	446	MEGLTSTTRSVGEFPPELKC	Pool_1_Pep446	Source 1, Source 2	A0A1P8B518	S 10	AT4G17410	GO:0005634; GO:0006397; GO:0006979; GO:0008270; GO:0009414; GO:0009651; GO:0010555; GO:0016567; GO:0034971; GO:0042542; GO:0046686; GO:0061630; GO:0061659; GO:0072756; GO:1901562; GO:1902883; GO:1902884	nucleus; mRNA processing; response to oxidative stress; zinc ion binding; response to water deprivation; response to salt stress; response to mannitol; protein ubiquitination; histone H3-R17 methylation; response to hydrogen peroxide; response to cadmium ion; ubiquitin protein ligase activity; ubiquitin-like protein ligase activity; cellular response to paraquat; response to paraquat; negative re…	F4JP52 I1MV29 A0A0R0JRC2	1	S 285	S 285;	1
U451WHF100-447	447	MELELDDEESEEERVDNVRQ	Pool_1_Pep447	Source 1, Source 2	A0A384L6L8	S 10	AT3G16840	GO:0003723; GO:0003724; GO:0005524; GO:0005730; GO:0016787	RNA binding; RNA helicase activity; ATP binding; nucleolus; hydrolase activity	Q93Y39 B8ARQ0 A3AVH5	2	S 708	S 708;	1
U451WHF100-448	448	MGSADRVLSSPVVTQASHKG	Pool_1_Pep448	Source 1, Source 2	Q9FMM3	S 10	AT5G42950	GO:0000932; GO:0002229; GO:0002237; GO:0003729; GO:0005829; GO:0009536; GO:0009737; GO:0012501; GO:0030371; GO:0031347; GO:0042742; GO:0050832; GO:0051607; GO:0060548; GO:0009607; GO:0006950	P-body; defense response to oomycetes; response to molecule of bacterial origin; mRNA binding; cytosol; plastid; response to abscisic acid; programmed cell death; translation repressor activity; regulation of defense response; defense response to bacterium; defense response to fungus; defense response to virus; negative regulation of cell death; response to biotic stimulus; response to stress	Q9FMM3 K7M5G4 I1MXV5 K7KHV4 K7KSU9	1	S 1822	S 1822;	1
U451WHF100-449	449	MIEPGRRSVSDITAVPRLSI	Pool_1_Pep449	Source 1, Source 2	A0A7G2F1Q3	S 10	AT4G28890	GO:0004842; GO:0016021; GO:0016567; GO:0046872; GO:0008152	ubiquitin-protein transferase activity; integral component of membrane; protein ubiquitination; metal ion binding; metabolic process	Q5XF85 I1J804 I1L4L9	2	S 384	S 384;	1
U451WHF100-450	450	MIRATPLPMSPLESLASSAV	Pool_1_Pep450	Source 1, Source 2	A0A384L5D5	S 10	AT5G08570	GO:0000287; GO:0004743; GO:0005524; GO:0005737; GO:0005829; GO:0005886; GO:0006096; GO:0016301; GO:0030955	magnesium ion binding; pyruvate kinase activity; ATP binding; cytoplasm; cytosol; plasma membrane; glycolytic process; kinase activity; potassium ion binding	Q9FNN1 A2XYZ3 Q7XKB5	1	S 378	S 378;	1
U451WHF100-451	451	MLKEGYRHLSGLDEAVIKNI	Pool_1_Pep451	Source 1, Source 2	A0A178V993	S 10	AT3G03960	GO:0005524; GO:0005737; GO:0005829; GO:0005832; GO:0006457; GO:0009506; GO:0016887; GO:0044183; GO:0051050; GO:0051082	ATP binding; cytoplasm; cytosol; chaperonin-containing T-complex; protein folding; plasmodesma; ATP hydrolysis activity; protein folding chaperone; positive regulation of transport; unfolded protein binding	Q94K05 B8ALS4 Q75HJ3	1	S 24	S 24;	1
U451WHF100-452	452	MLSPINTSFSSPKSVDHSLF	Pool_1_Pep452	Source 1, Source 2	P93755	S 10	AT2G41900	GO:0003677; GO:0003700; GO:0005634; GO:0005737; GO:0006355; GO:0046872; GO:1902074; GO:0008152	DNA binding; DNA-binding transcription factor activity; nucleus; cytoplasm; regulation of transcription, DNA-templated; metal ion binding; response to salt; metabolic process	P93755 A2XL03 Q10EL1	1	S 581	S 581;	1
U451WHF100-453	453	MMMQRYPSMDNIQRNGLGIS	Pool_1_Pep453	Source 1, Source 2	A0A1P8B9X0	S 8	AT5G47490	GO:0005794; GO:0006914; GO:0007029; GO:0007030; GO:0012507; GO:0015031; GO:0048208; GO:0070863; GO:0070971; GO:0070973	Golgi apparatus; autophagy; endoplasmic reticulum organization; Golgi organization; ER to Golgi transport vesicle membrane; protein transport; COPII vesicle coating; positive regulation of protein exit from endoplasmic reticulum; endoplasmic reticulum exit site; protein localization to endoplasmic reticulum exit site	Q9FGK8 A0A0R0HJQ2 I1LGQ3 I1J9V8 A0A0R0LJH9	1	S 1391	S 1391;	1
U451WHF100-454	454	MNTRLLPQGSSGIMSGKTSA	Pool_1_Pep454	Source 1, Source 2	A0A5S9YFN4	S 10	AT5G57870	GO:0003729; GO:0003743; GO:0005634; GO:0005737; GO:0005829; GO:0009536; GO:0016281	mRNA binding; translation initiation factor activity; nucleus; cytoplasm; cytosol; plastid; eukaryotic translation initiation factor 4F complex	Q93ZT6 I1MT11 I1JGR4 I1JWB5 I1KDI8	4	S 574	S 574;	1
U451WHF100-455	455	MRLQSRRSQSREDLSSSLAD	Pool_1_Pep455	Source 1, Source 2	F4JSH1	S 10	AT4G19180	GO:0005524; GO:0009134; GO:0009901; GO:0010584; GO:0016020; GO:0016021; GO:0017110; GO:0102485; GO:0102486; GO:0102487; GO:0102488; GO:0102489; GO:0102490; GO:0102491; GO:0008152	ATP binding; nucleoside diphosphate catabolic process; anther dehiscence; pollen exine formation; membrane; integral component of membrane; nucleoside-diphosphatase activity; dATP phosphohydrolase activity; dCTP phosphohydrolase activity; dUTP phosphohydrolase activity; dTTP phosphohydrolase activity; GTP phosphohydrolase activity; 8-oxo-dGTP phosphohydrolase activity; dGTP phosphohydrolase activ…	F4JSH1 K7LNS0 K7MFT0 I1MMS3 I1J886	4	S 770	S 770;	1
U451WHF100-456	456	MRNVGSSSSGSKGIAAVVGV	Pool_1_Pep456	Source 1, Source 2	Q943Z4	S 6	AT3G50560	GO:0016491	oxidoreductase activity	Q943Z4 B8BBV0 Q6ZG50	1	S 7	S 7;	1
U451WHF100-457	457	MRTPPPTVGSFAMASPSTVG	Pool_1_Pep457	Source 1, Source 2	Q9LN10	S 10	AT1G07970	GO:0016021	integral component of membrane	Q9LN10 B8ALK7 Q10MZ2	1	S 302	S 302;	1
U451WHF100-458	458	MSMQPYGIQSMLKEGYRHLS	Pool_1_Pep458	Source 1, Source 2	A0A178V993	S 10	AT3G03960	GO:0005524; GO:0005737; GO:0005829; GO:0005832; GO:0006457; GO:0009506; GO:0016887; GO:0044183; GO:0051050; GO:0051082	ATP binding; cytoplasm; cytosol; chaperonin-containing T-complex; protein folding; plasmodesma; ATP hydrolysis activity; protein folding chaperone; positive regulation of transport; unfolded protein binding	Q94K05 B8ALS4 Q75HJ3	1	S 14	S 14;	1
U451WHF100-459	459	MTRFGSSFLSSGLIRRHTPE	Pool_1_Pep459	Source 1, Source 2	A0A1P8B0T4	S 6;S 7	AT2G39130	GO:0005774; GO:0005886; GO:0006865; GO:0016021	vacuolar membrane; plasma membrane; amino acid transport; integral component of membrane	F4IUW3 I1LCY4 I1NHH8	2	S 87, S 88	S 87;S 88;	1
U451WHF100-460	460	MVRQLSLDQFQNESRRMVPM	Pool_1_Pep460	Source 1, Source 2	A0A654FLE0	S 6	AT4G03080	GO:0004722; GO:0005634; GO:0005737; GO:0005829; GO:0005886; GO:0009742; GO:0046872; GO:0106306; GO:0106307; GO:0009719	protein serine/threonine phosphatase activity; nucleus; cytoplasm; cytosol; plasma membrane; brassinosteroid mediated signaling pathway; metal ion binding; protein serine phosphatase activity; protein threonine phosphatase activity; response to endogenous stimulus	Q8L7U5 K7LGZ4 A0A0R0L416	1	S 493	S 493;	1
U451WHF100-461	461	NAGVGRRTMRNSLNISMRDA	Pool_1_Pep461	Source 1, Source 2	A0A178V3J8	S 12;S 16;T 8	AT4G35310	GO:0004683; GO:0005509; GO:0005516; GO:0005524; GO:0005634; GO:0005737; GO:0005829; GO:0005886; GO:0009737; GO:0009931; GO:0016020; GO:0018105; GO:0035556; GO:0046777; GO:0106310; GO:0106311; GO:0008152; GO:0016301	calmodulin-dependent protein kinase activity; calcium ion binding; calmodulin binding; ATP binding; nucleus; cytoplasm; cytosol; plasma membrane; response to abscisic acid; calcium-dependent protein serine/threonine kinase activity; membrane; peptidyl-serine phosphorylation; intracellular signal transduction; protein autophosphorylation; protein serine kinase activity; protein threonine kinase ac…	Q38871 C3UZ61 C0P867;Q38871 A2X8E5 B8ATC8 Q0DYK7 Q9FXQ3	16	S 556, S 560, T 552	S 556;S 560;T 552;	1
U451WHF100-462	462	NAMDLRRGISMAVDAVVTNL	Pool_1_Pep462	Source 1, Source 2	A0A178VEN0	S 10	AT3G23990	GO:0000373; GO:0003723; GO:0003735; GO:0005507; GO:0005524; GO:0005739; GO:0005759; GO:0005774; GO:0005829; GO:0006457; GO:0007005; GO:0009408; GO:0016887; GO:0022626; GO:0042026; GO:0042788; GO:0046686; GO:0008152; GO:0006950; GO:0009628	Group II intron splicing; RNA binding; structural constituent of ribosome; copper ion binding; ATP binding; mitochondrion; mitochondrial matrix; vacuolar membrane; cytosol; protein folding; mitochondrion organization; response to heat; ATP hydrolysis activity; cytosolic ribosome; protein refolding; polysomal ribosome; response to cadmium ion; metabolic process; response to stress; response to abi…	P29197 B8BHB9 B8AMW6 Q8H903 Q10RW9	2	S 152	S 152;	1	Os10t0462900	LOC_Os10g32550	Glyma20g19980;Glyma10g25630
U451WHF100-463	463	NANVPRPSRSSSIGNGVQFL	Pool_1_Pep463	Source 1, Source 2	W8Q6L8	S 10	AT4G02280	GO:0005982; GO:0005985; GO:0009414; GO:0010431; GO:0010555; GO:0016157; GO:0008152; GO:0006950; GO:0009628	starch metabolic process; sucrose metabolic process; response to water deprivation; seed maturation; response to mannitol; sucrose synthase activity; metabolic process; response to stress; response to abiotic stimulus	Q9M111 B8APD5 Q10LP5	1	S 152	S 152;	1
U451WHF100-464	464	NASFLWRNSSVHVPRGGVNK	Pool_1_Pep464	Source 1, Source 2	A0A178V9T3	S 10	AT3G05200	GO:0004842; GO:0005886; GO:0010200; GO:0016021; GO:0016567; GO:0042742; GO:0046872; GO:0098542; GO:0008152; GO:0009607; GO:0006950	ubiquitin-protein transferase activity; plasma membrane; response to chitin; integral component of membrane; protein ubiquitination; defense response to bacterium; metal ion binding; defense response to other organism; metabolic process; response to biotic stimulus; response to stress	Q8RXX9 A0A0R0HTV4 I1NC10 K7N574 I1JRE8	2	S 397	S 397;	1
U451WHF100-465	465	NATRNFRPDSLLGEGGFGYV	Pool_1_Pep465	Source 1, Source 2	A0A178VQA1	S 10	AT2G02800	GO:0005524; GO:0005634; GO:0005737; GO:0005886; GO:0006952; GO:0106310; GO:0106311; GO:0008152; GO:0016301	ATP binding; nucleus; cytoplasm; plasma membrane; defense response; protein serine kinase activity; protein threonine kinase activity; metabolic process; kinase activity	O49840 SOYBN30480 I1J5M4 A0A0R0KYG1 C6ZRQ9	2	S 90	S 90;	1			Glyma01g05160;Glyma02g02340;Glyma08g40920
U451WHF100-466	466	NDPSSAEGFTVIFNKARNEK	Pool_1_Pep466	Source 1, Source 2	F4IV84	T 10	AT2G04410	GO:0005739; GO:0005886; GO:0009506	mitochondrion; plasma membrane; plasmodesma	F4IV84 A0A0R0G863 I1N094 C6SWS8	2	T 26	T 26;	1
U451WHF100-467	467	NDVPVSYSGSGGPTKSIRKP	Pool_1_Pep467	Source 1, Source 2	A0A1W6AK06	S 6;S 8;S 10;Y 7;T 14	AT1G05150	GO:0005509; GO:0005576; GO:0005768; GO:0005794; GO:0005802; GO:0005886; GO:0009506	calcium ion binding; extracellular region; endosome; Golgi apparatus; trans-Golgi network; plasma membrane; plasmodesma	O23052 B6SSY1 K7VJP9;O23052 K7LJ63 I1NEN3	27	S 568, S 570, S 572, Y 569, T 576	S 568;S 570;S 572;Y 569;	0.8
U451WHF100-468	468	NFKEENNNGSQKISGDALKD	Pool_1_Pep468	Source 1, Source 2	A0A178VT47	S 10	AT2G36530	GO:0000015; GO:0000287; GO:0003677; GO:0004634; GO:0005507; GO:0005634; GO:0005737; GO:0005739; GO:0005740; GO:0005741; GO:0005783; GO:0005829; GO:0005886; GO:0006096; GO:0009409; GO:0009416; GO:0009506; GO:0009507; GO:0009737; GO:0032889; GO:0046686; GO:0048046	phosphopyruvate hydratase complex; magnesium ion binding; DNA binding; phosphopyruvate hydratase activity; copper ion binding; nucleus; cytoplasm; mitochondrion; mitochondrial envelope; mitochondrial outer membrane; endoplasmic reticulum; cytosol; plasma membrane; glycolytic process; response to cold; response to light stimulus; plasmodesma; chloroplast; response to abscisic acid; response to cad…	P25696 I1NAI7 I1JPW5	2	S 275	S 275;	1
U451WHF100-469	469	NGADEDAVLSDVESDEPAPV	Pool_1_Pep469	Source 1, Source 2	Q8LPK7	S 10	AT1G24560	GO:0043229; GO:0045324	intracellular organelle; late endosome to vacuole transport	Q8LPK7 I1K4E8 A0A0R0ILA2	1	S 14	S 14;	1
U451WHF100-470	470	NGDVHSPTASVSAQSVSSAR	Pool_1_Pep470	Source 1, Source 2	F4K7F4	S 6	AT5G49830	GO:0000145; GO:0005576; GO:0005618; GO:0005829; GO:0005856; GO:0005886; GO:0006887; GO:0006893; GO:0008104; GO:0009524; GO:0015031; GO:0048471	exocyst; extracellular region; cell wall; cytosol; cytoskeleton; plasma membrane; exocytosis; Golgi to plasma membrane transport; protein localization; phragmoplast; protein transport; perinuclear region of cytoplasm	Q9LTB0 I1KG51 SOYBN68826	2	S 751	S 751;	1
U451WHF100-471	471	NGETISRSKSFAFKAPQENF	Pool_1_Pep471	Source 1, Source 2	Q4V3C8	S 10	AT3G10540	GO:0004674; GO:0005524; GO:0005737; GO:0005886; GO:0016301; GO:0018105; GO:0035556; GO:0106310; GO:0106311; GO:0008152	protein serine/threonine kinase activity; ATP binding; cytoplasm; plasma membrane; kinase activity; peptidyl-serine phosphorylation; intracellular signal transduction; protein serine kinase activity; protein threonine kinase activity; metabolic process	Q4V3C8 I1LCP7 I1NHQ3	2	S 32	S 32;	1
U451WHF100-472	472	NGFFSKRSPSSQFRSLNAST	Pool_1_Pep472	Source 1, Source 2	A0A178VTP6	S 8;S 10	AT2G01750	GO:0005737; GO:0005874; GO:0007010; GO:0008017	cytoplasm; microtubule; cytoskeleton organization; microtubule binding	Q9ZUA3 B8AI31 Q6Z746	2	S 443, S 445	S 443;S 445;	1
U451WHF100-473	473	NGPVLQKQVSELELGELPEP	Pool_1_Pep473	Source 1, Source 2	F4IXI9	S 10	AT3G21290	GO:0005634; GO:0016458; GO:0035195; GO:0035198	nucleus; gene silencing; gene silencing by miRNA; miRNA binding	F4IXI9 K7KYZ7 I1KUX3	2	S 965	S 965;	1
U451WHF100-474	474	NGQDVVRVSSPGISSVVQNL	Pool_1_Pep474	Source 1, Source 2	Q9LP92	S 10	AT1G36990	GO:0016301	kinase activity	Q9LP92 A2X684 A2XTZ9 Q6YTI7 Q0JCV2	1	S 214	S 214;	1
U451WHF100-475	475	NGYLWQRVNSQLASPSQPYS	Pool_1_Pep475	Source 1, Source 2	A0A654FPY5	S 10	AT4G16340	GO:0005085; GO:0005634; GO:0005789; GO:0005829; GO:0005886; GO:0007264; GO:0007275; GO:0008064; GO:0008360; GO:0009734; GO:0009958; GO:0010928; GO:0016192; GO:0019898; GO:0051493; GO:0070971	guanyl-nucleotide exchange factor activity; nucleus; endoplasmic reticulum membrane; cytosol; plasma membrane; small GTPase mediated signal transduction; multicellular organism development; regulation of actin polymerization or depolymerization; regulation of cell shape; auxin-activated signaling pathway; positive gravitropism; regulation of auxin mediated signaling pathway; vesicle-mediated tran…	Q8SAB7 K7MCT0 K7L6S8	2	S 1110	S 1110;	1
U451WHF100-476	476	NHEIVGSDEEPDLSKMDMGG	Pool_1_Pep476	Source 1, Source 2	A0A654EXU3	S 7	AT2G26460	GO:0000398; GO:0005634; GO:0008380; GO:0016607; GO:0008152	mRNA splicing, via spliceosome; nucleus; RNA splicing; nuclear speck; metabolic process	O48713 I1MHK4 I1L1V2	2	S 479	S 479;	1
U451WHF100-477	477	NIVSSSRRRSSASFVPPPKP	Pool_1_Pep477	Source 1, Source 2	Q9SUE9	S 10	AT4G08310	GO:0005634; GO:0016874	nucleus;	Q9SUE9 A2ZF51 Q2R2Z3	1	S 441	S 441;	1
U451WHF100-478	478	NKRKQKQRQSPKPIPKSYSS	Pool_1_Pep478	Source 1, Source 2	O23176	S 10	AT4G37100	GO:0005886; GO:0016740	plasma membrane; transferase activity	O23176 A2XMB0 Q2QMU3 Q7Y0C6	1	S 573	S 573;	1
U451WHF100-479	479	NKRSLVRHSSLVKTMVSDIS	Pool_1_Pep479	Source 1, Source 2	A0A178VZ04	S 10	AT2G25620	GO:0004722; GO:0005634; GO:0005829; GO:0006470; GO:0046872; GO:0050688; GO:0106306; GO:0106307; GO:0008152; GO:0009607; GO:0006950	protein serine/threonine phosphatase activity; nucleus; cytosol; protein dephosphorylation; metal ion binding; regulation of defense response to virus; protein serine phosphatase activity; protein threonine phosphatase activity; metabolic process; response to biotic stimulus; response to stress	Q9SLA1 B8B4B4 Q69VD9	1	S 60	S 60;	1
U451WHF100-480	480	NLRAAFGDSSDDEDIADRPG	Pool_1_Pep480	Source 1, Source 2	Q1ECQ5	S 10	AT4G02485	GO:0016491	oxidoreductase activity	Q1ECQ5 A2ZGI7 Q2R067	2	S 25	S 25;	1
U451WHF100-481	481	NLRKASSATNIVDDLSSIFG	Pool_1_Pep481	Source 1, Source 2	F4JRF7	S 16;S 7;T 9;S 6	AT4G12770	GO:0005737; GO:0005829; GO:0005886; GO:0009504; GO:0030276; GO:0031982; GO:0043231; GO:0045806; GO:0045926; GO:0072318; GO:0072583; GO:1900186	cytoplasm; cytosol; plasma membrane; cell plate; clathrin binding; vesicle; intracellular membrane-bounded organelle; negative regulation of endocytosis; negative regulation of growth; clathrin coat disassembly; clathrin-dependent endocytosis; negative regulation of clathrin-dependent endocytosis	Q0WQ57 A0A0R0KHB7 I1K518 I1KBN1 K7L479	9	S 888, S 879, T 881, S 878	S 888;S 879;T 881;S 878;	1
U451WHF100-482	482	NLRTSLPDRPISAGRSRPVG	Pool_1_Pep482	Source 1, Source 2	A0A654F5B9	S 12	AT3G08670	GO:0006979; GO:0043622; GO:0055028; GO:0006950	response to oxidative stress; cortical microtubule organization; cortical microtubule; response to stress	Q9C9Y9 I1N3B2 I1L6Y1	2	S 360	S 360;	1
U451WHF100-483	483	NLSKMVSELNPQFFESSDSD	Pool_1_Pep483	Source 1, Source 2	O23167	S 16	AT4G37190	GO:0005737; GO:0005739; GO:0005774; GO:0005829	cytoplasm; mitochondrion; vacuolar membrane; cytosol	O23167 A0A0R0HCL9 I1J946	1	S 572	S 572;	1
U451WHF100-484	484	NLTLWNSDINDEAGGDEIKE	Pool_1_Pep484	Source 1, Source 2	A0A178VJ06	S 7	AT3G02520	GO:0005634; GO:0005794; GO:0005829; GO:0005886; GO:0009506	nucleus; Golgi apparatus; cytosol; plasma membrane; plasmodesma	Q96300 A2XL95 A2XUA6 A2YVG3 Q06967 Q7XTE8 Q6ZKC0	4	S 240	S 240;	1
U451WHF100-485	485	NNFSPSRAASPQIRTPSSDV	Pool_1_Pep485	Source 1, Source 2	A0A1I9LT54	S 10;S 6;T 15	AT3G08620	GO:0003729; GO:0005634; GO:0048024	mRNA binding; nucleus; regulation of mRNA splicing, via spliceosome	Q8GYR4 B8AM97 B8B8H3 Q75GR5 Q8H2M0;Q8GYR4 B6T8Q7 B4FNZ8 B4F808 B4FN92	2	S 18, S 14, T 23	S 18;T 23;	0.666667
U451WHF100-486	486	NNGQLGEVTSLMKTMKLHCA	Pool_1_Pep486	Source 1, Source 2	A0A5S9XFC0	S 10	AT3G23020	GO:0006355; GO:0009507; GO:0010343; GO:1904821; GO:0008152; GO:0006950	regulation of transcription, DNA-templated; chloroplast; singlet oxygen-mediated programmed cell death; chloroplast disassembly; metabolic process; response to stress	Q9LS88 B8ANW2 Q10RD7	1	S 355	S 355;	1
U451WHF100-487	487	NNSRGPVSEGAGSPKYSERL	Pool_1_Pep487	Source 1, Source 2	A0A654FPY5	S 13	AT4G16340	GO:0005085; GO:0005634; GO:0005789; GO:0005829; GO:0005886; GO:0007264; GO:0007275; GO:0008064; GO:0008360; GO:0009734; GO:0009958; GO:0010928; GO:0016192; GO:0019898; GO:0051493; GO:0070971	guanyl-nucleotide exchange factor activity; nucleus; endoplasmic reticulum membrane; cytosol; plasma membrane; small GTPase mediated signal transduction; multicellular organism development; regulation of actin polymerization or depolymerization; regulation of cell shape; auxin-activated signaling pathway; positive gravitropism; regulation of auxin mediated signaling pathway; vesicle-mediated tran…	Q8SAB7 K7MCT0 K7L6S8	2	S 1070	S 1070;	1
U451WHF100-488	488	NNVPVSYSGNGIPTKSIRRP	Pool_1_Pep488	Source 1, Source 2	A0A1W6AK31	S 8;S 6;T 14;Y 7	AT2G32450	GO:0005509; GO:0005783; GO:0005886	calcium ion binding; endoplasmic reticulum; plasma membrane	Q8S8L9 B6SSY1 K7VJP9;Q8S8L9 K7LJ63 I1NEN3	15	S 568, S 566, T 574, Y 567	S 568;S 566;Y 567;	0.75
U451WHF100-489	489	NRILESGNSSAENAGSMCQV	Pool_1_Pep489	Source 1, Source 2	A0A1P8B518	S 9;S 10	AT4G17410	GO:0005634; GO:0006397; GO:0006979; GO:0008270; GO:0009414; GO:0009651; GO:0010555; GO:0016567; GO:0034971; GO:0042542; GO:0046686; GO:0061630; GO:0061659; GO:0072756; GO:1901562; GO:1902883; GO:1902884	nucleus; mRNA processing; response to oxidative stress; zinc ion binding; response to water deprivation; response to salt stress; response to mannitol; protein ubiquitination; histone H3-R17 methylation; response to hydrogen peroxide; response to cadmium ion; ubiquitin protein ligase activity; ubiquitin-like protein ligase activity; cellular response to paraquat; response to paraquat; negative re…	F4JP52 I1MV29 A0A0R0JRC2	2	S 362, S 363	S 362;S 363;	1
U451WHF100-490	490	NRYLQSGSEDDDDTDTKRVV	Pool_1_Pep490	Source 1, Source 2	O49160	S 6;S 8	AT3G56150	GO:0001732; GO:0003729; GO:0003743; GO:0005634; GO:0005829; GO:0005852; GO:0006413; GO:0016282; GO:0031369; GO:0033290; GO:0008152	formation of cytoplasmic translation initiation complex; mRNA binding; translation initiation factor activity; nucleus; cytosol; eukaryotic translation initiation factor 3 complex; translational initiation; eukaryotic 43S preinitiation complex; translation initiation factor binding; eukaryotic 48S preinitiation complex; metabolic process	O49160 I1JQD9 I1K5D3 I1KQJ6	6	S 45, S 47	S 47;	0.5
U451WHF100-491	491	NSDSEEMFDSDGEDEEEDKE	Pool_1_Pep491	Source 1, Source 2	Q9SUE9	S 10	AT4G08310	GO:0005634; GO:0016874	nucleus;	Q9SUE9 A2ZF51 Q2R2Z3	1	S 271	S 271;	1
U451WHF100-492	492	NSGEEDSSNSGDDYTKDGEV	Pool_1_Pep492	Source 1, Source 2	P0CB22	S 10	AT1G05830	GO:0000785; GO:0003682; GO:0005634; GO:0006355; GO:0010228; GO:0018024; GO:0040029; GO:0042800; GO:0044648; GO:0046872; GO:0051568; GO:0008152	chromatin; chromatin binding; nucleus; regulation of transcription, DNA-templated; vegetative to reproductive phase transition of meristem; histone-lysine N-methyltransferase activity; regulation of gene expression, epigenetic; histone methyltransferase activity (H3-K4 specific); histone H3-K4 dimethylation; metal ion binding; histone H3-K4 methylation; metabolic process	P0CB22 B8BD65 Q6K431	1	S 448	S 448;	1
U451WHF100-493	493	NSLCVDEKVSDLLGDDDSPS	Pool_1_Pep493	Source 1, Source 2	Q8GXW8	S 10	AT1G04780	GO:0005737; GO:0005886	cytoplasm; plasma membrane	Q8GXW8 I1LAI6 I1NEG9	2	S 433	S 433;	1
U451WHF100-494	494	NSRDGKSYSTNLAYTPPEFL	Pool_1_Pep494	Source 1, Source 2	A0A654G8G5	S 9;T 10	AT5G46570	GO:0005524; GO:0005886; GO:0009742; GO:0106310; GO:0106311; GO:0008152; GO:0009719; GO:0016301	ATP binding; plasma membrane; brassinosteroid mediated signaling pathway; protein serine kinase activity; protein threonine kinase activity; metabolic process; response to endogenous stimulus; kinase activity	Q9LS26 B8BIC9 Q8S7N5	2	S 233, T 234	S 233;T 234;	1	Os10t0571300	LOC_Os10g42110	Glyma17g16420;Glyma05g06140
U451WHF100-495	495	NSRSRSRSRSPVYRARRDAG	Pool_1_Pep495	Source 1, Source 2	Q9LIH5	S 8;S 10	AT3G18640	GO:0003677; GO:0046872	DNA binding; metal ion binding	Q9LIH5 K7KLH9 I1KBI1	2	S 119, S 121	S 119;S 121;	1
U451WHF100-496	496	NSVDRYNEDSEPDAVTREST	Pool_1_Pep496	Source 1, Source 2	A0A178URS0	S 10	AT5G64500	GO:0005765; GO:0006869; GO:0016021; GO:0022857; GO:0031902	lysosomal membrane; lipid transport; integral component of membrane; transmembrane transporter activity; late endosome membrane	Q9FLG8 B8ASB6 Q7XKJ7	1	S 469	S 469;	1
U451WHF100-497	497	NTGEEASAITHDETSRSTGE	Pool_1_Pep497	Source 1, Source 2	A0A5S9XJ26	T 10	AT3G48890	GO:0005496; GO:0005634; GO:0005783; GO:0005829; GO:0005886; GO:0009535; GO:0012505; GO:0016020; GO:0016021; GO:0019904	steroid binding; nucleus; endoplasmic reticulum; cytosol; plasma membrane; chloroplast thylakoid membrane; endomembrane system; membrane; integral component of membrane; protein domain specific binding	Q9M2Z4 A2Z932 Q9FVZ7	1	T 207	T 207;	1
U451WHF100-498	498	NTPAEYDSDDEYLAPRQQIR	Pool_1_Pep498	Source 1, Source 2	Q9C5W7	S 8;Y 6;Y 12	AT1G32400	GO:0005634; GO:0005773; GO:0005794; GO:0009506; GO:0009705; GO:0016020; GO:0016021; GO:0043621; GO:0046786	nucleus; vacuole; Golgi apparatus; plasmodesma; plant-type vacuole membrane; membrane; integral component of membrane; protein self-association; viral replication complex formation and maintenance	Q9C5W7 I1LGZ4 C6THF2 I1J9L3 A0A0R0JRZ5;Q9C5W7 C0P4J3 B4FWL5	6	S 198, Y 196, Y 202	S 198;Y 196;	0.666667
U451WHF100-499	499	PAKQLKQTVSDIKHEVQSQL	Pool_1_Pep499	Source 1, Source 2	Q9SKB8	S 10	AT2G31820	GO:0005886; GO:0008157; GO:0016021; GO:0019888; GO:0035304	plasma membrane; protein phosphatase 1 binding; integral component of membrane; protein phosphatase regulator activity; regulation of protein dephosphorylation	Q9SKB8 A2YXN6 A2Z364 Q0J407 Q69IU6	1	S 446	S 446;	1
U451WHF100-500	500	PAKQLNQTVSDIKHEVQSQL	Pool_1_Pep500	Source 1, Source 2	Q9SYK5	S 10	AT1G05640	GO:0005886; GO:0008157; GO:0016021; GO:0019888; GO:0035304; GO:0008152	plasma membrane; protein phosphatase 1 binding; integral component of membrane; protein phosphatase regulator activity; regulation of protein dephosphorylation; metabolic process	Q9SYK5 A2YXN6 A2Z364 Q0J407 Q69IU6	1	S 403	S 403;	1
U451WHF100-501	501	PAPLRKVDAASRSQSPYAAE	Pool_1_Pep501	Source 1, Source 2	A0A178U800	S 11;S 13;S 15	AT5G64200	GO:0000398; GO:0003723; GO:0003729; GO:0005681; GO:0005737; GO:0005829; GO:0008380; GO:0016607; GO:0008152	mRNA splicing, via spliceosome; RNA binding; mRNA binding; spliceosomal complex; cytoplasm; cytosol; RNA splicing; nuclear speck; metabolic process	Q9FMG4 I1K2P0 I1KR32	8	S 299, S 301, S 303	S 299;S 301;S 303;	1
U451WHF100-502	502	PARGRSYSRSPPPYRAREEV	Pool_1_Pep502	Source 1, Source 2	A0A5S9XYC9	S 6;Y 7;S 8;S 10	AT4G31580	GO:0000398; GO:0003723; GO:0003729; GO:0005681; GO:0005730; GO:0005737; GO:0005886; GO:0008270; GO:0008380; GO:0016607; GO:0008152	mRNA splicing, via spliceosome; RNA binding; mRNA binding; spliceosomal complex; nucleolus; cytoplasm; plasma membrane; zinc ion binding; RNA splicing; nuclear speck; metabolic process	O81126 B8AFH7 B8AE25 B8B3M3 Q6K9C3 Q6K4N0 Q69KL9	10	S 185, Y 186, S 187, S 189	S 185;Y 186;S 187;S 189;	1
U451WHF100-503	503	PARLTGSSGSSPKRIEGPDG	Pool_1_Pep503	Source 1, Source 2	Q9FKL6	S 10	AT5G57580	GO:0003700; GO:0005516; GO:0005634; GO:0043565; GO:0080142; GO:0008152	DNA-binding transcription factor activity; calmodulin binding; nucleus; sequence-specific DNA binding; regulation of salicylic acid biosynthetic process; metabolic process	Q9FKL6 I1LVT0 I1MST1	2	S 81	S 81;	1
U451WHF100-504	504	PDRARVRGRSPAFNALAANF	Pool_1_Pep504	Source 1, Source 2	Q9LVC6	S 10	AT5G57320	GO:0005737; GO:0005856; GO:0007010; GO:0051014; GO:0051015; GO:0051693	cytoplasm; cytoskeleton; cytoskeleton organization; actin filament severing; actin filament binding; actin filament capping	Q9LVC6 B8ATT7 Q0JAD9	1	S 790	S 790;	1
U451WHF100-505	505	PDVNHAKVQTSSGEKPVREL	Pool_1_Pep505	Source 1, Source 2	A0A178W4H0	T 10	AT1G04410	GO:0003729; GO:0005576; GO:0005634; GO:0005773; GO:0005774; GO:0005829; GO:0005886; GO:0005975; GO:0006099; GO:0006107; GO:0006108; GO:0006734; GO:0009506; GO:0009507; GO:0009570; GO:0010043; GO:0030060; GO:0046686; GO:0048046	mRNA binding; extracellular region; nucleus; vacuole; vacuolar membrane; cytosol; plasma membrane; carbohydrate metabolic process; tricarboxylic acid cycle; oxaloacetate metabolic process; malate metabolic process; NADH metabolic process; plasmodesma; chloroplast; chloroplast stroma; response to zinc ion; L-malate dehydrogenase activity; response to cadmium ion; apoplast	P93819 B8BHG9 Q7XDC8	1	T 203	T 203;	1
U451WHF100-506	506	PDYTRRRSPEYDRYKGPAPY	Pool_1_Pep506	Source 1, Source 2	A0A1P8B2J1	S 8	AT2G46610	GO:0000398; GO:0003723; GO:0005681; GO:0016607	mRNA splicing, via spliceosome; RNA binding; spliceosomal complex; nuclear speck	Q9ZPX8 I1MKG5 I1KHT0	4	S 204	S 204;	1
U451WHF100-507	507	PEDSHKPANSFIEAYRLLTP	Pool_1_Pep507	Source 1, Source 2	F4I0G4	S 10	AT1G63010	GO:0016021; GO:0022857	integral component of membrane; transmembrane transporter activity	Q2V4F9 ORYSI14664 B8AT51 A2Y8U6 Q6EPQ3 Q0JAW2 Q658H5	1	S 499	S 499;	1
U451WHF100-508	508	PEEEWRAILSPEQFRILRQK	Pool_1_Pep508	Source 1, Source 2	A0A654FRJ4	S 10	AT4G21860	GO:0005829; GO:0006979; GO:0009507; GO:0009570; GO:0030091; GO:0033743; GO:0046872	cytosol; response to oxidative stress; chloroplast; chloroplast stroma; protein repair; peptide-methionine (R)-S-oxide reductase activity; metal ion binding	Q9C5C8 C6SXW1 A0A0R0GU41 I1ME37 C6SVM8	2	S 92	S 92;	1
U451WHF100-509	509	PEIDQTHVSTAVKGSFGYLD	Pool_1_Pep509	Source 1, Source 2	Q9FN92	S 9;T 10	AT5G59700	GO:0004672; GO:0004674; GO:0005524; GO:0005886; GO:0009506; GO:0016021; GO:0046777; GO:0008152; GO:0016301	protein kinase activity; protein serine/threonine kinase activity; ATP binding; plasma membrane; plasmodesma; integral component of membrane; protein autophosphorylation; metabolic process; kinase activity	Q9FN92 I1LR27 A0A0R0E387	2	S 656, T 657	S 656;T 657;	1			Glyma15g04790;Glyma11g15490;Glyma12g07960
U451WHF100-510	510	PELDQTHVSTAVKGSFGYLD	Pool_1_Pep510	Source 1, Source 2	A0A654FEL6	S 9;T 10	AT3G46290	GO:0004672; GO:0004674; GO:0005524; GO:0005886; GO:0009506; GO:0009741; GO:0009826; GO:0016021; GO:0046777; GO:0008152; GO:0009719; GO:0016301; GO:0016049	protein kinase activity; protein serine/threonine kinase activity; ATP binding; plasma membrane; plasmodesma; response to brassinosteroid; unidimensional cell growth; integral component of membrane; protein autophosphorylation; metabolic process; response to endogenous stimulus; kinase activity; cell growth	Q9LX66 I1LR27 A0A0R0E387	2	S 657, T 658	S 657;T 658;	1	Os06t0334300	LOC_Os06g22810
U451WHF100-511	511	PELNRTPSRLAGMFSGTQDK	Pool_1_Pep511	Source 1, Source 2	A0A178VU35	T 6;S 8;S 15	AT2G39900	GO:0005737; GO:0005886; GO:0015629; GO:0046872; GO:0051015; GO:0051017	cytoplasm; plasma membrane; actin cytoskeleton; metal ion binding; actin filament binding; actin filament bundle assembly	O04193 I1LMM9 I1M7Y8 C6TL24;O04193 A2XEV9 Q84Q79	8	T 94, S 96, S 103	T 94;S 96;S 103;	1
U451WHF100-512	512	PEMPLVVSDSAEAVEKTSAA	Pool_1_Pep512	Source 1, Source 2	F4KDU5;Q2V3X4	S 10	AT3G09630;AT5G02870	GO:0003723; GO:0003729; GO:0003735; GO:0005730; GO:0005773; GO:0005774; GO:0005829; GO:0005886; GO:0006412; GO:0009506; GO:0022625; GO:0022626; GO:0042788	RNA binding; mRNA binding; structural constituent of ribosome; nucleolus; vacuole; vacuolar membrane; cytosol; plasma membrane; translation; plasmodesma; cytosolic large ribosomal subunit; cytosolic ribosome; polysomal ribosome	P49691 I1L8R2 I1LZ03	2	S 163	S 163;	1
U451WHF100-513	513	PFSGLDGGDSKAQPSEAVLE	Pool_1_Pep513	Source 1, Source 2	O65655	S 10	AT4G39680	GO:0003676; GO:0005829; GO:0005886	nucleic acid binding; cytosol; plasma membrane	O65655 B8AQK0 Q10KI0 Q7XIG8	1	S 283	S 283;	1
U451WHF100-514	514	PGAESKDRATPEQVAAYTLK	Pool_1_Pep514	Source 1, Source 2	F4JUJ5	T 10	AT4G38970	GO:0003729; GO:0004332; GO:0005829; GO:0005886; GO:0006094; GO:0006096; GO:0009507; GO:0009570; GO:0009579; GO:0009737; GO:0009941; GO:0010287; GO:0030388; GO:0046686; GO:0048046	mRNA binding; fructose-bisphosphate aldolase activity; cytosol; plasma membrane; gluconeogenesis; glycolytic process; chloroplast; chloroplast stroma; thylakoid; response to abscisic acid; chloroplast envelope; plastoglobule; fructose 1,6-bisphosphate metabolic process; response to cadmium ion; apoplast	Q944G9 A2ZBX1 Q40677	1	T 282	T 282;	1
U451WHF100-515	515	PGCAETFMDSQPMQGQQQGQ	Pool_1_Pep515	Source 1, Source 2	F4JLA9	T 6;S 10	AT4G28520	GO:0000326; GO:0009737; GO:0010431; GO:0045735; GO:0071215	protein storage vacuole; response to abscisic acid; seed maturation; nutrient reservoir activity; cellular response to abscisic acid stimulus	Q96318 MEDTR11628 G7IEG7 G7IEH0;Q96318 P02858 A0A0R0GMV1 Q9FEC5 P11828 P04405	3	T 117, S 121	T 117;	0.5
U451WHF100-516	516	PGCAETFMESPVFGEGQGQG	Pool_1_Pep516	Source 1, Source 2	A0A178W5K4	T 6;S 10	AT1G03880	GO:0000326; GO:0009737; GO:0010431; GO:0045735; GO:0071215; GO:0009719	protein storage vacuole; response to abscisic acid; seed maturation; nutrient reservoir activity; cellular response to abscisic acid stimulus; response to endogenous stimulus	P15456 MEDTR11628 G7IEG7 G7IEH0;P15456 P02858 A0A0R0GMV1 Q9FEC5 P11828 P04405	3	T 115, S 119	T 115;	0.5
U451WHF100-517	517	PGGAGGESSTEEEDESHDEL	Pool_1_Pep517	Source 1, Source 2	A0A5S9Y8G8	S 16	AT5G28540	GO:0005524; GO:0005618; GO:0005634; GO:0005737; GO:0005773; GO:0005774; GO:0005783; GO:0005788; GO:0005794; GO:0005829; GO:0005886; GO:0009506; GO:0009507; GO:0016020; GO:0016592; GO:0016887; GO:0030433; GO:0030968; GO:0031072; GO:0034620; GO:0034663; GO:0042026; GO:0044183; GO:0051082; GO:0051085; GO:0051787; GO:0099503; GO:0008152; GO:0006950; GO:0009628	ATP binding; cell wall; nucleus; cytoplasm; vacuole; vacuolar membrane; endoplasmic reticulum; endoplasmic reticulum lumen; Golgi apparatus; cytosol; plasma membrane; plasmodesma; chloroplast; membrane; mediator complex; ATP hydrolysis activity; ubiquitin-dependent ERAD pathway; endoplasmic reticulum unfolded protein response; heat shock protein binding; cellular response to unfolded protein; end…	Q9LKR3 I1K670 I1K668 I1KPN3 I1KPN5	4	S 707	S 707;	1
U451WHF100-518	518	PGKDVTQSPISEDMEESPRD	Pool_1_Pep518	Source 1, Source 2	A0A654EXU3	T 6;S 8	AT2G26460	GO:0000398; GO:0005634; GO:0008380; GO:0016607; GO:0008152	mRNA splicing, via spliceosome; nucleus; RNA splicing; nuclear speck; metabolic process	O48713 I1MHK4 I1L1V2	12	T 310, S 312	T 310;S 312;	1
U451WHF100-519	519	PGSRNSSFDYRREEPLNQVP	Pool_1_Pep519	Source 1, Source 2	A0A178VLG1	S 7;S 6;Y 10	AT3G02750	GO:0005634; GO:0005829; GO:0046872; GO:0106306; GO:0106307	nucleus; cytosol; metal ion binding; protein serine phosphatase activity; protein threonine phosphatase activity	Q9M8R7 G7KTS4 A6NA79;Q9M8R7 I1N3Z6 I1N4Z5 I1L698	7	S 83, S 82, Y 86	S 83;S 82;	0.666667
U451WHF100-520	520	PGSVGFVSKSGGMSNEMYNT	Pool_1_Pep520	Source 1, Source 2	A0A178V742;A0A178UM28	S 10	AT5G49460;AT3G06650	GO:0003878; GO:0005524; GO:0005829; GO:0006085; GO:0006633; GO:0009346; GO:0046872; GO:0008152	ATP citrate synthase activity; ATP binding; cytosol; acetyl-CoA biosynthetic process; fatty acid biosynthetic process; metal ion binding; metabolic process	Q9C522 A2WNV6 Q93VT8	1	S 176	S 176;	1	Os01t0300200	LOC_Os01g19450
U451WHF100-521	521	PIAKQLPGESDQDFADFSSK	Pool_1_Pep521	Source 1, Source 2	A0A1P8ATL2	S 10	AT1G09340	GO:0000272; GO:0000427; GO:0003677; GO:0003723; GO:0003729; GO:0003824; GO:0005576; GO:0005773; GO:0005777; GO:0005829; GO:0005840; GO:0005996; GO:0006364; GO:0007623; GO:0009409; GO:0009506; GO:0009507; GO:0009570; GO:0009611; GO:0009658; GO:0009941; GO:0010287; GO:0010297; GO:0010319; GO:0010468; GO:0019843; GO:0032544; GO:0042631; GO:0042742; GO:0045727; GO:0045893; GO:0048046	plastid-encoded plastid RNA polymerase complex; DNA binding; RNA binding; mRNA binding; catalytic activity; extracellular region; vacuole; peroxisome; cytosol; ribosome; monosaccharide metabolic process; rRNA processing; circadian rhythm; response to cold; plasmodesma; chloroplast; chloroplast stroma; response to wounding; chloroplast organization; chloroplast envelope; plastoglobule; heteropolys…	Q9SA52 B8BPB7 Q2QSR7	1	S 100	S 100;	1
U451WHF100-522	522	PIDLIDDDNSDEEGGIDKQS	Pool_1_Pep522	Source 1, Source 2	A0A654EB48	S 10	AT1G15440	GO:0000028; GO:0000462; GO:0005634; GO:0005730; GO:0006364; GO:0009553; GO:0009744; GO:0010119; GO:0032040; GO:0034388; GO:0080008; GO:0008152	ribosomal small subunit assembly; maturation of SSU-rRNA from tricistronic rRNA transcript (SSU-rRNA, 5.8S rRNA, LSU-rRNA); nucleus; nucleolus; rRNA processing; embryo sac development; response to sucrose; regulation of stomatal movement; small-subunit processome; Pwp2p-containing subcomplex of 90S preribosome; Cul4-RING E3 ubiquitin ligase complex; metabolic process	Q8VYZ5 K7MCG1 I1L224	4	S 697	S 697;	1
U451WHF100-523	523	PIDRNKSFDDEDSTRKPIAV	Pool_1_Pep523	Source 1, Source 2	C0LGH0	S 7	AT1G53730	GO:0004672; GO:0005524; GO:0005634; GO:0005886; GO:0016021; GO:0008152; GO:0016301	protein kinase activity; ATP binding; nucleus; plasma membrane; integral component of membrane; metabolic process; kinase activity	A8MQH3 B8BGL9 A2XD99 Q84VG3 Q10QT7	3	S 390	S 390;	1
U451WHF100-524	524	PKHRLSSQGLLSPIPSRRGS	Pool_1_Pep524	Source 1, Source 2	A0A1P8B0T4	S 6;S 7	AT2G39130	GO:0005774; GO:0005886; GO:0006865; GO:0016021	vacuolar membrane; plasma membrane; amino acid transport; integral component of membrane	F4IUW3 I1LCY4 I1NHH8	3	S 126, S 127	S 126;S 127;	1
U451WHF100-525	525	PKSVSSGNLSSMDMVEHKDA	Pool_1_Pep525	Source 1, Source 2	Q9SUE8	S 10	AT4G27900	GO:0005634	nucleus	Q9SUE8 A0A0R0KBW5 C6TN62	2	S 169	S 169;	1
U451WHF100-526	526	PLDRNNGFMSGPIEKGVMSG	Pool_1_Pep526	Source 1, Source 2	A0A5S9X7X6	S 10	AT2G46920	GO:0004722; GO:0005543; GO:0005634; GO:0005886; GO:0006355; GO:0006470; GO:0007275; GO:0010074; GO:0046872; GO:0106306; GO:0106307	protein serine/threonine phosphatase activity; phospholipid binding; nucleus; plasma membrane; regulation of transcription, DNA-templated; protein dephosphorylation; multicellular organism development; maintenance of meristem identity; metal ion binding; protein serine phosphatase activity; protein threonine phosphatase activity	Q8RWN7 A2XH85 Q84TS1	1	S 201	S 201;	1
U451WHF100-527	527	PLLTHGHTVSGEIRTPDTQS	Pool_1_Pep527	Source 1, Source 2	W8PUJ0	S 10	AT4G32410	GO:0005768; GO:0005794; GO:0005802; GO:0005886; GO:0009833; GO:0016021; GO:0016759; GO:0016760; GO:0030244; GO:0042538; GO:0046872; GO:0071555; GO:0008152; GO:0016049; GO:0006950; GO:0009628	endosome; Golgi apparatus; trans-Golgi network; plasma membrane; plant-type primary cell wall biogenesis; integral component of membrane; cellulose synthase activity; cellulose synthase (UDP-forming) activity; cellulose biosynthetic process; hyperosmotic salinity response; metal ion binding; cell wall organization; metabolic process; cell growth; response to stress; response to abiotic stimulus	O48946 A2Y0X2 Q6AT26	1	S 159	S 159;	1
U451WHF100-528	528	PLPRLLPPPMNHSPRRDFNG	Pool_1_Pep528	Source 1, Source 2	Q9SZD0	S 13	AT4G28990	GO:0003723; GO:0005634; GO:0006355; GO:0046872	RNA binding; nucleus; regulation of transcription, DNA-templated; metal ion binding	Q9SZD0 I1KIP3 I1L4K1	2	S 221	S 221;	1
U451WHF100-529	529	PLRRPITADSALMNPNSKIL	Pool_1_Pep529	Source 1, Source 2	A0A178VB65	T 7;S 10	AT3G08530	GO:0003729; GO:0005198; GO:0005794; GO:0005829; GO:0005886; GO:0006886; GO:0006897; GO:0006898; GO:0009506; GO:0009507; GO:0016192; GO:0030130; GO:0030132; GO:0032051; GO:0042802; GO:0071439	mRNA binding; structural molecule activity; Golgi apparatus; cytosol; plasma membrane; intracellular protein transport; endocytosis; receptor-mediated endocytosis; plasmodesma; chloroplast; vesicle-mediated transport; clathrin coat of trans-Golgi network vesicle; clathrin coat of coated pit; clathrin light chain binding; identical protein binding; clathrin complex	Q0WLB5 B8BNS6 A2ZH90;Q0WLB5 G7K259 MEDTR33872	3	T 67, S 70	T 67;S 70;	1
U451WHF100-530	530	PLYRRNRSPSPLYRRNRSRS	Pool_1_Pep530	Source 1, Source 2	Q8L7W3	S 8;S 10	AT2G29210	GO:0006397; GO:0008380	mRNA processing; RNA splicing	Q8L7W3 I1LJY4 I1LQL7	4	S 451, S 453	S 451;S 453;	1
U451WHF100-531	531	PMMDDDGSLSPRGRAFDECV	Pool_1_Pep531	Source 1, Source 2	A0A178UH99	S 8;S 10	AT5G52200	GO:0004864; GO:0005634; GO:0005737; GO:0009966; GO:0043666	protein phosphatase inhibitor activity; nucleus; cytoplasm; regulation of signal transduction; regulation of phosphoprotein phosphatase activity	Q9LTK0 I1LDT0 I1MPZ2 K7N3N8 I1L397	8	S 45, S 47	S 45;S 47;	1
U451WHF100-532	532	PNETVSRLLSQDPFHEVKSK	Pool_1_Pep532	Source 1, Source 2	Q8VZT4;F4I1G1	S 10	AT1G29350;AT1G29370	GO:0003729; GO:0005634	mRNA binding; nucleus	F4I1G1 B8A764 B8AWS4 Q5SN38 Q688W7	1	S 64	S 64;	1
U451WHF100-533	533	PNRRFTHQVFATWYRAPELL	Pool_1_Pep533	Source 1, Source 2	A0A178WBE6	T 6	AT1G66750	GO:0000079; GO:0004672; GO:0004674; GO:0004693; GO:0005524; GO:0005634; GO:0005737; GO:0006468; GO:0007049; GO:0008353; GO:0045944; GO:0048578; GO:0051301; GO:0070985; GO:0106310; GO:0106311; GO:0008152; GO:0016301	regulation of cyclin-dependent protein serine/threonine kinase activity; protein kinase activity; protein serine/threonine kinase activity; cyclin-dependent protein serine/threonine kinase activity; ATP binding; nucleus; cytoplasm; protein phosphorylation; cell cycle; RNA polymerase II CTD heptapeptide repeat kinase activity; positive regulation of transcription by RNA polymerase II; positive reg…	Q9C9M7 A0A0R0K5D9 A0A0R0J270 I1KQG7 I1L478	3	T 169	T 169;	1
U451WHF100-534	534	PNRSSSPCHSPTGENGGSGS	Pool_1_Pep534	Source 1, Source 2	P93755	S 6;S 10;T 12	AT2G41900	GO:0003677; GO:0003700; GO:0005634; GO:0005737; GO:0006355; GO:0046872; GO:1902074; GO:0008152	DNA binding; DNA-binding transcription factor activity; nucleus; cytoplasm; regulation of transcription, DNA-templated; metal ion binding; response to salt; metabolic process	P93755 A2XL03 Q10EL1;P93755 A0A1D6L0C8 A0A1D6GK17;P93755 A2XL03 Q10EL1	6	S 235, S 239, T 241	S 235;S 239;T 241;	1
U451WHF100-535	535	PNSDWILDSTYNLHAVELSG	Pool_1_Pep535	Source 1, Source 2	A0A178W829	S 9;T 10	AT1G71830	GO:0004675; GO:0004714; GO:0005102; GO:0005524; GO:0005739; GO:0005789; GO:0005886; GO:0006468; GO:0007030; GO:0009556; GO:0009742; GO:0009793; GO:0010152; GO:0010227; GO:0016021; GO:0033612; GO:0042802; GO:0046777; GO:0106310; GO:0106311; GO:0008152; GO:0009719; GO:0016301; GO:0038023	transmembrane receptor protein serine/threonine kinase activity; transmembrane receptor protein tyrosine kinase activity; signaling receptor binding; ATP binding; mitochondrion; endoplasmic reticulum membrane; plasma membrane; protein phosphorylation; Golgi organization; microsporogenesis; brassinosteroid mediated signaling pathway; embryo development ending in seed dormancy; pollen maturation; f…	Q94AG2 A2XU70 B8BB68 Q7XV05 Q6Z4U4	3	S 619, T 620	S 619;T 620;	1
U451WHF100-536	536	PNSPPPQPQSQAPSNGERTV	Pool_1_Pep536	Source 1, Source 2	A0A178VLH8	S 10	AT3G52950	GO:0016021	integral component of membrane	Q9LF97 B8BJB6 B8BND6 Q2RA11 Q2QX49	1	S 54	S 54;	1
U451WHF100-537	537	PPKVVEEKPASPEPVKAEAE	Pool_1_Pep537	Source 1, Source 2	Q9LHS0	S 11	AT5G35200	GO:0000149; GO:0005545; GO:0005546; GO:0005794; GO:0005886; GO:0005905; GO:0006900; GO:0030136; GO:0032050; GO:0048268; GO:0072583	SNARE binding; 1-phosphatidylinositol binding; phosphatidylinositol-4,5-bisphosphate binding; Golgi apparatus; plasma membrane; clathrin-coated pit; vesicle budding from membrane; clathrin-coated vesicle; clathrin heavy chain binding; clathrin coat assembly; clathrin-dependent endocytosis	Q9LHS0 I1LZR5 I1MU50	1	S 342	S 342;	1
U451WHF100-538	538	PPLMRSESFDSPKAQELTVD	Pool_1_Pep538	Source 1, Source 2	Q8RX56	S 8	AT5G06970	GO:0005737; GO:0005886; GO:0009506; GO:0010118; GO:0072659	cytoplasm; plasma membrane; plasmodesma; stomatal movement; protein localization to plasma membrane	Q8RX56 I1M0N4 I1MIM3	2	S 143	S 143;	1
U451WHF100-539	539	PPPGPLSPVTTAQKSPSSLP	Pool_1_Pep539	Source 1, Source 2	Q84WV7	S 7;S 15	AT3G58600	GO:0006897; GO:0016192; GO:0030125	endocytosis; vesicle-mediated transport; clathrin vesicle coat	Q84WV7 I1LUL7 C6TNX5	6	S 239, S 247	S 239;S 247;	1
U451WHF100-540	540	PPPRRAGLPSPMRIGGSHAA	Pool_1_Pep540	Source 1, Source 2	Q8L7W3	S 10	AT2G29210	GO:0006397; GO:0008380	mRNA processing; RNA splicing	Q8L7W3 I1LJY4 I1LQL7	2	S 544	S 544;	1
U451WHF100-541	541	PPRPPSPVREGSEEGSSPRA	Pool_1_Pep541	Source 1, Source 2	A0A1P8B1Q1	S 6;S 12;S 16	AT2G45140	GO:0005789; GO:0016021	endoplasmic reticulum membrane; integral component of membrane	A0A1P8B1Q1 K7K3P5 I1JKU5	2	S 133, S 139, S 143	S 133;S 139;S 143;	1	Os04t0534400	LOC_Os04g45190
U451WHF100-542	542	PPSLIDRVKSINFHLYNSPS	Pool_1_Pep542	Source 1, Source 2	Q9SZI4	S 10	AT4G26130	GO:0016021	integral component of membrane	Q9SZI4 I1LXZ4 K7MBY1 I1L1H5	1	S 83	S 83;	1
U451WHF100-543	543	PQGRTSQSEEPSRPREEREK	Pool_1_Pep543	Source 1, Source 2	A0A178VEF2	S 8	AT3G50670	GO:0000398; GO:0003729; GO:0005634; GO:0005685; GO:0016607; GO:0017069; GO:0030619; GO:0071004	mRNA splicing, via spliceosome; mRNA binding; nucleus; U1 snRNP; nuclear speck; snRNA binding; U1 snRNA binding; U2-type prespliceosome	Q42404 I1LHR1 I1J8V4	2	S 258	S 258;	1
U451WHF100-544	544	PRIITDYVGSPATDPMRFFP	Pool_1_Pep544	Source 1, Source 2	F4IXZ6	S 10;T 13	AT3G49590	GO:0000407; GO:0000423; GO:0005776; GO:0005829; GO:0006914; GO:0015031; GO:0019898; GO:0031410; GO:0034497; GO:0034727; GO:1990316	phagophore assembly site; mitophagy; autophagosome; cytosol; autophagy; protein transport; extrinsic component of membrane; cytoplasmic vesicle; protein localization to phagophore assembly site; piecemeal microautophagy of the nucleus; Atg1/ULK1 kinase complex	Q9SCK0 K7M7X6 I1JH67	2	S 249, T 252	S 249;T 252;	1
U451WHF100-545	545	PRKADTEVSETPTAVKTSKP	Pool_1_Pep545	Source 1, Source 2	A0A178W345	T 11	AT1G13020	GO:0003729; GO:0003743; GO:0005576; GO:0005634; GO:0042803	mRNA binding; translation initiation factor activity; extracellular region; nucleus; protein homodimerization activity	Q9SAD7 K7KQU4 A0A0R0IR68	1	T 299	T 299;	1
U451WHF100-546	546	PRLNERILSSLSKRSVAAHP	Pool_1_Pep546	Source 1, Source 2	A0A178V127	S 9	AT4G01480	GO:0000287; GO:0004427; GO:0005654; GO:0005829; GO:0006796; GO:0008152	magnesium ion binding; inorganic diphosphatase activity; nucleoplasm; cytosol; phosphate-containing compound metabolic process; metabolic process	O82597 A2WXB3 B8BGR4 B8ARU1 A2Y531 Q5N9F4 Q338G1 Q7XTL6 Q75HX3	3	S 36	S 36;	1			Glyma03g42280
U451WHF100-547	547	PRRGRSYSRSPPYRGSRRDS	Pool_1_Pep547	Source 1, Source 2	A0A178WC08	S 8;S 10	AT1G23860	GO:0000398; GO:0003723; GO:0003729; GO:0005681; GO:0008270; GO:0016607; GO:0042802; GO:0008152	mRNA splicing, via spliceosome; RNA binding; mRNA binding; spliceosomal complex; zinc ion binding; nuclear speck; identical protein binding; metabolic process	O81127 K7MRY5 I1KXH3	2	S 163, S 165	S 163;S 165;	1
U451WHF100-548	548	PRRRSPSPPPARGRSYSRSP	Pool_1_Pep548	Source 1, Source 2	A0A5S9XYC9	S 5;S 7;S 15	AT4G31580	GO:0000398; GO:0003723; GO:0003729; GO:0005681; GO:0005730; GO:0005737; GO:0005886; GO:0008270; GO:0008380; GO:0016607; GO:0008152	mRNA splicing, via spliceosome; RNA binding; mRNA binding; spliceosomal complex; nucleolus; cytoplasm; plasma membrane; zinc ion binding; RNA splicing; nuclear speck; metabolic process	O81126 B8AFH7 B8AE25 B8B3M3 Q6K9C3 Q6K4N0 Q69KL9	5	S 175, S 177, S 185	S 185;	0.333333
U451WHF100-549	549	PRVSTPEILTPSGQRSPRPA	Pool_1_Pep549	Source 1, Source 2	A0A178WE74	T 10	AT1G47670	GO:0005886; GO:0006865; GO:0016021	plasma membrane; amino acid transport; integral component of membrane	Q9SX98 I1M2B4 K7MA07	2	T 25	T 25;	1
U451WHF100-550	550	PSGPEAGPRTMKFLDNFHVQ	Pool_1_Pep550	Source 1, Source 2	A0A7G2E1X1	T 10	AT1G53210	GO:0000325; GO:0003729; GO:0005432; GO:0005509; GO:0005773; GO:0005774; GO:0005886; GO:0006874; GO:0009506; GO:0015369; GO:0016020; GO:0016021; GO:0055074; GO:0070588; GO:0071472	plant-type vacuole; mRNA binding; calcium:sodium antiporter activity; calcium ion binding; vacuole; vacuolar membrane; plasma membrane; cellular calcium ion homeostasis; plasmodesma; calcium:proton antiporter activity; membrane; integral component of membrane; calcium ion homeostasis; calcium ion transmembrane transport; cellular response to salt stress	Q8L636 B8AAM8 Q5QNI2	1	T 397	T 397;	1
U451WHF100-551	551	PSGRQANESPSSLLKKRKQL	Pool_1_Pep551	Source 1, Source 2	F4JY25	S 9;S 11	AT5G18620	GO:0003677; GO:0005524; GO:0005634; GO:0008094; GO:0016584; GO:0031491; GO:0043044; GO:0070615; GO:1900036; GO:0006950; GO:0009628	DNA binding; ATP binding; nucleus; ATP-dependent activity, acting on DNA; nucleosome positioning; nucleosome binding; positive regulation of cellular response to heat; response to stress; response to abiotic stimulus	F4JY24 B8A881 A2Y0G1 Q7G8Y3 Q5WN07	2	S 1090, S 1092	S 1090;S 1092;	1
U451WHF100-552	552	PTKRQTLMYTATWPKGVRKI	Pool_1_Pep552	Source 1, Source 2	A0A654F363	T 6;T 12	AT3G01540	GO:0000184; GO:0003723; GO:0003724; GO:0005524; GO:0005634; GO:0005730; GO:0005737; GO:0006364; GO:0016887; GO:1990904	nuclear-transcribed mRNA catabolic process, nonsense-mediated decay; RNA binding; RNA helicase activity; ATP binding; nucleus; nucleolus; cytoplasm; rRNA processing; ATP hydrolysis activity; ribonucleoprotein complex	Q8H136 B8ADH5 Q5VQL1	2	T 360, T 366	T 360;T 366;	1
U451WHF100-553	553	PTSDWILDSTDNLHAMELSG	Pool_1_Pep553	Source 1, Source 2	A0A5S9WIQ1	T 10	AT1G34210	GO:0004675; GO:0005102; GO:0005524; GO:0005634; GO:0005886; GO:0008289; GO:0009556; GO:0009742; GO:0010152; GO:0016021; GO:0033612; GO:0106310; GO:0106311; GO:0008152; GO:0009719; GO:0016301; GO:0038023	transmembrane receptor protein serine/threonine kinase activity; signaling receptor binding; ATP binding; nucleus; plasma membrane; lipid binding; microsporogenesis; brassinosteroid mediated signaling pathway; pollen maturation; integral component of membrane; receptor serine/threonine kinase binding; protein serine kinase activity; protein threonine kinase activity; metabolic process; response t…	Q9XIC7 A2XU70 B8BB68 Q7XV05 Q6Z4U4	1	T 618	T 618;	1
U451WHF100-554	554	PVKSVAVQQPIDGSPRAVAT	Pool_1_Pep554	Source 1, Source 2	Q9LJQ7	S 14	AT3G18230	GO:0005634; GO:0005829	nucleus; cytosol	Q9LJQ7 A0A0R0J1Q5 I1L491	1	S 41	S 41;	1
U451WHF100-555	555	PVNDKSALASSACTEQINKP	Pool_1_Pep555	Source 1, Source 2	F4JKH6	S 6;S 10	AT4G28080	GO:0003729; GO:0005737; GO:0005886; GO:0007049; GO:0007275; GO:0009737	mRNA binding; cytoplasm; plasma membrane; cell cycle; multicellular organism development; response to abscisic acid	F4JKH6 I1JWD6 I1KDG4	4	S 1357, S 1361	S 1357;S 1361;	1
U451WHF100-556	556	PVPNATGRMSGNLASAGSNS	Pool_1_Pep556	Source 1, Source 2	A0A178WI32	S 10;T 6;S 15	AT1G78880	GO:0005886; GO:0008233; GO:0016021; GO:2001007; GO:0008152	plasma membrane; peptidase activity; integral component of membrane; negative regulation of cellulose biosynthetic process; metabolic process	Q9ZVA7 A0A1D6IYY2 K7ULP1 B8A1S1 B4G0P6;Q9ZVA7 K7M431 I1MC83 A0A0R0IY56 A0A368UHT5 I1KVT4	10	S 108, T 87, S 113	T 87;	0.333333
U451WHF100-557	557	QDAEQSLLSRATSPQPDGPT	Pool_1_Pep557	Source 1, Source 2	A0A178WBB3	T 12;S 13;S 6	AT1G10290	GO:0000139; GO:0000266; GO:0003924; GO:0005525; GO:0005576; GO:0005737; GO:0005774; GO:0005794; GO:0005829; GO:0005874; GO:0005886; GO:0006896; GO:0008017; GO:0008289; GO:0009506; GO:0009524; GO:0016020; GO:0030136	Golgi membrane; mitochondrial fission; GTPase activity; GTP binding; extracellular region; cytoplasm; vacuolar membrane; Golgi apparatus; cytosol; microtubule; plasma membrane; Golgi to vacuole transport; microtubule binding; lipid binding; plasmodesma; phragmoplast; membrane; clathrin-coated vesicle	Q9SE83 I1LVI3 I1MQT0 I1KNS5 I1KZR0	18	T 535, S 536, S 529	T 535;S 536;S 529;	1
U451WHF100-558	558	QDCEEHSAQSARNGCPSGPA	Pool_1_Pep558	Source 1, Source 2	A0A654EBN1	S 7;S 10	AT1G17210	GO:0005634; GO:0005829; GO:0008270; GO:0009524	nucleus; cytosol; zinc ion binding; phragmoplast	Q9SHI0 B8AKX3 Q10CF1	2	S 316, S 319	S 316;S 319;	1
U451WHF100-559	559	QDKRSVSPHRFPLLRSGSVA	Pool_1_Pep559	Source 1, Source 2	Q147L2	S 7	AT3G49290	GO:0005737; GO:0005856	cytoplasm; cytoskeleton	Q9M3A3 K7M7B3 K7KLW7 SOYBN59521	2	S 228	S 228;	1
U451WHF100-560	560	QEIPRSPSASPDNGIAKICE	Pool_1_Pep560	Source 1, Source 2	A0A654G0V7	S 6;S 10	AT5G13530	GO:0004672; GO:0004842; GO:0005524; GO:0005769; GO:0005802; GO:0006952; GO:0009737; GO:0009738; GO:0009788; GO:0016197; GO:0016567; GO:0032940; GO:0033184; GO:0043621; GO:0045324; GO:0046872; GO:0048589; GO:0106310; GO:0106311	protein kinase activity; ubiquitin-protein transferase activity; ATP binding; early endosome; trans-Golgi network; defense response; response to abscisic acid; abscisic acid-activated signaling pathway; negative regulation of abscisic acid-activated signaling pathway; endosomal transport; protein ubiquitination; secretion by cell; positive regulation of histone ubiquitination; protein self-associ…	Q9FY48 I1LLG6 K7M0P1	4	S 459, S 463	S 459;S 463;	1
U451WHF100-561	561	QETEELSDGDEEIGGEESTK	Pool_1_Pep561	Source 1, Source 2	F4I0J1	S 7	AT1G69070	GO:0005730; GO:0005829; GO:0032040; GO:0042254	nucleolus; cytosol; small-subunit processome; ribosome biogenesis	F4I0J1 K7LGR1 A0A0R0F3T1 I1JB61	1	S 388	S 388;	1
U451WHF100-562	562	QGRFRNTSQTPEVGELVREG	Pool_1_Pep562	Source 1, Source 2	A0A178WLV8	T 10	AT1G67580	GO:0004693; GO:0005524; GO:0005634; GO:0005829; GO:0006468; GO:0007346; GO:0048586; GO:0071472	cyclin-dependent protein serine/threonine kinase activity; ATP binding; nucleus; cytosol; protein phosphorylation; regulation of mitotic cell cycle; regulation of long-day photoperiodism, flowering; cellular response to salt stress	Q9CAG1 A2XUW1 Q7XUF4	1	T 327	T 327;	1
U451WHF100-563	563	QGTFRKHKRTDSNGSNTTTS	Pool_1_Pep563	Source 1, Source 2	A0A654FLD9	T 10	AT4G02030	GO:0000938; GO:0005829; GO:0006869; GO:0006914; GO:0007030; GO:0007034; GO:0007041; GO:0010305; GO:0015031; GO:0016020; GO:0016192; GO:0032456; GO:0042147; GO:0048193; GO:0055037; GO:1990745	GARP complex; cytosol; lipid transport; autophagy; Golgi organization; vacuolar transport; lysosomal transport; leaf vascular tissue pattern formation; protein transport; membrane; vesicle-mediated transport; endocytic recycling; retrograde transport, endosome to Golgi; Golgi vesicle transport; recycling endosome; EARP complex	Q0WQ75 B8AR50 Q0DNR9	1	T 636	T 636;	1
U451WHF100-564	564	QIWDTAGQESFRSITRSYYR	Pool_1_Pep564	Source 1, Source 2	A0A178V4V1;A0A5S9XZV3	S 10	AT4G17170;AT4G35860	GO:0003924; GO:0005525; GO:0005768; GO:0005886; GO:0009507; GO:0015031; GO:0030100	GTPase activity; GTP binding; endosome; plasma membrane; chloroplast; protein transport; regulation of endocytosis	Q38922 I1N6V9 K7KPN3	2	S 67	S 67;	1	Os02t0586400;Os04t0470100	LOC_Os02g37420;LOC_Os04g39440	Glyma09g01950;Glyma05g24120;Glyma15g12880;Glyma19g07230
U451WHF100-565	565	QLAEMMPDASPEGKPKEEVK	Pool_1_Pep565	Source 1, Source 2	A0A1P8AQN8	S 10	AT1G53720	GO:0003723; GO:0003755; GO:0005634; GO:0005829; GO:0008270; GO:1901407	RNA binding; peptidyl-prolyl cis-trans isomerase activity; nucleus; cytosol; zinc ion binding; regulation of phosphorylation of RNA polymerase II C-terminal domain	Q6Q151 B8B171 B8B172 A0A0P0WZZ1 Q653M6	1	S 180	S 180;	1
U451WHF100-566	566	QLHLLQRLNSLVMELDNMTK	Pool_1_Pep566	Source 1, Source 2	A0A178WLN5	S 10	AT1G26665	GO:0000785; GO:0003712; GO:0016592; GO:0045944	chromatin; transcription coregulator activity; mediator complex; positive regulation of transcription by RNA polymerase II	F4HPA7 A2Z3C1 Q0J064	2	S 78	S 78;	1
U451WHF100-567	567	QNMKEEYPFSPPKVKVEDTQ	Pool_1_Pep567	Source 1, Source 2	A0A5S9XTU9	S 10	AT4G16420	GO:0003677; GO:0003682; GO:0003713; GO:0005634; GO:0006338; GO:0006357; GO:0008270; GO:0009631; GO:0009733; GO:0009735; GO:0035066; GO:0042127	DNA binding; chromatin binding; transcription coactivator activity; nucleus; chromatin remodeling; regulation of transcription by RNA polymerase II; zinc ion binding; cold acclimation; response to auxin; response to cytokinin; positive regulation of histone acetylation; regulation of cell population proliferation	Q9ATB4 B8AJW8 Q75LL6	1	S 203	S 203;	1
U451WHF100-568	568	QPRPPSPSLTAQRLIREQQD	Pool_1_Pep568	Source 1, Source 2	A0A1P8B4Q3	S 6;T 10;S 8	AT4G11740	GO:0005634; GO:0005829; GO:0016192	nucleus; cytosol; vesicle-mediated transport	F4JPR7 A0A1D6ETD0 B4FZ01;F4JPR7 I1MUR0 I1K0C8	6	S 442, T 446, S 444	S 442;S 444;	0.666667
U451WHF100-569	569	QPVVISPAVSDEEAKKMFPQ	Pool_1_Pep569	Source 1, Source 2	A0A178W968	S 10	AT1G48130	GO:0005634; GO:0005739; GO:0005829; GO:0008379; GO:0009269; GO:0010231; GO:0045454; GO:0006950; GO:0009628	nucleus; mitochondrion; cytosol; thioredoxin peroxidase activity; response to desiccation; maintenance of seed dormancy; cell redox homeostasis; response to stress; response to abiotic stimulus	O04005 P0C5C8 P0C5D0 P0C5C9 P0C5D1	1	S 192	S 192;	1
U451WHF100-570	570	QQLKLQRLDSILRYKEMLKA	Pool_1_Pep570	Source 1, Source 2	F4K956	S 10	AT5G56980	GO:0009611; GO:0009617; GO:0009753; GO:0016021; GO:0042742; GO:0009607; GO:0009719; GO:0006950	response to wounding; response to bacterium; response to jasmonic acid; integral component of membrane; defense response to bacterium; response to biotic stimulus; response to endogenous stimulus; response to stress	F4K956 I1LXZ4 K7MBY1 I1L1H5	3	S 383	S 383;	1
U451WHF100-571	571	QQNSKMSTTSLPDSITREDP	Pool_1_Pep571	Source 1, Source 2	A0A654EP23	T 8;T 9;S 7;S 10	AT1G69220	GO:0000775; GO:0001558; GO:0004672; GO:0005524; GO:0005634; GO:0005694; GO:0005739; GO:0005769; GO:0005802; GO:0005886; GO:0042127	chromosome, centromeric region; regulation of cell growth; protein kinase activity; ATP binding; nucleus; chromosome; mitochondrion; early endosome; trans-Golgi network; plasma membrane; regulation of cell population proliferation	O24527 K7K255 I1JEG8;O24527 B8AK85 Q10CN6	7	T 271, T 272, S 270, S 273	T 272;S 270;S 273;	0.75
U451WHF100-572	572	QQPADEQISSFRLKLPTPEL	Pool_1_Pep572	Source 1, Source 2	A0A178WH73	S 10	AT1G60160	GO:0005634; GO:0005886; GO:0006813; GO:0015079; GO:0016020; GO:0016021; GO:0048825	nucleus; plasma membrane; potassium ion transport; potassium ion transmembrane transporter activity; membrane; integral component of membrane; cotyledon development	O80739 A2Z0N1 Q6H4R6	1	S 232	S 232;	1
U451WHF100-573	573	QQWRKAALVLNASRRFRYTL	Pool_1_Pep573	Source 1, Source 2	Q0WV19	S 13	AT5G57110	GO:0005388; GO:0005516; GO:0005524; GO:0005886; GO:0005887; GO:0009506; GO:0009536; GO:0009624; GO:0019829; GO:0043231; GO:0043621; GO:0046872	P-type calcium transporter activity; calmodulin binding; ATP binding; plasma membrane; integral component of plasma membrane; plasmodesma; plastid; response to nematode; ATPase-coupled cation transmembrane transporter activity; intracellular membrane-bounded organelle; protein self-association; metal ion binding	Q9LF79 K7LWS4 A0A0R0G1Y0 A0A0R0FIK0 K7LC34	2	S 68	S 68;	1
U451WHF100-574	574	QRDRRSESLAKKRSRLSSAA	Pool_1_Pep574	Source 1, Source 2	A8MS03	S 14;S 6;S 8	AT4G31700	GO:0003729; GO:0003735; GO:0005730; GO:0005829; GO:0005886; GO:0006412; GO:0009506; GO:0022626; GO:0022627; GO:0042788	mRNA binding; structural constituent of ribosome; nucleolus; cytosol; plasma membrane; translation; plasmodesma; cytosolic ribosome; cytosolic small ribosomal subunit; polysomal ribosome	O48549 I1M090 I1M223 I1MEK5 B2BF98 C6T4P7 I1KYY4;O48549 Q9FYS0 O04014;O48549 A2XHI9 A2YNT9 Q75LR5 Q8LH97	51	S 237, S 229, S 231	S 237;S 229;S 231;	1
U451WHF100-575	575	QSGYKEAYHSEDNHSNDRSE	Pool_1_Pep575	Source 1, Source 2	F4IV99	S 10	AT2G13370	GO:0003677; GO:0004386; GO:0005524; GO:0005634; GO:0006325; GO:0009506; GO:0016787; GO:0070615	DNA binding; helicase activity; ATP binding; nucleus; chromatin organization; plasmodesma; hydrolase activity;	F4IV99 I1M733 A0A368UIJ3	1	S 132	S 132;	1
U451WHF100-576	576	QSLLFQDLASPVSARRGKFS	Pool_1_Pep576	Source 1, Source 2	A0A178V9K0	S 10	AT3G16310	GO:0003697; GO:0005543; GO:0006355; GO:0006607; GO:0006999; GO:0017056; GO:0031965; GO:0044613; GO:0044615; GO:0051028; GO:0008152	single-stranded DNA binding; phospholipid binding; regulation of transcription, DNA-templated; NLS-bearing protein import into nucleus; nuclear pore organization; structural constituent of nuclear pore; nuclear membrane; nuclear pore central transport channel; nuclear pore nuclear basket; mRNA transport; metabolic process	O04326 I1M5H3 C6TDQ3	2	S 23	S 23;	1
U451WHF100-577	577	QSVVRADSGSKIVDSLKAES	Pool_1_Pep577	Source 1, Source 2	A0A654EBN1	S 10	AT1G17210	GO:0005634; GO:0005829; GO:0008270; GO:0009524	nucleus; cytosol; zinc ion binding; phragmoplast	Q9SHI0 B8AKX3 Q10CF1	1	S 811	S 811;	1
U451WHF100-578	578	QVARCTKIISPNTEDAKYVI	Pool_1_Pep578	Source 1, Source 2	A0A178W3N8	S 10	AT1G53750	GO:0000502; GO:0005524; GO:0005634; GO:0005829; GO:0005886; GO:0008540; GO:0017025; GO:0030163; GO:0036402; GO:0045899; GO:0008152	proteasome complex; ATP binding; nucleus; cytosol; plasma membrane; proteasome regulatory particle, base subcomplex; TBP-class protein binding; protein catabolic process; proteasome-activating activity; positive regulation of RNA polymerase II transcription preinitiation complex assembly; metabolic process	Q9SSB5 A2XAB9 P0DKJ9	1	S 96	S 96;	1
U451WHF100-579	579	QVLHLKKSQSHGNELYLDGR	Pool_1_Pep579	Source 1, Source 2	Q8GUJ5	S 10	AT4G03260	GO:0000226; GO:0004674; GO:0005737; GO:0008017; GO:0009819; GO:0019901; GO:0045926; GO:0046777; GO:0099738; GO:0008152; GO:0016301; GO:0006950; GO:0009628	microtubule cytoskeleton organization; protein serine/threonine kinase activity; cytoplasm; microtubule binding; drought recovery; protein kinase binding; negative regulation of growth; protein autophosphorylation; cell cortex region; metabolic process; kinase activity; response to stress; response to abiotic stimulus	Q8GUJ5 K7LU20 I1KF88	2	S 107	S 107;	1
U451WHF100-580	580	QVVELTGSESPSTFGWNSKN	Pool_1_Pep580	Source 1, Source 2	F4IUD7	S 10	AT2G20050	GO:0004691; GO:0005524; GO:0005739; GO:0005886; GO:0005952; GO:0007165; GO:0018105; GO:0046872; GO:0106306; GO:0106307	cAMP-dependent protein kinase activity; ATP binding; mitochondrion; plasma membrane; cAMP-dependent protein kinase complex; signal transduction; peptidyl-serine phosphorylation; metal ion binding; protein serine phosphatase activity; protein threonine phosphatase activity	Q9SL76 I1J805 K7LEU8	1	S 436	S 436;	1
U451WHF100-581	581	QYDDSGSPRTPKSRLGIQER	Pool_1_Pep581	Source 1, Source 2	Q9LDN6	T 10	AT3G15220	GO:0004672; GO:0005524; GO:0005737; GO:0005819	protein kinase activity; ATP binding; cytoplasm; spindle	Q9LDN6 I1LV29 K7M2A2 K7KWZ6 K7LV80	2	T 484	T 484;	1
U451WHF100-582	582	RAAASSGSSTPDLPRGMGRE	Pool_1_Pep582	Source 1, Source 2	O80970	T 10	AT2G14820	GO:0009958; GO:0016567; GO:0071944; GO:0008152; GO:0009628	positive gravitropism; protein ubiquitination; cell periphery; metabolic process; response to abiotic stimulus	O80970 K7LLG4 K7N391	2	T 500	T 500;	1
U451WHF100-583	583	RARDRSPVLDDEGSPKIIDG	Pool_1_Pep583	Source 1, Source 2	A0A178VWS1	S 6;S 14	AT2G37340	GO:0000245; GO:0000398; GO:0003723; GO:0003729; GO:0005681; GO:0008270; GO:0008380; GO:0016607	spliceosomal complex assembly; mRNA splicing, via spliceosome; RNA binding; mRNA binding; spliceosomal complex; zinc ion binding; RNA splicing; nuclear speck	Q8VYA5 I1NA32 I1JPG4	7	S 217, S 225	S 225;	0.5
U451WHF100-584	584	RATKKPYSRSIVGATLEVIQ	Pool_1_Pep584	Source 1, Source 2	A0A5S9XKB3;A0A178W0L3	S 10	AT3G53020;AT2G36620	GO:0000027; GO:0003723; GO:0003729; GO:0003735; GO:0005654; GO:0005730; GO:0005829; GO:0006412; GO:0009734; GO:0009955; GO:0009965; GO:0022625; GO:0048467; GO:1902626	ribosomal large subunit assembly; RNA binding; mRNA binding; structural constituent of ribosome; nucleoplasm; nucleolus; cytosol; translation; auxin-activated signaling pathway; adaxial/abaxial pattern specification; leaf morphogenesis; cytosolic large ribosomal subunit; gynoecium development; assembly of large subunit precursor of preribosome	P38666 I1L981 A0A0R0GV71 C6SVV1 I1JPV1 A0A0R0IYK3	3	S 84	S 84;	1			Glyma13g21520
U451WHF100-585	585	RAVSRSPSGSRSRSVEVSPR	Pool_1_Pep585	Source 1, Source 2	A0A5S9XL17	S 14	AT3G55460	GO:0000398; GO:0003723; GO:0003729; GO:0005681; GO:0005737; GO:0005829; GO:0006979; GO:0008380; GO:0016607; GO:0042802	mRNA splicing, via spliceosome; RNA binding; mRNA binding; spliceosomal complex; cytoplasm; cytosol; response to oxidative stress; RNA splicing; nuclear speck; identical protein binding	Q8L3X8 K7M5C4 I1JHZ0	2	S 275	S 275;	1
U451WHF100-586	586	RDIDVHRSGSAPPTVEGLLR	Pool_1_Pep586	Source 1, Source 2	A0A178VKI4	S 10	AT3G10360	GO:0003729; GO:0005737; GO:0006417; GO:0010608; GO:0008152	mRNA binding; cytoplasm; regulation of translation; posttranscriptional regulation of gene expression; metabolic process	Q9SS47 I1LCY6 I1NHH7	1	S 62	S 62;	1
U451WHF100-587	587	RDIEQAPTESDSLSPKLLGF	Pool_1_Pep587	Source 1, Source 2	F4K736;F4JEA6	S 10	AT5G28350;AT3G61480	GO:0000139; GO:0005794; GO:0005829; GO:0006886; GO:0034066; GO:0042147	Golgi membrane; Golgi apparatus; cytosol; intracellular protein transport; Ric1-Rgp1 guanyl-nucleotide exchange factor complex; retrograde transport, endosome to Golgi	F4K735 B8AE13 B9F3M7	1	S 945	S 945;	1
U451WHF100-588	588	REAQWALAQRTLHGLQPKEA	Pool_1_Pep588	Source 1, Source 2	A0A178UV39	T 11	AT4G30190	GO:0005524; GO:0005774; GO:0005794; GO:0005886; GO:0008553; GO:0009506; GO:0016021; GO:0120029	ATP binding; vacuolar membrane; Golgi apparatus; plasma membrane; P-type proton-exporting transporter activity; plasmodesma; integral component of membrane; proton export across plasma membrane	F4JPJ7 G7IN02 G7JCD0 G7JUD3;F4JPJ7 I1LVP7 I1M9S1 I1MGZ2 I1MSP4 I1MWG2 A0A0R0KAU1 I1K937 SOYBN71516	9	T 920	T 920;	1
U451WHF100-589	589	REDELSGGESSDVDADKDMK	Pool_1_Pep589	Source 1, Source 2	Q9SA55	S 10	AT1G03140	GO:0000350; GO:0000380; GO:0005682; GO:0046540; GO:0071021; GO:0071048; GO:0008152	generation of catalytic spliceosome for second transesterification step; alternative mRNA splicing, via spliceosome; U5 snRNP; U4/U6 x U5 tri-snRNP complex; U2-type post-spliceosomal complex; nuclear retention of unspliced pre-mRNA at the site of transcription; metabolic process	Q9SA55 I1N9I5 I1JNV3	2	S 205	S 205;	1
U451WHF100-590	590	REEEEDSEETEEDRDNVEDG	Pool_1_Pep590	Source 1, Source 2	F4JGT7	S 7;T 10	AT4G06634	GO:0000978; GO:0000981; GO:0005634; GO:0005667; GO:0006355; GO:0006357; GO:0006952; GO:0006970; GO:0009414; GO:0009416; GO:0009646; GO:0009651; GO:0009737; GO:0009738; GO:0009788; GO:0031519; GO:0043565; GO:0045892; GO:0045893; GO:0046872; GO:1900150; GO:1901000	RNA polymerase II cis-regulatory region sequence-specific DNA binding; DNA-binding transcription factor activity, RNA polymerase II-specific; nucleus; transcription regulator complex; regulation of transcription, DNA-templated; regulation of transcription by RNA polymerase II; defense response; response to osmotic stress; response to water deprivation; response to light stimulus; response to abse…	Q2V3L3 I1K492 K7L6A1	4	S 358, T 361	S 358;T 361;	1
U451WHF100-591	591	REHGNSPGYYDGRYWTMWKL	Pool_1_Pep591	Source 1, Source 2	F4HRR5	S 6;Y 9;Y 10	AT1G67090	GO:0003729; GO:0005507; GO:0005739; GO:0009409; GO:0009507; GO:0009535; GO:0009570; GO:0009579; GO:0009853; GO:0009941; GO:0015979; GO:0019253; GO:0022626; GO:0031969; GO:0031977; GO:0048046; GO:0110102	mRNA binding; copper ion binding; mitochondrion; response to cold; chloroplast; chloroplast thylakoid membrane; chloroplast stroma; thylakoid; photorespiration; chloroplast envelope; photosynthesis; reductive pentose-phosphate cycle; cytosolic ribosome; chloroplast membrane; thylakoid lumen; apoplast; ribulose bisphosphate carboxylase complex assembly	P10795 G7KMR3 B7FHB2;P10795 A6N0B6 A2ZJQ0 ORYSI24679 ORYSI37773 ORYSI39885 Q0INY7 P18566 Q2QTJ7 Q2QTJ1	5	S 113, Y 116, Y 117	S 113;Y 116;Y 117;	1
U451WHF100-592	592	RENIFCSQASNLSTEMARDR	Pool_1_Pep592	Source 1, Source 2	Q9LTT9	S 10	AT3G13290	GO:0000932; GO:0006397; GO:0006402; GO:0007186; GO:0031087; GO:0042803; GO:0008152	P-body; mRNA processing; mRNA catabolic process; G protein-coupled receptor signaling pathway; deadenylation-independent decapping of nuclear-transcribed mRNA; protein homodimerization activity; metabolic process	Q9LTT9 A0A0R0F5Y7 I1KYR5	1	S 828	S 828;	1
U451WHF100-593	593	REQGNGQGESSDDEFDSRGG	Pool_1_Pep593	Source 1, Source 2	F4I9Y9	S 10;S 11	AT1G65440	GO:0003676; GO:0005634; GO:0006139; GO:0032968	nucleic acid binding; nucleus; nucleobase-containing compound metabolic process; positive regulation of transcription elongation from RNA polymerase II promoter	F4I9Y9 A0A0R0EXM4 I1JMZ6	1	S 136, S 137	S 136;	0.5
U451WHF100-594	594	RFAQVSSDEEDDVPITRSKG	Pool_1_Pep594	Source 1, Source 2	A0A1P8B497	S 6;S 7	AT4G11560	GO:0003682; GO:0006325; GO:0006351	chromatin binding; chromatin organization; transcription, DNA-templated	Q8RXT5 I1LGF4 I1JA76 I1K6I8 I1KPA5	1	S 11, S 12	S 12;	0.5
U451WHF100-595	595	RFEDNFDATSNLNVMVTPTD	Pool_1_Pep595	Source 1, Source 2	A0A178W7Q1	S 10	AT1G06680	GO:0003729; GO:0005509; GO:0005576; GO:0008266; GO:0009507; GO:0009534; GO:0009535; GO:0009543; GO:0009570; GO:0009579; GO:0009654; GO:0009941; GO:0019684; GO:0019898; GO:0019904; GO:0031977; GO:0042742; GO:0048046	mRNA binding; calcium ion binding; extracellular region; poly(U) RNA binding; chloroplast; chloroplast thylakoid; chloroplast thylakoid membrane; chloroplast thylakoid lumen; chloroplast stroma; thylakoid; photosystem II oxygen evolving complex; chloroplast envelope; photosynthesis, light reaction; extrinsic component of membrane; protein domain specific binding; thylakoid lumen; defense response…	Q42029 A2YI21 A2YI23 Q8GTK4	1	S 135	S 135;	1
U451WHF100-596	596	RFSRLRSVSSYPDLRLREYE	Pool_1_Pep596	Source 1, Source 2	Q9CAJ1	S 10	AT1G72790	GO:0005634; GO:0005829; GO:0005886; GO:0016021	nucleus; cytosol; plasma membrane; integral component of membrane	Q9CAJ1 I1MD25 I1KH74	1	S 163	S 163;	1
U451WHF100-597	597	RGAPGGERHSRAPYDRPRAG	Pool_1_Pep597	Source 1, Source 2	A0A5S9XG86	S 10	AT3G26420	GO:0000166; GO:0003677; GO:0003729; GO:0005634; GO:0005737; GO:0005829; GO:0008270; GO:0009409	nucleotide binding; DNA binding; mRNA binding; nucleus; cytoplasm; cytosol; zinc ion binding; response to cold	Q9LIN3 A2XNS3 Q75LJ7	1	S 240	S 240;	1
U451WHF100-598	598	RGFVPFVPGSPTERSSHDLS	Pool_1_Pep598	Source 1, Source 2	A0A384LNZ4	S 10	AT3G05030	GO:0005774; GO:0005829; GO:0005886; GO:0015385; GO:0015386; GO:0016021; GO:0051453; GO:0055075; GO:0071805; GO:0090333; GO:0098719; GO:1990573	vacuolar membrane; cytosol; plasma membrane; sodium:proton antiporter activity; potassium:proton antiporter activity; integral component of membrane; regulation of intracellular pH; potassium ion homeostasis; potassium ion transmembrane transport; regulation of stomatal closure; sodium ion import across plasma membrane; potassium ion import across plasma membrane	Q56XP4 F2X1X4 I1NC48 Q0IJ87 I1JRJ0	4	S 539	S 539;	1
U451WHF100-599	599	RGSVRRRSPSPRRRRSPDYG	Pool_1_Pep599	Source 1, Source 2	A0A178WC08	S 8;S 10	AT1G23860	GO:0000398; GO:0003723; GO:0003729; GO:0005681; GO:0008270; GO:0016607; GO:0042802; GO:0008152	mRNA splicing, via spliceosome; RNA binding; mRNA binding; spliceosomal complex; zinc ion binding; nuclear speck; identical protein binding; metabolic process	O81127 K7MRY5 I1KXH3	4	S 120, S 122	S 120;S 122;	1
U451WHF100-600	600	RGTGLMRTTSLPAESEEEWR	Pool_1_Pep600	Source 1, Source 2	Q9LQ98	S 10	AT1G69260	GO:0005634; GO:0009737; GO:0009738; GO:0045892; GO:0008152; GO:0009719	nucleus; response to abscisic acid; abscisic acid-activated signaling pathway; negative regulation of transcription, DNA-templated; metabolic process; response to endogenous stimulus	Q9LQ98 I1J610 I1JEF6	2	S 166	S 166;	1
U451WHF100-601	601	RHGEEFSSSSRHESQPIPLL	Pool_1_Pep601	Source 1, Source 2	W8PUJ0	S 9;S 10	AT4G32410	GO:0005768; GO:0005794; GO:0005802; GO:0005886; GO:0009833; GO:0016021; GO:0016759; GO:0016760; GO:0030244; GO:0042538; GO:0046872; GO:0071555; GO:0008152; GO:0016049; GO:0006950; GO:0009628	endosome; Golgi apparatus; trans-Golgi network; plasma membrane; plant-type primary cell wall biogenesis; integral component of membrane; cellulose synthase activity; cellulose synthase (UDP-forming) activity; cellulose biosynthetic process; hyperosmotic salinity response; metal ion binding; cell wall organization; metabolic process; cell growth; response to stress; response to abiotic stimulus	O48946 A2Y0X2 Q6AT26	2	S 141, S 142	S 141;S 142;	1
U451WHF100-602	602	RHGRTAHNMSSSSLRKKSDL	Pool_1_Pep602	Source 1, Source 2	A0A5S9XK74	S 10	AT3G51860	GO:0005773; GO:0005774; GO:0006793; GO:0006874; GO:0006882; GO:0009624; GO:0009705; GO:0015369; GO:0016021; GO:0030026; GO:0051592; GO:0055062; GO:0070588	vacuole; vacuolar membrane; phosphorus metabolic process; cellular calcium ion homeostasis; cellular zinc ion homeostasis; response to nematode; plant-type vacuole membrane; calcium:proton antiporter activity; integral component of membrane; cellular manganese ion homeostasis; response to calcium ion; phosphate ion homeostasis; calcium ion transmembrane transport	Q93Z81 B8AA35 B8AXH2 Q769E5 Q5TKG3	1	S 42	S 42;	1			Glyma01g30610;Glyma03g07910
U451WHF100-603	603	RHHRRRSPSPDAPSRKRPRQ	Pool_1_Pep603	Source 1, Source 2	Q9FIE4	S 7;S 9	AT5G57370	GO:0005634; GO:0005829; GO:0006397; GO:0008380	nucleus; cytosol; mRNA processing; RNA splicing	Q9FIE4 I1LVQ5 I1MSQ0	4	S 98, S 100	S 98;S 100;	1
U451WHF100-604	604	RHSKVREDDLYSPRRRSRSI	Pool_1_Pep604	Source 1, Source 2	A0A1P8BF01	S 12	AT5G18810	GO:0000398; GO:0003723; GO:0005634; GO:0005681; GO:0005737; GO:0016607	mRNA splicing, via spliceosome; RNA binding; nucleus; spliceosomal complex; cytoplasm; nuclear speck	Q1PDV2 I1MRC7 A0A0R0J834	1	S 187	S 187;	1
U451WHF100-605	605	RHYRSVSVDSCFMEKLSFGD	Pool_1_Pep605	Source 1, Source 2	A0A178UWI2	S 7	AT4G38900	GO:0000976; GO:0003700; GO:0005634; GO:0005737; GO:0005829; GO:0006355; GO:0040008; GO:0042803; GO:0043565; GO:0090567; GO:0008152	transcription cis-regulatory region binding; DNA-binding transcription factor activity; nucleus; cytoplasm; cytosol; regulation of transcription, DNA-templated; regulation of growth; protein homodimerization activity; sequence-specific DNA binding; reproductive shoot system development; metabolic process	Q8H1F0 K7LP48 I1LPW5	2	S 353	S 353;	1
U451WHF100-606	606	RIEDEGKQKTEEESGDESGS	Pool_1_Pep606	Source 1, Source 2	Q9MAC6	T 10	AT3G01160	GO:0003723; GO:0005634; GO:0005730; GO:0005829; GO:0006364; GO:0008152	RNA binding; nucleus; nucleolus; cytosol; rRNA processing; metabolic process	Q9MAC6 K7MGX2 K7K6G1	2	T 114	T 114;	1
U451WHF100-607	607	RIIKDESDDETPISSMFRKK	Pool_1_Pep607	Source 1, Source 2	A0A654GB41	S 7	AT5G55300	GO:0003677; GO:0003917; GO:0005634; GO:0005694; GO:0005730; GO:0006260; GO:0006265; GO:0006338; GO:0007059	DNA binding; DNA topoisomerase type I (single strand cut, ATP-independent) activity; nucleus; chromosome; nucleolus; DNA replication; DNA topological change; chromatin remodeling; chromosome segregation	P30181 I1LP26 I1L5G9	4	S 208	S 208;	1
U451WHF100-608	608	RIQRADSVEGTVVDRDGDEV	Pool_1_Pep608	Source 1, Source 2	A0A654EBN1	S 7	AT1G17210	GO:0005634; GO:0005829; GO:0008270; GO:0009524	nucleus; cytosol; zinc ion binding; phragmoplast	Q9SHI0 B8AKX3 Q10CF1	1	S 536	S 536;	1
U451WHF100-609	609	RIRRSKSELEGMASIAAVGA	Pool_1_Pep609	Source 1, Source 2	A0A1P8B2T7	S 7	AT2G32150	GO:0016787	hydrolase activity	Q9SKY5 K7LLA0 Q8LJU2	2	S 261	S 261;	1
U451WHF100-610	610	RIVPRFQELTPEKLGKAGVV	Pool_1_Pep610	Source 1, Source 2	A0A1P8ARS7	T 10	AT1G24510	GO:0005524; GO:0005634; GO:0005829; GO:0005832; GO:0005886; GO:0006457; GO:0009506; GO:0016887; GO:0051082	ATP binding; nucleus; cytosol; chaperonin-containing T-complex; plasma membrane; protein folding; plasmodesma; ATP hydrolysis activity; unfolded protein binding	O04450 I1LNE6 I1MYL7	2	T 345	T 345;	1
U451WHF100-611	611	RKFEHPRHGSLGFLPRKRAN	Pool_1_Pep611	Source 1, Source 2	A0A178WDT7	S 10	AT1G43170	GO:0000027; GO:0003723; GO:0003729; GO:0003735; GO:0005618; GO:0005634; GO:0005730; GO:0005773; GO:0005774; GO:0005829; GO:0005886; GO:0006412; GO:0009506; GO:0022625; GO:0022626; GO:0042788	ribosomal large subunit assembly; RNA binding; mRNA binding; structural constituent of ribosome; cell wall; nucleus; nucleolus; vacuole; vacuolar membrane; cytosol; plasma membrane; translation; plasmodesma; cytosolic large ribosomal subunit; cytosolic ribosome; polysomal ribosome	P17094 A2ZBV5 Q53JG0 P35684	1	S 13	S 13;	1
U451WHF100-612	612	RKFEHPRHGSLGFLPRKRAS	Pool_1_Pep612	Source 1, Source 2	P22738	S 10	AT1G61580	GO:0000027; GO:0003723; GO:0003735; GO:0005634; GO:0006412; GO:0022625	ribosomal large subunit assembly; RNA binding; structural constituent of ribosome; nucleus; translation; cytosolic large ribosomal subunit	P22738 A2ZBV5 Q53JG0 P35684	1	S 13	S 13;	1			Glyma09g00280;Glyma12g36940
U451WHF100-613	613	RKHIDATLGSGNLREAVKLP	Pool_1_Pep613	Source 1, Source 2	A0A5S9XUP4	T 7;S 10	AT4G19045	GO:0005634; GO:0005737; GO:0005886; GO:0008283; GO:0046872; GO:0080141; GO:0008152	nucleus; cytoplasm; plasma membrane; cell population proliferation; metal ion binding; regulation of jasmonic acid biosynthetic process; metabolic process	Q8GYX0 B6U9F2 C4JAY0;Q8GYX0 B8BAZ0 Q75G93	5	T 35, S 38	T 35;S 38;	1			Glyma01g35130;Glyma09g34550
U451WHF100-614	614	RKKNQVEWGSPSYLPGEKPF	Pool_1_Pep614	Source 1, Source 2	Q9LVQ4	S 10;S 12	AT5G55860	GO:0005829; GO:0005886; GO:0009536; GO:0009903; GO:0009904; GO:0071260; GO:0009628	cytosol; plasma membrane; plastid; chloroplast avoidance movement; chloroplast accumulation movement; cellular response to mechanical stimulus; response to abiotic stimulus	Q9LVQ4 I1N092 I1JJK4 I1KYL0	4	S 652, S 654	S 652;S 654;	1
U451WHF100-615	615	RKLDPSSSSSKLHGEDNRKM	Pool_1_Pep615	Source 1, Source 2	A0A654EP23	S 10	AT1G69220	GO:0000775; GO:0001558; GO:0004672; GO:0005524; GO:0005634; GO:0005694; GO:0005739; GO:0005769; GO:0005802; GO:0005886; GO:0042127	chromosome, centromeric region; regulation of cell growth; protein kinase activity; ATP binding; nucleus; chromosome; mitochondrion; early endosome; trans-Golgi network; plasma membrane; regulation of cell population proliferation	O24527 K7K255 I1JEG8	2	S 231	S 231;	1
U451WHF100-616	616	RKNCLRHSASLQDFSSYHGF	Pool_1_Pep616	Source 1, Source 2	F4JSH1	S 10	AT4G19180	GO:0005524; GO:0009134; GO:0009901; GO:0010584; GO:0016020; GO:0016021; GO:0017110; GO:0102485; GO:0102486; GO:0102487; GO:0102488; GO:0102489; GO:0102490; GO:0102491; GO:0008152	ATP binding; nucleoside diphosphate catabolic process; anther dehiscence; pollen exine formation; membrane; integral component of membrane; nucleoside-diphosphatase activity; dATP phosphohydrolase activity; dCTP phosphohydrolase activity; dUTP phosphohydrolase activity; dTTP phosphohydrolase activity; GTP phosphohydrolase activity; 8-oxo-dGTP phosphohydrolase activity; dGTP phosphohydrolase activ…	F4JSH1 K7LNS0 K7MFT0 I1MMS3 I1J886	2	S 60	S 60;	1
U451WHF100-617	617	RKQSKTSFSVPSPKMTSRSE	Pool_1_Pep617	Source 1, Source 2	A0A5S9WP45	S 12	AT1G42550	GO:0005634; GO:0005829; GO:0005886; GO:0006970; GO:0009637; GO:0009738; GO:0009787; GO:0009902; GO:0009903; GO:0010029; GO:0030048; GO:0031022; GO:1902265; GO:0009719; GO:0006950; GO:0009628	nucleus; cytosol; plasma membrane; response to osmotic stress; response to blue light; abscisic acid-activated signaling pathway; regulation of abscisic acid-activated signaling pathway; chloroplast relocation; chloroplast avoidance movement; regulation of seed germination; actin filament-based movement; nuclear migration along microfilament; abscisic acid homeostasis; response to endogenous stim…	Q9C8E6 I1MQA4 I1K5F5 K7L517 K7LE44	2	S 340	S 340;	1
U451WHF100-618	618	RKRALRPRGSPQTTNRDNVR	Pool_1_Pep618	Source 1, Source 2	A0A5S9Y2W4	S 10	AT5G08450	GO:0005634; GO:0009737; GO:0009845; GO:0009908; GO:0016575; GO:0080186; GO:1902074	nucleus; response to abscisic acid; seed germination; flower development; histone deacetylation; developmental vegetative growth; response to salt	Q8RWV9 A0A0R0I3E2 I1MQC0 K7N4V9 I1L3N8	2	S 546	S 546;	1
U451WHF100-619	619	RLKSDPTLSEPCSPKVSCIG	Pool_1_Pep619	Source 1, Source 2	Q9LXJ3	S 13	AT3G52710	GO:0005886	plasma membrane	Q9LXJ3 I1L9E3 I1LZL0 A0A0R0KRW6	1	S 179	S 179;	1
U451WHF100-620	620	RNGRRSGSDSDEELKGLSHE	Pool_1_Pep620	Source 1, Source 2	Q8S9I4	S 6;S 8;S 10	AT4G02720	GO:0003682; GO:0005634; GO:0005731; GO:0010468; GO:0044030; GO:2000232	chromatin binding; nucleus; nucleolus organizer region; regulation of gene expression; regulation of DNA methylation; regulation of rRNA processing	Q8S9I4 A0A0R0HNG9 I1JF97	3	S 95, S 97, S 99	S 95;S 97;S 99;	1
U451WHF100-621	621	RNLEKMASIDAQLRLLAPGK	Pool_1_Pep621	Source 1, Source 2	A0A178VV64;Q3EAR4	S 8	AT2G42600;AT3G42628	GO:0005829; GO:0005886; GO:0006099; GO:0008964; GO:0009506; GO:0009507; GO:0015977; GO:0015979; GO:0048046; GO:0048366	cytosol; plasma membrane; tricarboxylic acid cycle; phosphoenolpyruvate carboxylase activity; plasmodesma; chloroplast; carbon fixation; photosynthesis; apoplast; leaf development	Q5GM68 Q02909 Q6Q2Z8 I1M3L8 I1KDL4 I1KEN4	5	S 11	S 11;	1
U451WHF100-622	622	RNSGLIRYQSAPSSYFSSFG	Pool_1_Pep622	Source 1, Source 2	A0A178WHN7	S 10	AT1G51140	GO:0000976; GO:0000978; GO:0000981; GO:0003700; GO:0005634; GO:0006355; GO:0006357; GO:0010119; GO:0042335; GO:0046983; GO:0048573; GO:0008152	transcription cis-regulatory region binding; RNA polymerase II cis-regulatory region sequence-specific DNA binding; DNA-binding transcription factor activity, RNA polymerase II-specific; DNA-binding transcription factor activity; nucleus; regulation of transcription, DNA-templated; regulation of transcription by RNA polymerase II; regulation of stomatal movement; cuticle development; protein dime…	Q9C690 I1LJT5 K7LT81 I1M528 I1MD93	4	S 31	S 31;	1
U451WHF100-623	623	RNSVVSPVVGAGGDSSKEDR	Pool_1_Pep623	Source 1, Source 2	A0A178VWS1	S 6	AT2G37340	GO:0000245; GO:0000398; GO:0003723; GO:0003729; GO:0005681; GO:0008270; GO:0008380; GO:0016607	spliceosomal complex assembly; mRNA splicing, via spliceosome; RNA binding; mRNA binding; spliceosomal complex; zinc ion binding; RNA splicing; nuclear speck	Q8VYA5 I1NA32 I1JPG4	2	S 273	S 273;	1
U451WHF100-624	624	RNVFGSSDDEDAEEYVRNDV	Pool_1_Pep624	Source 1, Source 2	F4K204	S 6;S 7	AT5G61150	GO:0006368; GO:0016570; GO:0016593; GO:0008152; GO:0006950; GO:0009628	transcription elongation from RNA polymerase II promoter; histone modification; Cdc73/Paf1 complex; metabolic process; response to stress; response to abiotic stimulus	F4K204 B8BMP9 A2XM50 B8B6L2 Q2QN51 Q0D934	1	S 222, S 223	S 223;	0.5
U451WHF100-625	625	RPGRFDRQVSVDVPDVKGRT	Pool_1_Pep625	Source 1, Source 2	A0A654E791;A0A178W2Q8	S 10	AT2G30950;AT1G06430	GO:0004176; GO:0004222; GO:0005524; GO:0005576; GO:0006508; GO:0007275; GO:0008270; GO:0009507; GO:0009534; GO:0009535; GO:0009579; GO:0009941; GO:0010304; GO:0016021; GO:0008152	ATP-dependent peptidase activity; metalloendopeptidase activity; ATP binding; extracellular region; proteolysis; multicellular organism development; zinc ion binding; chloroplast; chloroplast thylakoid; chloroplast thylakoid membrane; thylakoid; chloroplast envelope; PSII associated light-harvesting complex II catabolic process; integral component of membrane; metabolic process	Q8W585 A2YG12 Q655S1	2	S 387	S 387;	1
U451WHF100-626	626	RPPSPVHEGSEEGSSPRASV	Pool_1_Pep626	Source 1, Source 2	A0A178VEY8	S 10;S 14;S 15	AT3G60600	GO:0000326; GO:0005634; GO:0005783; GO:0005789; GO:0005829; GO:0005886; GO:0016021; GO:0016032; GO:0032586; GO:0046907; GO:0061817; GO:0090158	protein storage vacuole; nucleus; endoplasmic reticulum; endoplasmic reticulum membrane; cytosol; plasma membrane; integral component of membrane; viral process; protein storage vacuole membrane; intracellular transport; endoplasmic reticulum-plasma membrane tethering; endoplasmic reticulum membrane organization	Q8VZ95 K7K3P5 I1JKU5	16	S 155, S 159, S 160	S 155;S 159;S 160;	1
U451WHF100-627	627	RPRAVERPGSSASRGGSYSE	Pool_1_Pep627	Source 1, Source 2	A0A178W345	S 10	AT1G13020	GO:0003729; GO:0003743; GO:0005576; GO:0005634; GO:0042803	mRNA binding; translation initiation factor activity; extracellular region; nucleus; protein homodimerization activity	Q9SAD7 K7KQU4 A0A0R0IR68	1	S 491	S 491;	1
U451WHF100-628	628	RQKPVERPGSGAGRTGTYSE	Pool_1_Pep628	Source 1, Source 2	Q9LIN5	S 10	AT3G26400	GO:0003729; GO:0003743; GO:0005634; GO:0005829; GO:0042803	mRNA binding; translation initiation factor activity; nucleus; cytosol; protein homodimerization activity	Q9LIN5 K7KQU4 A0A0R0IR68	1	S 502	S 502;	1
U451WHF100-629	629	RQRELYKKLSMLSVTGGTVA	Pool_1_Pep629	Source 1, Source 2	A0A178W339	S 10	AT1G02370	GO:0005739	mitochondrion	Q9FZ24 A2WNW2 Q5JL31	1	S 85	S 85;	1
U451WHF100-630	630	RQTKKRDLPSDTEEGKDEGD	Pool_1_Pep630	Source 1, Source 2	A0A178U9G8	S 10	AT5G63550	GO:0003677; GO:0005634; GO:0006325; GO:0042393; GO:2000779	DNA binding; nucleus; chromatin organization; histone binding; regulation of double-strand break repair	Q9FFQ8 K7KL81 A0A368UJB9 I1KC06 I1KP58	2	S 354	S 354;	1
U451WHF100-631	631	RRDRRRRERSPDVRRSRTET	Pool_1_Pep631	Source 1, Source 2	Q9SAG7	S 10	AT1G80930	GO:0000398; GO:0003723; GO:0005634; GO:0005829; GO:0006417; GO:0071013	mRNA splicing, via spliceosome; RNA binding; nucleus; cytosol; regulation of translation; catalytic step 2 spliceosome	Q9SAG7 A2ZJG3 Q2QUQ9	1	S 25	S 25;	1
U451WHF100-632	632	RRFSPSRFRSPLRGRTPPRY	Pool_1_Pep632	Source 1, Source 2	A0A178V172	S 10	AT4G32420	GO:0000413; GO:0003755; GO:0005634; GO:0005737; GO:0006457; GO:0016018	protein peptidyl-prolyl isomerization; peptidyl-prolyl cis-trans isomerase activity; nucleus; cytoplasm; protein folding; cyclosporin A binding	Q8RWY7 K7M6D0 K7KIK5 I1K8X2	2	S 849	S 849;	1
U451WHF100-633	633	RRIRGSPVRRRSPLPLRRRS	Pool_1_Pep633	Source 1, Source 2	A0A1P8APZ9	S 12;S 6	AT1G16610	GO:0000381; GO:0000398; GO:0003723; GO:0005654; GO:0005681; GO:0005730; GO:0005737; GO:0008380; GO:0010182; GO:0016607; GO:0061574	regulation of alternative mRNA splicing, via spliceosome; mRNA splicing, via spliceosome; RNA binding; nucleoplasm; spliceosomal complex; nucleolus; cytoplasm; RNA splicing; sugar mediated signaling pathway; nuclear speck; ASAP complex	Q9SEE9 I1MJ68 I1KU45;Q9SEE9 M1H548 K7V1I2	3	S 318, S 312	S 318;S 312;	1
U451WHF100-634	634	RRLSKFPEQSDDSESDDDNV	Pool_1_Pep634	Source 1, Source 2	A0A1P8AT97	S 10	AT1G64790	GO:0005634; GO:0005829; GO:0006417; GO:0009682; GO:0019887; GO:0019901; GO:0033674; GO:0042742; GO:0043022; GO:0045087	nucleus; cytosol; regulation of translation; induced systemic resistance; protein kinase regulator activity; protein kinase binding; positive regulation of kinase activity; defense response to bacterium; ribosome binding; innate immune response	F4I893 I1NCF0 I1JRU2	2	S 2742	S 2742;	1
U451WHF100-635	635	RRMLAYSTVGTPDYIAPEVL	Pool_1_Pep635	Source 1, Source 2	A0A384LNK0;A0A384KYT1;A0A384L6K2	Y 6;S 7;T 8;T 11;Y 14	AT4G14350;AT3G23310;AT1G03920	GO:0004674; GO:0005524; GO:0005829; GO:0005886; GO:0016301; GO:0018105; GO:0035556	protein serine/threonine kinase activity; ATP binding; cytosol; plasma membrane; kinase activity; peptidyl-serine phosphorylation; intracellular signal transduction	Q9LW66 K7LGQ9 K7LK50 I1NI90 I1JB63;Q9LW66 G7I4W4 MEDTR11786	10	Y 319, S 320, T 321, T 324, Y 327	Y 319;S 320;T 321;T 324;Y 327;	1	Os05t0511400	LOC_Os05g43570	Glyma20g35110;Glyma10g32480;Glyma10g00830;Glyma02g00580
U451WHF100-636	636	RRRSRSISRSPLPRNEREYK	Pool_1_Pep636	Source 1, Source 2	A0A1P8BF01	S 10	AT5G18810	GO:0000398; GO:0003723; GO:0005634; GO:0005681; GO:0005737; GO:0016607	mRNA splicing, via spliceosome; RNA binding; nucleus; spliceosomal complex; cytoplasm; nuclear speck	Q1PDV2 I1MRC7 A0A0R0J834	1	S 198	S 198;	1
U451WHF100-637	637	RRRTRSRSASPDEKRRVRGR	Pool_1_Pep637	Source 1, Source 2	A0A178U800	S 6;S 8;S 10	AT5G64200	GO:0000398; GO:0003723; GO:0003729; GO:0005681; GO:0005737; GO:0005829; GO:0008380; GO:0016607; GO:0008152	mRNA splicing, via spliceosome; RNA binding; mRNA binding; spliceosomal complex; cytoplasm; cytosol; RNA splicing; nuclear speck; metabolic process	Q9FMG4 I1K2P0 I1KR32	6	S 188, S 190, S 192	S 188;S 190;S 192;	1
U451WHF100-638	638	RSAANDSDHSDLEASVVKEA	Pool_1_Pep638	Source 1, Source 2	Q9FIP9	S 7;S 10	AT5G46760	GO:0000976; GO:0003700; GO:0005634; GO:0006355; GO:0006952; GO:0009718; GO:0009753; GO:0010374; GO:0043425; GO:0045893; GO:0046983; GO:0106167; GO:0008152; GO:0009719; GO:0006950	transcription cis-regulatory region binding; DNA-binding transcription factor activity; nucleus; regulation of transcription, DNA-templated; defense response; anthocyanin-containing compound biosynthetic process; response to jasmonic acid; stomatal complex development; bHLH transcription factor binding; positive regulation of transcription, DNA-templated; protein dimerization activity; extracellu…	Q9FIP9 A0A0R0LAI5 I1J6C6 A0A0R0IT59 K7LF24	3	S 562, S 565	S 562;S 565;	1
U451WHF100-639	639	RSNSSSIQGSPGGPGRTRKI	Pool_1_Pep639	Source 1, Source 2	Q8W555	S 10;S 6	AT3G07810	GO:0003729	mRNA binding	F4JFN7 I1M687 I1JJR5	4	S 100, S 96	S 100;S 96;	1
U451WHF100-640	640	RSPKRVISRSPVRGRIARSP	Pool_1_Pep640	Source 1, Source 2	A0A178V172	S 10	AT4G32420	GO:0000413; GO:0003755; GO:0005634; GO:0005737; GO:0006457; GO:0016018	protein peptidyl-prolyl isomerization; peptidyl-prolyl cis-trans isomerase activity; nucleus; cytoplasm; protein folding; cyclosporin A binding	Q8RWY7 K7M6D0 K7KIK5 I1K8X2	1	S 553	S 553;	1
U451WHF100-641	641	RSPPPRRLRSPPRRSPIRRR	Pool_1_Pep641	Source 1, Source 2	A0A1P8APZ9	S 10	AT1G16610	GO:0000381; GO:0000398; GO:0003723; GO:0005654; GO:0005681; GO:0005730; GO:0005737; GO:0008380; GO:0010182; GO:0016607; GO:0061574	regulation of alternative mRNA splicing, via spliceosome; mRNA splicing, via spliceosome; RNA binding; nucleoplasm; spliceosomal complex; nucleolus; cytoplasm; RNA splicing; sugar mediated signaling pathway; nuclear speck; ASAP complex	Q9SEE9 I1MJ68 I1KU45	2	S 334	S 334;	1
U451WHF100-642	642	RSREVGNEESDDDVKRDLKR	Pool_1_Pep642	Source 1, Source 2	Q8H0U8	S 10	AT1G20920	GO:0000398; GO:0003723; GO:0003724; GO:0005524; GO:0005634; GO:0016787; GO:0008152	mRNA splicing, via spliceosome; RNA binding; RNA helicase activity; ATP binding; nucleus; hydrolase activity; metabolic process	Q8H0U8 I1LG22 I1JAI4	2	S 217	S 217;	1
U451WHF100-643	643	RSRGPVIEEIDSDDEKEGEG	Pool_1_Pep643	Source 1, Source 2	Q940N4	S 12	AT4G22740	GO:0005737; GO:0005886	cytoplasm; plasma membrane	Q940N4 I1MUU7 I1K0H8	1	S 139	S 139;	1
U451WHF100-644	644	RTNSSPIVGSPVNNNTWSSK	Pool_1_Pep644	Source 1, Source 2	P93755	S 10	AT2G41900	GO:0003677; GO:0003700; GO:0005634; GO:0005737; GO:0006355; GO:0046872; GO:1902074; GO:0008152	DNA binding; DNA-binding transcription factor activity; nucleus; cytoplasm; regulation of transcription, DNA-templated; metal ion binding; response to salt; metabolic process	P93755 A2XL03 Q10EL1	1	S 670	S 670;	1
U451WHF100-645	645	RVNIERKRSFDERSFSEMGI	Pool_1_Pep645	Source 1, Source 2	F4I2X9	S 9	AT1G22650	GO:0004575; GO:0005829; GO:0005987; GO:0033926	sucrose alpha-glucosidase activity; cytosol; sucrose catabolic process; glycopeptide alpha-N-acetylgalactosaminidase activity	F4I2X9 I1LD52 I1NHC6	2	S 40	S 40;	1
U451WHF100-646	646	RVPRASGSPPVPVMHSPPRP	Pool_1_Pep646	Source 1, Source 2	O80653	S 6;S 8;S 16	AT1G77180	GO:0000398; GO:0005634; GO:0005681; GO:0005730; GO:0005739; GO:0008380; GO:0009651; GO:0009737; GO:0010228; GO:0010555; GO:0016607; GO:0036002; GO:0042752; GO:0045893; GO:0048511; GO:1901002; GO:1902584; GO:2000028; GO:0008152; GO:0009719; GO:0006950; GO:0009628	mRNA splicing, via spliceosome; nucleus; spliceosomal complex; nucleolus; mitochondrion; RNA splicing; response to salt stress; response to abscisic acid; vegetative to reproductive phase transition of meristem; response to mannitol; nuclear speck; pre-mRNA binding; regulation of circadian rhythm; positive regulation of transcription, DNA-templated; positive regulation of response to salt stress;…	O80653 A2X9U4 Q6K8D9;O80653 A0A368UJA8 K7K151	13	S 242, S 244, S 252	S 242;S 244;S 252;	1	Os02t0759800	LOC_Os02g52250
U451WHF100-647	647	SAKFCFWENTPSPPRDQNED	Pool_1_Pep647	Source 1, Source 2	Q8S9I4	T 10;S 12	AT4G02720	GO:0003682; GO:0005634; GO:0005731; GO:0010468; GO:0044030; GO:2000232	chromatin binding; nucleus; nucleolus organizer region; regulation of gene expression; regulation of DNA methylation; regulation of rRNA processing	Q8S9I4 A0A0R0HNG9 I1JF97	2	T 131, S 133	T 131;S 133;	1
U451WHF100-648	648	SARNLMKSASISGSKCIGVQ	Pool_1_Pep648	Source 1, Source 2	Q9LM33	S 10	AT1G18150	GO:0000302; GO:0004674; GO:0004707; GO:0005516; GO:0005524; GO:0005634; GO:0005737; GO:0005886; GO:0009611; GO:0009753; GO:0035556; GO:0042542; GO:0106310; GO:0106311; GO:0008152; GO:0009719; GO:0016301; GO:0006950	response to reactive oxygen species; protein serine/threonine kinase activity; MAP kinase activity; calmodulin binding; ATP binding; nucleus; cytoplasm; plasma membrane; response to wounding; response to jasmonic acid; intracellular signal transduction; response to hydrogen peroxide; protein serine kinase activity; protein threonine kinase activity; metabolic process; response to endogenous stimu…	Q9LM33 B8ACE1 Q5VP69 Q6L5F7	1	S 559	S 559;	1
U451WHF100-649	649	SATRNFRPDSVLGEGGFGCV	Pool_1_Pep649	Source 1, Source 2	A0A1P8ANC9	S 10	AT1G07570	GO:0004713; GO:0005524; GO:0005886; GO:0006952; GO:0106310; GO:0106311	protein tyrosine kinase activity; ATP binding; plasma membrane; defense response; protein serine kinase activity; protein threonine kinase activity	Q06548 I1LK24 C6ZRU9 C6ZRV5 A0A0R0G3T6 C6ZRR1	2	S 137	S 137;	1
U451WHF100-650	650	SDDEYVRHETPEPASTPLRS	Pool_1_Pep650	Source 1, Source 2	A0A178WLV8	T 10	AT1G67580	GO:0004693; GO:0005524; GO:0005634; GO:0005829; GO:0006468; GO:0007346; GO:0048586; GO:0071472	cyclin-dependent protein serine/threonine kinase activity; ATP binding; nucleus; cytosol; protein phosphorylation; regulation of mitotic cell cycle; regulation of long-day photoperiodism, flowering; cellular response to salt stress	Q9CAG1 A2XUW1 Q7XUF4	1	T 399	T 399;	1
U451WHF100-651	651	SDGTPSEANSPRTYTRRSSP	Pool_1_Pep651	Source 1, Source 2	F4K149;F4K0X5	S 6;S 10	AT5G12350;AT5G19420	GO:0005886; GO:0046872	plasma membrane; metal ion binding	F4K0X5 I1M739 I1N146 I1JIY3 I1KXU8	6	S 151, S 155	S 151;S 155;	1
U451WHF100-652	652	SDLKKSLSMVYNRKRQAKIT	Pool_1_Pep652	Source 1, Source 2	A0A178USQ7	S 8	AT4G04640	GO:0000275; GO:0005829; GO:0006754; GO:0009507; GO:0009534; GO:0009535; GO:0009544; GO:0009579; GO:0009772; GO:0009941; GO:0015986; GO:0030234; GO:0046933	mitochondrial proton-transporting ATP synthase complex, catalytic sector F(1); cytosol; ATP biosynthetic process; chloroplast; chloroplast thylakoid; chloroplast thylakoid membrane; chloroplast ATP synthase complex; thylakoid; photosynthetic electron transport in photosystem II; chloroplast envelope; ATP synthesis coupled proton transport; enzyme regulator activity; proton-transporting ATP syntha…	Q01908 A2YLT1 Q84NW1	1	S 347	S 347;	1
U451WHF100-653	653	SDMRRNQSANDFRASGNREG	Pool_1_Pep653	Source 1, Source 2	Q9M354	S 8	AT3G53710	GO:0005096; GO:0005634; GO:0005829; GO:0016192; GO:0043547; GO:0046872	GTPase activator activity; nucleus; cytosol; vesicle-mediated transport; positive regulation of GTPase activity; metal ion binding	Q9M354 I1L8K7 I1LYU3 I1N9Z5 I1JPD0	3	S 183	S 183;	1
U451WHF100-654	654	SDVAPQIEHSDARNTEFYGD	Pool_1_Pep654	Source 1, Source 2	Q8VZT4;F4I1G1	S 10	AT1G29350;AT1G29370	GO:0003729; GO:0005634	mRNA binding; nucleus	F4I1G1 K7MB16 I1K465 A0A0R0IQR6 K7LBD0	1	S 466	S 466;	1
U451WHF100-655	655	SEDDLHSPLISRQTTSMEKD	Pool_1_Pep655	Source 1, Source 2	F4JMZ7	S 7;S 11;T 15	AT4G35300	GO:0005773; GO:0005774; GO:0005794; GO:0005886; GO:0008643; GO:0016021; GO:0022857	vacuole; vacuolar membrane; Golgi apparatus; plasma membrane; carbohydrate transport; integral component of membrane; transmembrane transporter activity	Q8LPQ8 A0A0R0G755 I1JJW4 I1LWR1 I1K6U5;Q8LPQ8 B6U6U2 A0A1D6H6H4	17	S 373, S 377, T 381	S 373;S 377;T 381;	1
U451WHF100-656	656	SEFTYNPSESHRFQQMPAQP	Pool_1_Pep656	Source 1, Source 2	Q9C5W7	S 10;S 8	AT1G32400	GO:0005634; GO:0005773; GO:0005794; GO:0009506; GO:0009705; GO:0016020; GO:0016021; GO:0043621; GO:0046786	nucleus; vacuole; Golgi apparatus; plasmodesma; plant-type vacuole membrane; membrane; integral component of membrane; protein self-association; viral replication complex formation and maintenance	Q9C5W7 I1LGZ4 C6THF2 I1J9L3 A0A0R0JRZ5	6	S 263, S 261	S 263;S 261;	1
U451WHF100-657	657	SELAKSFIGTTKRGIGPAYS	Pool_1_Pep657	Source 1, Source 2	A0A5S9XNF3	T 10	AT3G57610	GO:0000287; GO:0004019; GO:0005525; GO:0005737; GO:0009507; GO:0009536; GO:0009570; GO:0044208; GO:0046040; GO:0046686; GO:0048046	magnesium ion binding; adenylosuccinate synthase activity; GTP binding; cytoplasm; chloroplast; plastid; chloroplast stroma; 'de novo' AMP biosynthetic process; IMP metabolic process; response to cadmium ion; apoplast	Q96529 ORYSI16368 B8AQ03 Q10R17 Q851S8	1	T 197	T 197;	1
U451WHF100-658	658	SEWRTFANESGDNDPVRVGG	Pool_1_Pep658	Source 1, Source 2	A0A178VA23	S 10	AT3G10330	GO:0005634; GO:0005737; GO:0006352; GO:0017025; GO:0046872; GO:0070897; GO:0097550; GO:0008152	nucleus; cytoplasm; DNA-templated transcription, initiation; TBP-class protein binding; metal ion binding; transcription preinitiation complex assembly; transcription preinitiation complex; metabolic process	Q9SS44 A2Z3G6 Q8W0W3	1	S 51	S 51;	1			Glyma19g31830;Glyma03g29070
U451WHF100-659	659	SFRRQGSSGIVFDDRLIAEL	Pool_1_Pep659	Source 1, Source 2	A0A7G2DTE4	S 7;S 8	AT1G15400	GO:0005634; GO:0005886	nucleus; plasma membrane	Q9XI29 I1M5S4 I1MCH6 I1KH35 I1KVC4	6	S 16, S 17	S 16;S 17;	1
U451WHF100-660	660	SFRRQGSSGIVWDDRLIAEL	Pool_1_Pep660	Source 1, Source 2	A0A178WF83	S 7;S 8	AT1G80180	GO:0005634; GO:0005886; GO:0010375	nucleus; plasma membrane; stomatal complex patterning	Q9SSC1 I1M5S4 I1MCH6 I1KH35 I1KVC4	6	S 16, S 17	S 16;S 17;	1
U451WHF100-661	661	SGAPLPGSDSAEASRRRERG	Pool_1_Pep661	Source 1, Source 2	A0A178VIV6	S 10	AT3G07950	GO:0000138; GO:0005794; GO:0006890; GO:0016021	Golgi trans cisterna; Golgi apparatus; retrograde vesicle-mediated transport, Golgi to endoplasmic reticulum; integral component of membrane	Q8LF05 B8APU7 B8B5D9 A0A0P0VXK3 Q7EYZ3	1	S 266	S 266;	1
U451WHF100-662	662	SGCFLSAPTSPRRFNEFYRE	Pool_1_Pep662	Source 1, Source 2	O48720	S 6;T 9;S 10	AT2G26530	GO:0005886; GO:0010038	plasma membrane; response to metal ion	O48720 I1M8J0 I1MXR8 I1K7X2	3	S 43, T 46, S 47	S 43;S 47;	0.666667
U451WHF100-663	663	SGGGGGGHGSPVLWAKQASS	Pool_1_Pep663	Source 1, Source 2	Q9C9S1	S 10	AT1G78110	GO:0005886	plasma membrane	Q9C9S1 I1JVG1 I1KA04	1	S 73	S 73;	1
U451WHF100-664	664	SGGHPFGSHSRGRRQRRGED	Pool_1_Pep664	Source 1, Source 2	Q0V7U1	S 10	AT5G22060	GO:0003729; GO:0005524; GO:0005829; GO:0005886; GO:0006457; GO:0009408; GO:0009506; GO:0009536; GO:0030544; GO:0046872; GO:0051082; GO:0006950; GO:0009628	mRNA binding; ATP binding; cytosol; plasma membrane; protein folding; response to heat; plasmodesma; plastid; Hsp70 protein binding; metal ion binding; unfolded protein binding; response to stress; response to abiotic stimulus	P42825 A2XMP7 A2XV12 Q84PD0 Q6F3B0	1	S 111	S 111;	1
U451WHF100-665	665	SGGLITPAKTYNTAADSLLG	Pool_1_Pep665	Source 1, Source 2	A0A178VAY0	T 6;T 10;T 13	AT3G05060	GO:0003729; GO:0005730; GO:0030515; GO:0031428; GO:0032040; GO:0042254	mRNA binding; nucleolus; snoRNA binding; box C/D RNP complex; small-subunit processome; ribosome biogenesis	Q9MAB3 G7KC30 G7JIJ7;Q9MAB3 A0A1D6K329 A0A1D6KFZ4 K7VLV6	8	T 431, T 435, T 438	T 431;T 435;T 438;	1
U451WHF100-666	666	SGRATSGMSSDERNQKQNSD	Pool_1_Pep666	Source 1, Source 2	Q67YA7	S 9;S 10	AT5G43720	GO:0000462; GO:0005730; GO:0030688; GO:0008152	maturation of SSU-rRNA from tricistronic rRNA transcript (SSU-rRNA, 5.8S rRNA, LSU-rRNA); nucleolus; preribosome, small subunit precursor; metabolic process	Q67YA7 I1LC42 A0A0R0EE88	2	S 238, S 239	S 238;S 239;	1
U451WHF100-667	667	SGSFNKNFQSPAKSADKSTP	Pool_1_Pep667	Source 1, Source 2	F4IY33	S 10	AT3G55770	GO:0003729; GO:0005737; GO:0005886; GO:0015629; GO:0046872; GO:0051015; GO:0051017	mRNA binding; cytoplasm; plasma membrane; actin cytoskeleton; metal ion binding; actin filament binding; actin filament bundle assembly	Q9M047 A2XEV9 Q84Q79	1	S 78	S 78;	1
U451WHF100-668	668	SGSLSSSPKSHTLFADLNIK	Pool_1_Pep668	Source 1, Source 2	A0A178UJH1	S 7;S 10	AT5G63190	GO:0003729; GO:0005634; GO:0005829; GO:0006417; GO:0009646; GO:0043022; GO:0045892; GO:0090549; GO:0008152; GO:0006950	mRNA binding; nucleus; cytosol; regulation of translation; response to absence of light; ribosome binding; negative regulation of transcription, DNA-templated; response to carbon starvation; metabolic process; response to stress	Q94BR1 A0A0R0FBT0 I1JXE8 SOYBN54858	3	S 29, S 32	S 32;	0.5
U451WHF100-669	669	SGSTATGTNTTTTQRRTRKS	Pool_1_Pep669	Source 1, Source 2	A0A178V772	T 10	AT3G10730	GO:0005635; GO:0005637; GO:0005783; GO:0005789; GO:0005819; GO:0006997; GO:0006998; GO:0009524; GO:0016021; GO:0043495; GO:0043621; GO:0051260; GO:0051291; GO:0070197; GO:0090435	nuclear envelope; endoplasmic reticulum; endoplasmic reticulum membrane; spindle; nucleus organization; nuclear envelope organization; phragmoplast; integral component of membrane; protein-membrane adaptor activity; protein self-association; protein homooligomerization; protein heterooligomerization; meiotic attachment of telomere to nuclear envelope; protein localization to nuclear envelope	Q9SG79 I1M0G8 I1MII0	1	T 90	T 90;	1
U451WHF100-670	670	SHAANHLESPSPSSLSPPGR	Pool_1_Pep670	Source 1, Source 2	Q8L7W3	S 9;S 11;S 13	AT2G29210	GO:0006397; GO:0008380	mRNA processing; RNA splicing	Q8L7W3 I1LJY4 I1LQL7	1	S 559, S 561, S 563	S 559;S 563;	0.666667
U451WHF100-671	671	SHANAAIGESSAGTNKDLIR	Pool_1_Pep671	Source 1, Source 2	A0A178V772	S 10	AT3G10730	GO:0005635; GO:0005637; GO:0005783; GO:0005789; GO:0005819; GO:0006997; GO:0006998; GO:0009524; GO:0016021; GO:0043495; GO:0043621; GO:0051260; GO:0051291; GO:0070197; GO:0090435	nuclear envelope; endoplasmic reticulum; endoplasmic reticulum membrane; spindle; nucleus organization; nuclear envelope organization; phragmoplast; integral component of membrane; protein-membrane adaptor activity; protein self-association; protein homooligomerization; protein heterooligomerization; meiotic attachment of telomere to nuclear envelope; protein localization to nuclear envelope	Q9SG79 I1M0G8 I1MII0	2	S 47	S 47;	1
U451WHF100-672	672	SHLEVDESDDEPLDLMDQHK	Pool_1_Pep672	Source 1, Source 2	F4IHU8	S 8	AT2G34357	GO:0003729; GO:0005730; GO:0006364; GO:0008152	mRNA binding; nucleolus; rRNA processing; metabolic process	F4IHU8 I1LY90 A0A0R0FIJ6	2	S 1117	S 1117;	1
U451WHF100-673	673	SHVSTRVMGTYGYCAPEYAM	Pool_1_Pep673	Source 1, Source 2	A0A384K8Z2;A0A5S9Y1B4	T 10	AT5G02800;AT5G13160	GO:0005524; GO:0005886; GO:0006468; GO:0009742; GO:0106310; GO:0106311; GO:1900459; GO:0008152; GO:0009719; GO:0016301	ATP binding; plasma membrane; protein phosphorylation; brassinosteroid mediated signaling pathway; protein serine kinase activity; protein threonine kinase activity; positive regulation of brassinosteroid mediated signaling pathway; metabolic process; response to endogenous stimulus; kinase activity	Q0WRY5 B8B6B9 Q6Z3X8	1	T 254	T 254;	1	Os07t0695300;Os01t0789200;Os02t0513000;Os04t0393900	LOC_Os01g57940;LOC_Os07g49470;LOC_Os02g30900;LOC_Os04g32310	Glyma08g47570;Glyma10g44580;Glyma20g39370
U451WHF100-674	674	SISDEEAEISESEIEDYSET	Pool_1_Pep674	Source 1, Source 2	A0A178W3T4	S 10	AT1G15910	GO:0003677; GO:0003723; GO:0003725; GO:0009506; GO:0010569; GO:0043621; GO:0080188; GO:0008152; GO:0006950	DNA binding; RNA binding; double-stranded RNA binding; plasmodesma; regulation of double-strand break repair via homologous recombination; protein self-association; gene silencing by RNA-directed DNA methylation; metabolic process; response to stress	Q9S9P3 I1KGU5 I1KVK5	2	S 12	S 12;	1
U451WHF100-675	675	SITRLASIDSFDSRWQQFLE	Pool_1_Pep675	Source 1, Source 2	Q4V3C8;F4JWB0	S 7	AT3G10540;AT5G04510	GO:0004674; GO:0005524; GO:0005737; GO:0005886; GO:0016301; GO:0018105; GO:0035556; GO:0106310; GO:0106311; GO:0008152	protein serine/threonine kinase activity; ATP binding; cytoplasm; plasma membrane; kinase activity; peptidyl-serine phosphorylation; intracellular signal transduction; protein serine kinase activity; protein threonine kinase activity; metabolic process	Q4V3C8 I1LCP7 I1NHQ3	2	S 382	S 382;	1
U451WHF100-676	676	SIVAEIFGKSPSKGVNPDEA	Pool_1_Pep676	Source 1, Source 2	Q9LDZ0	S 10	AT5G09590	GO:0005524; GO:0005618; GO:0005737; GO:0005739; GO:0005774; GO:0005829; GO:0005886; GO:0009408; GO:0009615; GO:0016887; GO:0031072; GO:0034620; GO:0042026; GO:0044183; GO:0046686; GO:0051082; GO:0051085; GO:0051787; GO:0009607; GO:0006950; GO:0009628	ATP binding; cell wall; cytoplasm; mitochondrion; vacuolar membrane; cytosol; plasma membrane; response to heat; response to virus; ATP hydrolysis activity; heat shock protein binding; cellular response to unfolded protein; protein refolding; protein folding chaperone; response to cadmium ion; unfolded protein binding; chaperone cofactor-dependent protein refolding; misfolded protein binding; res…	Q9LDZ0 I1M2K9 I1ME25 I1KL72 I1KQV7	4	S 410	S 410;	1
U451WHF100-677	677	SKIKRNTLVSGGVRGTLPWM	Pool_1_Pep677	Source 1, Source 2	Q9SA26;Q9SAJ2	T 7;S 10	AT1G16270;AT1G79570	GO:0004672; GO:0004674; GO:0004712; GO:0005524; GO:0005634; GO:0005737; GO:0005829; GO:0007165	protein kinase activity; protein serine/threonine kinase activity; protein serine/threonine/tyrosine kinase activity; ATP binding; nucleus; cytoplasm; cytosol; signal transduction	Q9SA26 I1MJC0 I1MJC1 I1KTY2	6	T 1224, S 1227	T 1224;S 1227;	1			Glyma15g41470;Glyma08g17650;Glyma08g17640;Glyma15g41460
U451WHF100-678	678	SKKVLMPNLSGIFNRKKNQV	Pool_1_Pep678	Source 1, Source 2	Q9LVQ4	S 10	AT5G55860	GO:0005829; GO:0005886; GO:0009536; GO:0009903; GO:0009904; GO:0071260; GO:0009628	cytosol; plasma membrane; plastid; chloroplast avoidance movement; chloroplast accumulation movement; cellular response to mechanical stimulus; response to abiotic stimulus	Q9LVQ4 I1N092 I1JJK4 I1KYL0	3	S 638	S 638;	1
U451WHF100-679	679	SKNEEDVSPSLEGLTEKEIN	Pool_1_Pep679	Source 1, Source 2	A0A178VV33	S 8	AT2G24940	GO:0005496; GO:0005634; GO:0005773; GO:0005829; GO:0012505; GO:0016020	steroid binding; nucleus; vacuole; cytosol; endomembrane system; membrane	Q9SK39 A2XAH7 Q6K680	1	S 69	S 69;	1
U451WHF100-680	680	SKPEGTGTPTKDFKALFTQV	Pool_1_Pep680	Source 1, Source 2	A0A654F154	T 8;T 10	AT2G37660	GO:0005507; GO:0005783; GO:0009507; GO:0009570; GO:0009579; GO:0016491; GO:0042742; GO:0048046	copper ion binding; endoplasmic reticulum; chloroplast; chloroplast stroma; thylakoid; oxidoreductase activity; defense response to bacterium; apoplast	O80934 B8AMC4 A2XZK1 Q852A3 A0A0P0WH35	3	T 317, T 319	T 319;	0.5
U451WHF100-681	681	SKPEGTSTPTKDFKALFSQV	Pool_1_Pep681	Source 1, Source 2	Q94EG6	T 10;T 8	AT5G02240	GO:0005774; GO:0005829; GO:0005886; GO:0009507; GO:0009570; GO:0009737; GO:0016491; GO:0048046; GO:0009719	vacuolar membrane; cytosol; plasma membrane; chloroplast; chloroplast stroma; response to abscisic acid; oxidoreductase activity; apoplast; response to endogenous stimulus	Q94EG6 B8AMC4 A2XZK1 Q852A3 A0A0P0WH35	3	T 300, T 298	T 300;	0.5
U451WHF100-682	682	SKSVVELTSGVSEDGKDTTN	Pool_1_Pep682	Source 1, Source 2	B3H4Q3	S 12	AT1G17370	GO:0003729; GO:0005634; GO:0006397	mRNA binding; nucleus; mRNA processing	Q9LQI9 B8BLL8 Q2R134	1	S 266	S 266;	1
U451WHF100-683	683	SKTKKIDRVESSLKESSRDL	Pool_1_Pep683	Source 1, Source 2	Q9FG04	S 11	AT5G06660	GO:0000137; GO:0005262; GO:0005737; GO:0006874; GO:0030176; GO:0032469	Golgi cis cisterna; calcium channel activity; cytoplasm; cellular calcium ion homeostasis; integral component of endoplasmic reticulum membrane; endoplasmic reticulum calcium ion homeostasis	Q9FG04 A2XLH6 Q6ASU6	1	S 100	S 100;	1
U451WHF100-684	684	SKVEDGIFGTSGGIGFTKAN	Pool_1_Pep684	Source 1, Source 2	A0A178WCN8	T 10	AT1G44575	GO:0003729; GO:0005634; GO:0009507; GO:0009517; GO:0009523; GO:0009534; GO:0009535; GO:0009579; GO:0010027; GO:0010196; GO:0015979; GO:0016021; GO:0016168; GO:0019904; GO:0051738; GO:0080167	mRNA binding; nucleus; chloroplast; PSII associated light-harvesting complex II; photosystem II; chloroplast thylakoid; chloroplast thylakoid membrane; thylakoid; thylakoid membrane organization; nonphotochemical quenching; photosynthesis; integral component of membrane; chlorophyll binding; protein domain specific binding; xanthophyll binding; response to karrikin	Q9XF91 A2WXD9 ORYSI23724 Q943K1 Q0J8R9	1	T 89	T 89;	1
U451WHF100-685	685	SKVVGTQAPVQLGSLRAADG	Pool_1_Pep685	Source 1, Source 2	Q0WWW3	S 14	AT5G28840	GO:0005829; GO:0009536; GO:0019853; GO:0047918; GO:0051287	cytosol; plastid; L-ascorbic acid biosynthetic process; GDP-mannose 3,5-epimerase activity; NAD binding	Q93VR3 A2Y3J4 Q2R1V8	1	S 369	S 369;	1
U451WHF100-686	686	SLAKKRSRLSSAAAKPSVTA	Pool_1_Pep686	Source 1, Source 2	A8MS03	S 7;S 10;S 11	AT4G31700	GO:0003729; GO:0003735; GO:0005730; GO:0005829; GO:0005886; GO:0006412; GO:0009506; GO:0022626; GO:0022627; GO:0042788	mRNA binding; structural constituent of ribosome; nucleolus; cytosol; plasma membrane; translation; plasmodesma; cytosolic ribosome; cytosolic small ribosomal subunit; polysomal ribosome	O48549 I1M090 I1M223 I1MEK5 B2BF98 C6T4P7 I1KYY4;O48549 Q9FYS0 O04014;O48549 A2XHI9 A2YNT9 Q75LR5 Q8LH97	51	S 237, S 240, S 241	S 237;S 240;	0.666667
U451WHF100-687	687	SLGPVGRRFSPVIGSGRNAV	Pool_1_Pep687	Source 1, Source 2	Q949Z3	S 10	AT5G55550	GO:0003723	RNA binding	F4K4W6 I1M6J9 A0A0R0EXV8 I1JJG3 K7LAA0	2	S 244	S 244;	1
U451WHF100-688	688	SLPLVSQTTTPRLTPPGSPP	Pool_1_Pep688	Source 1, Source 2	A0A5S9XSP3	T 14;S 6;T 8;T 9;T 10	AT4G15545	GO:0005783; GO:0005829; GO:0010168; GO:0043621	endoplasmic reticulum; cytosol; ER body; protein self-association	Q93W28 B4FPT5 B4FR51;Q93W28 I1MFA1 I1MRC2 I1KN54	43	T 224, S 216, T 218, T 219, T 220	T 224;S 216;T 219;T 220;	0.8
U451WHF100-689	689	SLRNLSYSYSTGADGRIEMI	Pool_1_Pep689	Source 1, Source 2	A0A654FCP4	S 10	AT3G28860	GO:0005524; GO:0005829; GO:0005886; GO:0008361; GO:0009637; GO:0009639; GO:0009640; GO:0009733; GO:0009734; GO:0009926; GO:0009958; GO:0010218; GO:0010329; GO:0010540; GO:0010541; GO:0016021; GO:0042626; GO:0043481; GO:0048364; GO:0048443; GO:0048527; GO:0055085; GO:0060918; GO:0090691	ATP binding; cytosol; plasma membrane; regulation of cell size; response to blue light; response to red or far red light; photomorphogenesis; response to auxin; auxin-activated signaling pathway; auxin polar transport; positive gravitropism; response to far red light; auxin efflux transmembrane transporter activity; basipetal auxin transport; acropetal auxin transport; integral component of membr…	Q9LJX0 K7LXH3 I1N641	1	S 647	S 647;	1
U451WHF100-690	690	SLSRSPSSLSSDYIKITVSN	Pool_1_Pep690	Source 1, Source 2	A0A654FZ53	S 7	AT5G07120	GO:0005543; GO:0005794; GO:0005829; GO:0015031; GO:0016020; GO:0016192; GO:0030904; GO:0032502; GO:0032585; GO:0035091; GO:0045324; GO:0046982; GO:0051604; GO:0090351	phospholipid binding; Golgi apparatus; cytosol; protein transport; membrane; vesicle-mediated transport; retromer complex; developmental process; multivesicular body membrane; phosphatidylinositol binding; late endosome to vacuole transport; protein heterodimerization activity; protein maturation; seedling development	B9DFS6 K7M844 I1JHH9	2	S 145	S 145;	1
U451WHF100-691	691	SLSRSPSSSSSDYIKITVSN	Pool_1_Pep691	Source 1, Source 2	A0A178UPE2	S 8	AT5G58440	GO:0005794; GO:0005829; GO:0009536; GO:0015031; GO:0030904; GO:0032502; GO:0032585; GO:0035091; GO:0043621; GO:0051604; GO:0090351; GO:0008152	Golgi apparatus; cytosol; plastid; protein transport; retromer complex; developmental process; multivesicular body membrane; phosphatidylinositol binding; protein self-association; protein maturation; seedling development; metabolic process	Q8L5Z7 K7M844 I1JHH9	2	S 152	S 152;	1
U451WHF100-692	692	SNLQSSRLRSSLNARDIPTD	Pool_1_Pep692	Source 1, Source 2	P93755	S 10	AT2G41900	GO:0003677; GO:0003700; GO:0005634; GO:0005737; GO:0006355; GO:0046872; GO:1902074; GO:0008152	DNA binding; DNA-binding transcription factor activity; nucleus; cytoplasm; regulation of transcription, DNA-templated; metal ion binding; response to salt; metabolic process	P93755 A2XL03 Q10EL1	1	S 476	S 476;	1
U451WHF100-693	693	SNSLIGEGSYGRVYYGVLNN	Pool_1_Pep693	Source 1, Source 2	F4IK66	S 9;Y 10	AT2G47060	GO:0005524; GO:0005829; GO:0006979; GO:0106310; GO:0106311	ATP binding; cytosol; response to oxidative stress; protein serine kinase activity; protein threonine kinase activity	O80719 B8AXN6 Q75L45;O80719 B6TJX6 B4FY46 B6SUI6	2	S 85, Y 86	S 85;	0.5
U451WHF100-694	694	SNTKGQFMTEYVVTRWYRAP	Pool_1_Pep694	Source 1, Source 2	A0A178W6I4;A0A178WBY0	T 14	AT1G59580;AT1G10210	GO:0004672; GO:0004674; GO:0004707; GO:0005524; GO:0005634; GO:0005737; GO:0009734; GO:0016301; GO:0035556; GO:0106310; GO:0106311	protein kinase activity; protein serine/threonine kinase activity; MAP kinase activity; ATP binding; nucleus; cytoplasm; auxin-activated signaling pathway; kinase activity; intracellular signal transduction; protein serine kinase activity; protein threonine kinase activity	Q39021 C6TAM5 I1K7P7	2	T 196	T 196;	1
U451WHF100-695	695	SPDFRAPPPSPVASSRRASF	Pool_1_Pep695	Source 1, Source 2	Q9MA02	S 10	AT1G79760	GO:0016021	integral component of membrane	Q9MA02 I1KGJ1 I1KV25	2	S 34	S 34;	1
U451WHF100-696	696	SPEAVVYASSPSESYGTEEN	Pool_1_Pep696	Source 1, Source 2	A0A178VMR8	S 9;S 10	AT2G26570	GO:0005777; GO:0005829; GO:0005886; GO:0009903; GO:0009904	peroxisome; cytosol; plasma membrane; chloroplast avoidance movement; chloroplast accumulation movement	O48724 K7KHY4 K7KSY8	3	S 960, S 961	S 960;S 961;	1
U451WHF100-697	697	SPKVSVFPSVPDMSPKKVSA	Pool_1_Pep697	Source 1, Source 2	A0A384KBH2	S 14	AT3G12280	GO:0000082; GO:0000785; GO:0000977; GO:0001102; GO:0001558; GO:0001708; GO:0003677; GO:0005634; GO:0005667; GO:0005829; GO:0006349; GO:0006357; GO:0007129; GO:0008134; GO:0008356; GO:0009553; GO:0009555; GO:0009567; GO:0010090; GO:0010377; GO:0016032; GO:0022619; GO:0030154; GO:0032875; GO:0048229; GO:0048366; GO:0051726; GO:0051783; GO:1903866; GO:2000036; GO:2000134; GO:2000653	G1/S transition of mitotic cell cycle; chromatin; RNA polymerase II transcription regulatory region sequence-specific DNA binding; regulation of cell growth; cell fate specification; DNA binding; nucleus; transcription regulator complex; cytosol; regulation of gene expression by genetic imprinting; regulation of transcription by RNA polymerase II; homologous chromosome pairing at meiosis; transcr…	Q9LKZ3 I1M0N2 SOYBN21787 I1JXF7	2	S 917	S 917;	1
U451WHF100-698	698	SPPGNVDGFSIGKSETSGLG	Pool_1_Pep698	Source 1, Source 2	A0A178W6S6	S 10	AT1G30480	GO:0000398; GO:0003723; GO:0005634; GO:0005737; GO:0006281; GO:0009507; GO:0043484; GO:0008152; GO:0006950	mRNA splicing, via spliceosome; RNA binding; nucleus; cytoplasm; DNA repair; chloroplast; regulation of RNA splicing; metabolic process; response to stress	P42698 I1NDG9 I1KMB5	1	S 210	S 210;	1
U451WHF100-699	699	SPPPAQRLPSPPPRRAGLPS	Pool_1_Pep699	Source 1, Source 2	Q8L7W3	S 10	AT2G29210	GO:0006397; GO:0008380	mRNA processing; RNA splicing	Q8L7W3 I1LJY4 I1LQL7	1	S 534	S 534;	1
U451WHF100-700	700	SPPVPVMHSPPRPVTVKDQQ	Pool_1_Pep700	Source 1, Source 2	O80653	S 9;T 15	AT1G77180	GO:0000398; GO:0005634; GO:0005681; GO:0005730; GO:0005739; GO:0008380; GO:0009651; GO:0009737; GO:0010228; GO:0010555; GO:0016607; GO:0036002; GO:0042752; GO:0045893; GO:0048511; GO:1901002; GO:1902584; GO:2000028; GO:0008152; GO:0009719; GO:0006950; GO:0009628	mRNA splicing, via spliceosome; nucleus; spliceosomal complex; nucleolus; mitochondrion; RNA splicing; response to salt stress; response to abscisic acid; vegetative to reproductive phase transition of meristem; response to mannitol; nuclear speck; pre-mRNA binding; regulation of circadian rhythm; positive regulation of transcription, DNA-templated; positive regulation of response to salt stress;…	O80653 A2X9U4 Q6K8D9;O80653 A0A368UJA8 K7K151	13	S 252, T 258	S 252;T 258;	1	Os02t0759800	LOC_Os02g52250	Glyma01g01190;Glyma16g08450
U451WHF100-701	701	SPRARSPPPPRRRSPSPPPA	Pool_1_Pep701	Source 1, Source 2	A0A5S9XYC9	S 14;S 16;S 6	AT4G31580	GO:0000398; GO:0003723; GO:0003729; GO:0005681; GO:0005730; GO:0005737; GO:0005886; GO:0008270; GO:0008380; GO:0016607; GO:0008152	mRNA splicing, via spliceosome; RNA binding; mRNA binding; spliceosomal complex; nucleolus; cytoplasm; plasma membrane; zinc ion binding; RNA splicing; nuclear speck; metabolic process	O81126 B8AFH7 B8AE25 B8B3M3 Q6K9C3 Q6K4N0 Q69KL9	5	S 175, S 177, S 167	S 167;	0.333333
U451WHF100-702	702	SPRFLSPIGTPMKRVLVNMK	Pool_1_Pep702	Source 1, Source 2	A0A178WE74	S 6;T 10	AT1G47670	GO:0005886; GO:0006865; GO:0016021	plasma membrane; amino acid transport; integral component of membrane	Q9SX98 I1M2B4 K7MA07	4	S 55, T 59	S 55;T 59;	1			Glyma15g07440;Glyma13g31880
U451WHF100-703	703	SPRNVVEPISPMSARVSMLA	Pool_1_Pep703	Source 1, Source 2	P93755	S 10	AT2G41900	GO:0003677; GO:0003700; GO:0005634; GO:0005737; GO:0006355; GO:0046872; GO:1902074; GO:0008152	DNA binding; DNA-binding transcription factor activity; nucleus; cytoplasm; regulation of transcription, DNA-templated; metal ion binding; response to salt; metabolic process	P93755 I1LAB5 A0A0R0EXJ6 K7KEY3	1	S 609	S 609;	1
U451WHF100-704	704	SQGRQNRSMSLGGLDYADPK	Pool_1_Pep704	Source 1, Source 2	B9DGJ1	S 10	AT1G30620	GO:0000138; GO:0003978; GO:0005794; GO:0006012; GO:0009832; GO:0016021; GO:0019567; GO:0032580; GO:0033358; GO:0045227; GO:0050373	Golgi trans cisterna; UDP-glucose 4-epimerase activity; Golgi apparatus; galactose metabolic process; plant-type cell wall biogenesis; integral component of membrane; arabinose biosynthetic process; UDP-L-arabinose biosynthetic process; capsule polysaccharide biosynthetic process; UDP-arabinose 4-epimerase activity	Q9SA77 K7MB71 I1K4B8 K7L6B6 I1L0L0	2	S 18	S 18;	1
U451WHF100-705	705	SQISFSADGNVSPKKPTTLT	Pool_1_Pep705	Source 1, Source 2	Q9SMR7	S 12	AT4G39860	GO:0005634; GO:0005737	nucleus; cytoplasm	Q9SMR7 K7LS61 I1MYS4	2	S 126	S 126;	1
U451WHF100-706	706	SQPMERARKSVDWLDRSRAT	Pool_1_Pep706	Source 1, Source 2	Q9SB70	S 10	AT4G24760	GO:0016787	hydrolase activity	Q9SB70 K7MWQ6 I1JXE1 I1K2L6 I1KC89	2	S 373	S 373;	1
U451WHF100-707	707	SQQEYIRGISAWNFNLEDLK	Pool_1_Pep707	Source 1, Source 2	Q84WU5	S 10	AT5G14720	GO:0004672; GO:0005524; GO:0005886; GO:0008152; GO:0016301	protein kinase activity; ATP binding; plasma membrane; metabolic process; kinase activity	Q84WU5 I1N5P7 I1K1G9	1	S 335	S 335;	1
U451WHF100-708	708	SRGGIRTLSDLNRRSGPDSD	Pool_1_Pep708	Source 1, Source 2	A0A178V2K4	S 9	AT4G04210	GO:0000045; GO:0005634; GO:0005829; GO:0007030; GO:0031468; GO:0043130; GO:0043161; GO:0051117; GO:0061025; GO:0008152	autophagosome assembly; nucleus; cytosol; Golgi organization; nuclear membrane reassembly; ubiquitin binding; proteasome-mediated ubiquitin-dependent protein catabolic process; ATPase binding; membrane fusion; metabolic process	Q8RWU7 I1MFL0 I1KZW3	2	S 22	S 22;	1
U451WHF100-709	709	SRITESEQAAGDSDEGVDSI	Pool_1_Pep709	Source 1, Source 2	A0A5S9WR00	S 13;S 6	AT1G68790	GO:0005652; GO:0005654; GO:0005730; GO:0005737; GO:0006997; GO:0009506; GO:0031965; GO:0006950	nuclear lamina; nucleoplasm; nucleolus; cytoplasm; nucleus organization; plasmodesma; nuclear membrane; response to stress	Q9CA42 A0A0R0LFC6 K7K7H5	4	S 1034, S 1027	S 1034;S 1027;	1
U451WHF100-710	710	SRKDRKEANSGSEDDRGKRI	Pool_1_Pep710	Source 1, Source 2	Q9SAG7	S 10	AT1G80930	GO:0000398; GO:0003723; GO:0005634; GO:0005829; GO:0006417; GO:0071013	mRNA splicing, via spliceosome; RNA binding; nucleus; cytosol; regulation of translation; catalytic step 2 spliceosome	Q9SAG7 I1M094 K7L9V4	2	S 116	S 116;	1
U451WHF100-711	711	SRKHANSPESESENRHKRQK	Pool_1_Pep711	Source 1, Source 2	A0A7G2E0U4	S 7;S 10	AT1G44910	GO:0000398; GO:0003723; GO:0005685; GO:0005829; GO:0016592; GO:0045292; GO:0071004; GO:0008152	mRNA splicing, via spliceosome; RNA binding; U1 snRNP; cytosol; mediator complex; mRNA cis splicing, via spliceosome; U2-type prespliceosome; metabolic process	B6EUA9 A0A0R0FRX9 K7M5R6	2	S 985, S 988	S 985;S 988;	1
U451WHF100-712	712	SRNATEVPSPDYSQGKNSEF	Pool_1_Pep712	Source 1, Source 2	Q9LM78	S 9	AT1G20760	GO:0005509; GO:0005634; GO:0005886; GO:0006897; GO:0016197	calcium ion binding; nucleus; plasma membrane; endocytosis; endosomal transport	Q9LM78 I1JST7 I1K7B7	1	S 839	S 839;	1
U451WHF100-713	713	SRPRHRHSNSVDAGCAMYAG	Pool_1_Pep713	Source 1, Source 2	A0A654E7C8	S 10	AT1G06850	GO:0000976; GO:0003700; GO:0005634; GO:0005829	transcription cis-regulatory region binding; DNA-binding transcription factor activity; nucleus; cytosol	Q8VWG0 I1MBK7 I1JHM0	1	S 144	S 144;	1
U451WHF100-714	714	SRQVKAGDSTPEELANATQV	Pool_1_Pep714	Source 1, Source 2	A0A178UBD6	T 10	AT5G23900	GO:0003723; GO:0003735; GO:0006412; GO:0009536; GO:0022625; GO:0022626; GO:0008152	RNA binding; structural constituent of ribosome; translation; plastid; cytosolic large ribosomal subunit; cytosolic ribosome; metabolic process	Q9FF90 I1MLX4 I1MMI6 I1JVU2 I1L571	3	T 139	T 139;	1
U451WHF100-715	715	SRSPPRRGKSPAGPARRGRS	Pool_1_Pep715	Source 1, Source 2	A0A1P8APZ9	S 10	AT1G16610	GO:0000381; GO:0000398; GO:0003723; GO:0005654; GO:0005681; GO:0005730; GO:0005737; GO:0008380; GO:0010182; GO:0016607; GO:0061574	regulation of alternative mRNA splicing, via spliceosome; mRNA splicing, via spliceosome; RNA binding; nucleoplasm; spliceosomal complex; nucleolus; cytoplasm; RNA splicing; sugar mediated signaling pathway; nuclear speck; ASAP complex	Q9SEE9 I1MJ68 I1KU45	2	S 72	S 72;	1
U451WHF100-716	716	SRSPVRREKSVEDRSRSPKA	Pool_1_Pep716	Source 1, Source 2	A0A178V7R7	S 10	AT3G53500	GO:0000398; GO:0003723; GO:0003729; GO:0005681; GO:0008270; GO:0008380; GO:0016607	mRNA splicing, via spliceosome; RNA binding; mRNA binding; spliceosomal complex; zinc ion binding; RNA splicing; nuclear speck	Q9FYB7 I1NA32 I1JPG4	2	S 193	S 193;	1
U451WHF100-717	717	SSDEDEGKLSADEEEEEELD	Pool_1_Pep717	Source 1, Source 2	A0A178W3Z6	S 10	AT1G80270	GO:0003729; GO:0005739; GO:0009941	mRNA binding; mitochondrion; chloroplast envelope	Q9C977 A2WNI1 A2ZIH5 Q5NAB7 Q2QX42	1	S 118	S 118;	1
U451WHF100-718	718	SSGIANASFSDDEDTTQMSG	Pool_1_Pep718	Source 1, Source 2	A0A1P8BB63	S 8;S 10	AT5G54260	GO:0000014; GO:0000723; GO:0000724; GO:0000785; GO:0000791; GO:0000795; GO:0006303; GO:0007095; GO:0008296; GO:0030145; GO:0030870; GO:0035861; GO:0042138; GO:0097552	single-stranded DNA endodeoxyribonuclease activity; telomere maintenance; double-strand break repair via homologous recombination; chromatin; euchromatin; synaptonemal complex; double-strand break repair via nonhomologous end joining; mitotic G2 DNA damage checkpoint signaling; 3'-5'-exodeoxyribonuclease activity; manganese ion binding; Mre11 complex; site of double-strand break; meiotic DNA doub…	Q9XGM2 ORYSI23293 Q7XQR9	2	S 542, S 544	S 542;S 544;	1
U451WHF100-719	719	SSGKEIVIEERSPKELMHTH	Pool_1_Pep719	Source 1, Source 2	A8MRP9	S 12	AT2G05830	GO:0005634; GO:0005739; GO:0009506; GO:0019284; GO:0019509; GO:0046523	nucleus; mitochondrion; plasmodesma; L-methionine salvage from methylthioadenosine; S-methyl-5-thioribose-1-phosphate isomerase activity	Q9ZUG4 A2ZCP0 Q0ITU1	1	S 306	S 306;	1
U451WHF100-720	720	SSISLMVKASGESSDSSTDL	Pool_1_Pep720	Source 1, Source 2	A0A1P8ASY4	S 10	AT1G52220	GO:0005634; GO:0009507; GO:0009535; GO:0016021	nucleus; chloroplast; chloroplast thylakoid membrane; integral component of membrane	Q9M812 C6SWL2 I1KV65	1	S 57	S 57;	1
U451WHF100-721	721	SSRKSVSRSPIRLSRRSISR	Pool_1_Pep721	Source 1, Source 2	A0A178V172	S 7;S 14	AT4G32420	GO:0000413; GO:0003755; GO:0005634; GO:0005737; GO:0006457; GO:0016018	protein peptidyl-prolyl isomerization; peptidyl-prolyl cis-trans isomerase activity; nucleus; cytoplasm; protein folding; cyclosporin A binding	Q8RWY7 K7M6D0 K7KIK5 I1K8X2	1	S 704, S 711	S 704;	0.5
U451WHF100-722	722	SSRRGTLSDSFSNNKQVPEF	Pool_1_Pep722	Source 1, Source 2	Q940H7	S 10	AT4G09900	GO:0009507; GO:0009694; GO:0009696; GO:0080030; GO:0080031; GO:0080032; GO:0008152	chloroplast; jasmonic acid metabolic process; salicylic acid metabolic process; methyl indole-3-acetate esterase activity; methyl salicylate esterase activity; methyl jasmonate esterase activity; metabolic process	Q940H7 I1JZE9 I1KFZ3	2	S 81	S 81;	1
U451WHF100-723	723	SSRSGAQSGPVPNATGRMSG	Pool_1_Pep723	Source 1, Source 2	A0A178WI32	S 8;T 15	AT1G78880	GO:0005886; GO:0008233; GO:0016021; GO:2001007; GO:0008152	plasma membrane; peptidase activity; integral component of membrane; negative regulation of cellulose biosynthetic process; metabolic process	Q9ZVA7 A0A1D6IYY2 K7ULP1 B8A1S1 B4G0P6;Q9ZVA7 K7M431 I1MC83 A0A0R0IY56 A0A368UHT5 I1KVT4	15	S 80, T 87	T 87;	0.5
U451WHF100-724	724	SSTPSRSKPSPNRSTGKKDS	Pool_1_Pep724	Source 1, Source 2	A0A178UXD8	S 10	AT4G10840	GO:0005737; GO:0005829; GO:0005874; GO:0005886	cytoplasm; cytosol; microtubule; plasma membrane	O81629 I1K675 I1KPM9	1	S 51	S 51;	1
U451WHF100-725	725	STALHRHHASLPRERVPAPN	Pool_1_Pep725	Source 1, Source 2	Q9LM33	S 10	AT1G18150	GO:0000302; GO:0004674; GO:0004707; GO:0005516; GO:0005524; GO:0005634; GO:0005737; GO:0005886; GO:0009611; GO:0009753; GO:0035556; GO:0042542; GO:0106310; GO:0106311; GO:0008152; GO:0009719; GO:0016301; GO:0006950	response to reactive oxygen species; protein serine/threonine kinase activity; MAP kinase activity; calmodulin binding; ATP binding; nucleus; cytoplasm; plasma membrane; response to wounding; response to jasmonic acid; intracellular signal transduction; response to hydrogen peroxide; protein serine kinase activity; protein threonine kinase activity; metabolic process; response to endogenous stimu…	Q9LM33 B8ACE1 Q5VP69 Q6L5F7	1	S 506	S 506;	1
U451WHF100-726	726	STPELTRTPSRVAGRFSGTQ	Pool_1_Pep726	Source 1, Source 2	F4IY33	T 8;S 10	AT3G55770	GO:0003729; GO:0005737; GO:0005886; GO:0015629; GO:0046872; GO:0051015; GO:0051017	mRNA binding; cytoplasm; plasma membrane; actin cytoskeleton; metal ion binding; actin filament binding; actin filament bundle assembly	Q9M047 I1LMM9 I1M7Y8 C6TL24;Q9M047 A2XEV9 Q84Q79	7	T 94, S 96	T 94;S 96;	1
U451WHF100-727	727	STTLLSPPDSPRAEKPLLPI	Pool_1_Pep727	Source 1, Source 2	A0A178WG15	S 10;S 6	AT1G16180	GO:0016020; GO:0016021	membrane; integral component of membrane	Q9S9L9 I1N293 I1KZ87	4	S 314, S 310	S 314;S 310;	1
U451WHF100-728	728	SVDHRRKNRSLEGLQSNVQR	Pool_1_Pep728	Source 1, Source 2	A0A178UBD6	S 10	AT5G23900	GO:0003723; GO:0003735; GO:0006412; GO:0009536; GO:0022625; GO:0022626; GO:0008152	RNA binding; structural constituent of ribosome; translation; plastid; cytosolic large ribosomal subunit; cytosolic ribosome; metabolic process	Q9FF90 I1MLX4 I1MMI6 I1JVU2 I1L571	4	S 105	S 105;	1
U451WHF100-729	729	SVESMERPRSHGTGDNWPRP	Pool_1_Pep729	Source 1, Source 2	A0A178W345	S 10	AT1G13020	GO:0003729; GO:0003743; GO:0005576; GO:0005634; GO:0042803	mRNA binding; translation initiation factor activity; extracellular region; nucleus; protein homodimerization activity	Q9SAD7 K7KQU4 A0A0R0IR68	1	S 524	S 524;	1
U451WHF100-730	730	SVNPWRTGLSGQLQKVFITG	Pool_1_Pep730	Source 1, Source 2	Q9LYN6	S 10	AT3G56050	GO:0004672; GO:0005524; GO:0005886; GO:0016021; GO:0008152; GO:0016301	protein kinase activity; ATP binding; plasma membrane; integral component of membrane; metabolic process; kinase activity	Q9LYN6 B8ALZ9 A2Y7E2 A2YQ75 Q5QM36 Q10MU7 A0A0P0WLE3 Q688Y8 Q84NQ1	3	S 241	S 241;	1
U451WHF100-731	731	SVNRPPTPDEDDVADGFEKD	Pool_1_Pep731	Source 1, Source 2	B3H7K2	T 7	AT3G27100	GO:0000124; GO:0003682; GO:0003713; GO:0005643; GO:0005654; GO:0006357; GO:0006368; GO:0016578; GO:0016973; GO:0070390; GO:0071819	SAGA complex; chromatin binding; transcription coactivator activity; nuclear pore; nucleoplasm; regulation of transcription by RNA polymerase II; transcription elongation from RNA polymerase II promoter; histone deubiquitination; poly(A)+ mRNA export from nucleus; transcription export complex 2; DUBm complex	Q6NQ54 I1MLH9 C6T567	1	T 12	T 12;	1
U451WHF100-732	732	SVSAATGTNTTATQRRTRKV	Pool_1_Pep732	Source 1, Source 2	A0A654FYD6	T 10	AT5G04990	GO:0005635; GO:0005637; GO:0005783; GO:0005789; GO:0005856; GO:0006997; GO:0006998; GO:0009524; GO:0016021; GO:0043495; GO:0043621; GO:0051260; GO:0051291; GO:0070197; GO:0090435; GO:2000769	nuclear envelope; endoplasmic reticulum; endoplasmic reticulum membrane; cytoskeleton; nucleus organization; nuclear envelope organization; phragmoplast; integral component of membrane; protein-membrane adaptor activity; protein self-association; protein homooligomerization; protein heterooligomerization; meiotic attachment of telomere to nuclear envelope; protein localization to nuclear envelope…	Q9FF75 I1M0G8 I1MII0	1	T 92	T 92;	1
U451WHF100-733	733	SYEEAVSDSRSPVYSERDGG	Pool_1_Pep733	Source 1, Source 2	A0A5S9X736	S 11;S 9;S 15	AT2G43160	GO:0005543; GO:0005768; GO:0005774; GO:0005794; GO:0005829; GO:0005886; GO:0006897; GO:0009504; GO:0015031; GO:0030125; GO:0030276; GO:0043231	phospholipid binding; endosome; vacuolar membrane; Golgi apparatus; cytosol; plasma membrane; endocytosis; cell plate; protein transport; clathrin vesicle coat; clathrin binding; intracellular membrane-bounded organelle	Q67YI9 K7LM79 I1N5E8 K7N5I3 I1KZI6	8	S 316, S 314, S 320	S 316;S 320;	0.666667
U451WHF100-734	734	SYQRTLSGGLGSPKANVPQK	Pool_1_Pep734	Source 1, Source 2	A0A178V964	S 7	AT3G52870	GO:0005634; GO:0005737	nucleus; cytoplasm	Q9LFA4 K7LHU0 I1LZG8 K7MZ78	3	S 398	S 398;	1
U451WHF100-735	735	SYRRDHMEVLSPIKDGIVSD	Pool_1_Pep735	Source 1, Source 2	Q84M92	S 11	AT1G18450	GO:0003682; GO:0005200; GO:0005634; GO:0005730; GO:0005737; GO:0006325; GO:0006357; GO:0016514; GO:0035267; GO:0043044; GO:0043967; GO:0048235; GO:0048574; GO:0008152	chromatin binding; structural constituent of cytoskeleton; nucleus; nucleolus; cytoplasm; chromatin organization; regulation of transcription by RNA polymerase II; SWI/SNF complex; NuA4 histone acetyltransferase complex; histone H4 acetylation; pollen sperm cell differentiation; long-day photoperiodism, flowering; metabolic process	Q84M92 A2YR10 Q6ZJW9	1	S 97	S 97;	1
U451WHF100-736	736	TAAGLGLPVTGGKVSWFRKC	Pool_1_Pep736	Source 1, Source 2	A0A654ERW1	T 10	AT1G67230	GO:0000785; GO:0005634; GO:0005635; GO:0005652; GO:0005654; GO:0005739; GO:0005829; GO:0006997; GO:0031965; GO:0034399; GO:0097298	chromatin; nucleus; nuclear envelope; nuclear lamina; nucleoplasm; mitochondrion; cytosol; nucleus organization; nuclear membrane; nuclear periphery; regulation of nucleus size	F4HRT5 K7MV72 I1KWP9	2	T 811	T 811;	1
U451WHF100-737	737	TDISLLEPSSPKVSCIGRVR	Pool_1_Pep737	Source 1, Source 2	Q9SJN3	S 10	AT2G36220	GO:0009061; GO:0071456; GO:0008152; GO:0006950; GO:0009628	anaerobic respiration; cellular response to hypoxia; metabolic process; response to stress; response to abiotic stimulus	Q9SJN3 I1L9E3 I1LZL0 A0A0R0KRW6	1	S 177	S 177;	1
U451WHF100-738	738	TDMRRNQSAGDFRSSGGRGA	Pool_1_Pep738	Source 1, Source 2	A0A178VYR1	S 8	AT2G37550	GO:0005096; GO:0005634; GO:0005783; GO:0005794; GO:0005829; GO:0016192; GO:0043547; GO:0046872	GTPase activator activity; nucleus; endoplasmic reticulum; Golgi apparatus; cytosol; vesicle-mediated transport; positive regulation of GTPase activity; metal ion binding	O80925 I1L8K7 I1LYU3 I1N9Z5 I1JPD0	3	S 180	S 180;	1
U451WHF100-739	739	TEEEWRAVLSPEQFRILRQK	Pool_1_Pep739	Source 1, Source 2	F4JGY0;A0A1P8B8L0	S 10	AT4G04830;AT4G04810	GO:0005829; GO:0006979; GO:0030091; GO:0033743; GO:0046872	cytosol; response to oxidative stress; protein repair; peptide-methionine (R)-S-oxide reductase activity; metal ion binding	Q9M0Z5 C6SXW1 A0A0R0GU41 I1ME37 C6SVM8	2	S 87	S 87;	1
U451WHF100-740	740	TEENSETNLSPQTKSRKKKK	Pool_1_Pep740	Source 1, Source 2	A0A178VMR8	S 10	AT2G26570	GO:0005777; GO:0005829; GO:0005886; GO:0009903; GO:0009904	peroxisome; cytosol; plasma membrane; chloroplast avoidance movement; chloroplast accumulation movement	O48724 K7KHY4 K7KSY8	2	S 977	S 977;	1
U451WHF100-741	741	TERELSPTGLDSSPRDVLGG	Pool_1_Pep741	Source 1, Source 2	Q9SV09	S 6	AT3G51950	GO:0003677; GO:0003729; GO:0004518; GO:0046872	DNA binding; mRNA binding; nuclease activity; metal ion binding	Q9SV09 A2YQ06 Q0D3J9	1	S 465	S 465;	1
U451WHF100-742	742	TFLRNFTPLDEFDGKTPRTP	Pool_1_Pep742	Source 1, Source 2	Q9S7V6	T 7	AT3G07790	GO:0071013	catalytic step 2 spliceosome	Q9S7V6 I1M689 I1JJR1	1	T 130	T 130;	1
U451WHF100-743	743	TGMGFERLTSVLQNKMSNYD	Pool_1_Pep743	Source 1, Source 2	F4I4Z2	S 10	AT1G50200	GO:0000049; GO:0002161; GO:0004813; GO:0005524; GO:0005634; GO:0005739; GO:0005829; GO:0006400; GO:0006419; GO:0008270; GO:0009507; GO:0016597; GO:0046686; GO:0070143	tRNA binding; aminoacyl-tRNA editing activity; alanine-tRNA ligase activity; ATP binding; nucleus; mitochondrion; cytosol; tRNA modification; alanyl-tRNA aminoacylation; zinc ion binding; chloroplast; amino acid binding; response to cadmium ion;	P36428 B8BFZ6 Q10A14	1	S 305	S 305;	1
U451WHF100-744	744	TGRNVSLQSHEDLARKLQEE	Pool_1_Pep744	Source 1, Source 2	Q9ASS2	S 9	AT1G20110	GO:0000813; GO:0003729; GO:0005634; GO:0015031; GO:0031902; GO:0036258; GO:0043130; GO:0046872; GO:0055072; GO:0070676	ESCRT I complex; mRNA binding; nucleus; protein transport; late endosome membrane; multivesicular body assembly; ubiquitin binding; metal ion binding; iron ion homeostasis; intralumenal vesicle formation	Q9ASS2 A0A0R0K2N8 I1K7I5	1	S 543	S 543;	1
U451WHF100-745	745	TGSGLLRFRSAPSSVLAAFV	Pool_1_Pep745	Source 1, Source 2	A0A1P8AZV1	S 10	AT2G42280	GO:0000978; GO:0000981; GO:0003700; GO:0005634; GO:0006355; GO:0006357; GO:0046983; GO:0048573	RNA polymerase II cis-regulatory region sequence-specific DNA binding; DNA-binding transcription factor activity, RNA polymerase II-specific; DNA-binding transcription factor activity; nucleus; regulation of transcription, DNA-templated; regulation of transcription by RNA polymerase II; protein dimerization activity; photoperiodism, flowering	Q66GR3 I1L9V1 I1JG31 I1JNH2	2	S 29	S 29;	1
U451WHF100-746	746	TKKKLGTLASGIFSDIQDRM	Pool_1_Pep746	Source 1, Source 2	A0A178UXQ2	S 10	AT4G17890	GO:0000139; GO:0005096; GO:0005829; GO:0043547; GO:0046872; GO:0048205	Golgi membrane; GTPase activator activity; cytosol; positive regulation of GTPase activity; metal ion binding; COPI coating of Golgi vesicle	Q8H100 A2ZAI4 A2XP75 Q7XBX2 Q84T71	1	S 415	S 415;	1
U451WHF100-747	747	TKNKLGTFASSIFSDLQDRM	Pool_1_Pep747	Source 1, Source 2	A0A178UAW4	S 10	AT5G46750	GO:0000139; GO:0005096; GO:0009536; GO:0009737; GO:0043547; GO:0046872; GO:0048205	Golgi membrane; GTPase activator activity; plastid; response to abscisic acid; positive regulation of GTPase activity; metal ion binding; COPI coating of Golgi vesicle	Q9FIQ0 A2ZAI4 A2XP75 Q7XBX2 Q84T71	1	S 413	S 413;	1
U451WHF100-748	748	TKRTIQFVDWCPTGFKCGIN	Pool_1_Pep748	Source 1, Source 2	A0A178W5L2;B9DFF8	T 13	AT1G04820;AT4G14960;AT1G50010	GO:0000226; GO:0000278; GO:0003924; GO:0005200; GO:0005525; GO:0005737; GO:0005874	microtubule cytoskeleton organization; mitotic cell cycle; GTPase activity; structural constituent of cytoskeleton; GTP binding; cytoplasm; microtubule	B9DGT7 G7J421 G7JFB0 G7J421 G7JFB0;B9DGT7 I1LEC4 I1LH27 A0A368UHL7 I1J9I1 I1NG45 I1JV03 I1K2I1 I1K9J7	15	T 349	T 349;	1	Os11t0247300;Os03t0726100	LOC_Os03g51600;LOC_Os11g14220	Glyma20g27280;Glyma17g16831;Glyma05g23230;Glyma06g09500;Glyma01g40550;Glyma10g40150;Glyma11g04750;Glyma04g09350
U451WHF100-749	749	TKSRKSGPITGGSSRSGAQS	Pool_1_Pep749	Source 1, Source 2	A0A178WI32	S 6;T 10;S 13;S 14;S 16	AT1G78880	GO:0005886; GO:0008233; GO:0016021; GO:2001007; GO:0008152	plasma membrane; peptidase activity; integral component of membrane; negative regulation of cellulose biosynthetic process; metabolic process	Q9ZVA7 A0A1D6IYY2 K7ULP1 B8A1S1 B4G0P6;Q9ZVA7 K7M431 I1MC83 A0A0R0IY56 A0A368UHT5 I1KVT4	15	S 66, T 70, S 73, S 74, S 76	S 66;S 74;S 76;	0.6
U451WHF100-750	750	TLLAGGYTRSGIQFDWSSRA	Pool_1_Pep750	Source 1, Source 2	A0A178W8D4	S 10	AT1G16670	GO:0002237; GO:0004674; GO:0005524; GO:0005634; GO:0005886; GO:0009409; GO:0009625; GO:0046777; GO:0050826; GO:0106310; GO:0106311; GO:0008152; GO:0009607; GO:0016301; GO:0006950; GO:0009628	response to molecule of bacterial origin; protein serine/threonine kinase activity; ATP binding; nucleus; plasma membrane; response to cold; response to insect; protein autophosphorylation; response to freezing; protein serine kinase activity; protein threonine kinase activity; metabolic process; response to biotic stimulus; kinase activity; response to stress; response to abiotic stimulus	Q93YN1 A2XXN2 B8BBP1 Q7XTU1 Q0J7D9	1	S 134	S 134;	1
U451WHF100-751	751	TLQYLKDITTTFPSFVFHSQ	Pool_1_Pep751	Source 1, Source 2	A0A178V0S1;A0A654GBV2	T 10	AT4G26570;AT5G55990	GO:0005509; GO:0005513; GO:0005773; GO:0005774; GO:0005829; GO:0005886; GO:0009705; GO:0016020; GO:0019900; GO:0055075	calcium ion binding; detection of calcium ion; vacuole; vacuolar membrane; cytosol; plasma membrane; plant-type vacuole membrane; membrane; kinase binding; potassium ion homeostasis	Q8LEM7 B8BNB2 B8BMT9 Q3HRP1 Q3HRP5	1	T 212	T 212;	1	Os12t0597000;Os03t0626800	LOC_Os12g40510;LOC_Os03g42840	Glyma09g01870;Glyma18g08230;Glyma17g00830;Glyma07g39936;Glyma08g44580
U451WHF100-752	752	TLRVHHEIDLPLNSPRSEIV	Pool_1_Pep752	Source 1, Source 2	A0A654G5A8	S 14	AT5G35570	GO:0005737; GO:0005794; GO:0006004; GO:0009507; GO:0016021; GO:0016757	cytoplasm; Golgi apparatus; fucose metabolic process; chloroplast; integral component of membrane; glycosyltransferase activity	Q94BY4 B8BCF9 Q67UT6	1	S 99	S 99;	1
U451WHF100-753	753	TNRPILPSLSAPEHDLLNLL	Pool_1_Pep753	Source 1, Source 2	Q8S8M7	S 10	AT2G35585	GO:0016021	integral component of membrane	Q8S8M7 C6TCP9 I1L532	2	S 138	S 138;	1
U451WHF100-754	754	TPDPAPPRISFSFPVPRVSL	Pool_1_Pep754	Source 1, Source 2	Q9FH17	S 10	AT5G56220	GO:0000725; GO:0016787	recombinational repair; hydrolase activity	Q9FH17 B8BC41 A2Z2F6 Q0J4Q5	2	S 163	S 163;	1
U451WHF100-755	755	TPKLETADNSVNAKRGSSDE	Pool_1_Pep755	Source 1, Source 2	A8MR97	S 10	AT3G60240	GO:0003729; GO:0003743; GO:0009615; GO:0009737; GO:0016281	mRNA binding; translation initiation factor activity; response to virus; response to abscisic acid; eukaryotic translation initiation factor 4F complex	Q76E23 K7K2V9 K7KEA2 K7L149 K7LAK0	1	S 1063	S 1063;	1
U451WHF100-756	756	TPQTTNLSRSPNKRKIGETQ	Pool_1_Pep756	Source 1, Source 2	Q42572	S 10	AT1G08130	GO:0000012; GO:0003677; GO:0003910; GO:0005524; GO:0005634; GO:0005730; GO:0005737; GO:0005739; GO:0006260; GO:0006266; GO:0006273; GO:0006302; GO:0006310; GO:0007049; GO:0046872; GO:0051301; GO:0071897; GO:0080111	single strand break repair; DNA binding; DNA ligase (ATP) activity; ATP binding; nucleus; nucleolus; cytoplasm; mitochondrion; DNA replication; DNA ligation; lagging strand elongation; double-strand break repair; DNA recombination; cell cycle; metal ion binding; cell division; DNA biosynthetic process; DNA demethylation	Q42572 A0A0R0HSY7 I1LR88	1	S 90	S 90;	1
U451WHF100-757	757	TPRGTPRVYSGRTPRRGHGG	Pool_1_Pep757	Source 1, Source 2	Q9SSP6	S 10	AT1G52420	GO:0000137; GO:0016021; GO:0016757	Golgi cis cisterna; integral component of membrane; glycosyltransferase activity	Q9SSP6 I1M5M7 I1MCM1 I1KH63 K7L7V6	1	S 49	S 49;	1
U451WHF100-758	758	TPSRDGSSFSMTPKGTPFRD	Pool_1_Pep758	Source 1, Source 2	P92948	T 12	AT1G09770	GO:0000398; GO:0000974; GO:0002758; GO:0003677; GO:0003700; GO:0005576; GO:0005681; GO:0006281; GO:0006355; GO:0007049; GO:0042742; GO:0045087; GO:0050832; GO:0008152; GO:0009607; GO:0006950	mRNA splicing, via spliceosome; Prp19 complex; innate immune response-activating signal transduction; DNA binding; DNA-binding transcription factor activity; extracellular region; spliceosomal complex; DNA repair; regulation of transcription, DNA-templated; cell cycle; defense response to bacterium; innate immune response; defense response to fungus; metabolic process; response to biotic stimulus…	P92948 I1LBQ2 A0A0R0EPU6	1	T 441	T 441;	1
U451WHF100-759	759	TQALEFVNLSPKYRSSRLSP	Pool_1_Pep759	Source 1, Source 2	A0A178V964	S 10	AT3G52870	GO:0005634; GO:0005737	nucleus; cytoplasm	Q9LFA4 K7LHU0 I1LZG8 K7MZ78	2	S 465	S 465;	1
U451WHF100-760	760	TQTPRLGRLSLDERASKDNP	Pool_1_Pep760	Source 1, Source 2	A0A178UWB4	S 10	AT4G32330	GO:0001578; GO:0005737; GO:0005874; GO:0008017; GO:0071369; GO:0009719	microtubule bundle formation; cytoplasm; microtubule; microtubule binding; cellular response to ethylene stimulus; response to endogenous stimulus	Q94C48 I1M9J3 K7MN33	1	S 344	S 344;	1
U451WHF100-761	761	TRSARSASPPAAPADSSAPP	Pool_1_Pep761	Source 1, Source 2	Q9FXT6	S 6;S 8;S 16	AT5G62810	GO:0005102; GO:0005739; GO:0005777; GO:0005778; GO:0005829; GO:0005886; GO:0006625; GO:0007031; GO:0009536; GO:0016021; GO:0016560; GO:1990429	signaling receptor binding; mitochondrion; peroxisome; peroxisomal membrane; cytosol; plasma membrane; protein targeting to peroxisome; peroxisome organization; plastid; integral component of membrane; protein import into peroxisome matrix, docking; peroxisomal importomer complex	Q9FXT6 I1MTH6 K7KMQ5 I1KCG2	4	S 318, S 320, S 328	S 320;	0.333333
U451WHF100-762	762	TRTEHRRSRSEENINLEEIQ	Pool_1_Pep762	Source 1, Source 2	A0A1I9LS37	S 10	AT3G26490	GO:0005886; GO:0016567	plasma membrane; protein ubiquitination	Q9LIM6 A2X6Q1 B8AVG5 Q7XK42	1	S 406	S 406;	1
U451WHF100-763	763	TSLHDRSRDSDDDDYHDRDY	Pool_1_Pep763	Source 1, Source 2	F4I6B4	S 10	AT1G30470	GO:0005774; GO:0019888; GO:0019903; GO:0043666	vacuolar membrane; protein phosphatase regulator activity; protein phosphatase binding; regulation of phosphoprotein phosphatase activity	F4I6B2 K7MB33 K7LBE9	2	S 510	S 510;	1
U451WHF100-764	764	TSLLKSSPGRRRGGDVESGK	Pool_1_Pep764	Source 1, Source 2	Q0WV19	S 7	AT5G57110	GO:0005388; GO:0005516; GO:0005524; GO:0005886; GO:0005887; GO:0009506; GO:0009536; GO:0009624; GO:0019829; GO:0043231; GO:0043621; GO:0046872	P-type calcium transporter activity; calmodulin binding; ATP binding; plasma membrane; integral component of plasma membrane; plasmodesma; plastid; response to nematode; ATPase-coupled cation transmembrane transporter activity; intracellular membrane-bounded organelle; protein self-association; metal ion binding	Q9LF79 K7LWS4 A0A0R0G1Y0 A0A0R0FIK0 K7LC34	1	S 8	S 8;	1
U451WHF100-765	765	TSRFFTQVGSESEDESDYEV	Pool_1_Pep765	Source 1, Source 2	O49160	S 10;S 12;T 6;S 16	AT3G56150	GO:0001732; GO:0003729; GO:0003743; GO:0005634; GO:0005829; GO:0005852; GO:0006413; GO:0016282; GO:0031369; GO:0033290; GO:0008152	formation of cytoplasmic translation initiation complex; mRNA binding; translation initiation factor activity; nucleus; cytosol; eukaryotic translation initiation factor 3 complex; translational initiation; eukaryotic 43S preinitiation complex; translation initiation factor binding; eukaryotic 48S preinitiation complex; metabolic process	O49160 I1JQD9 I1K5D3 I1KQJ6;O49160 MEDTR10399 G7IN73 G7L407	4	S 11, S 13, T 7, S 18	S 11;S 13;T 7;S 18;	1
U451WHF100-766	766	TTPTPTLSGLATPKFVVDDT	Pool_1_Pep766	Source 1, Source 2	F4K0X5	T 12;T 6	AT5G12350	GO:0005886; GO:0046872	plasma membrane; metal ion binding	F4K0X5 I1M739 I1N146 I1JIY3 I1KXU8;F4K0X5 A0A1D6N107 A0A1D6G476	3	T 868, T 862	T 868;T 862;	1
U451WHF100-767	767	TTRDIESEVEVSQEGRVREI	Pool_1_Pep767	Source 1, Source 2	Q9MA55	S 12	AT3G05420	GO:0000062; GO:0005634; GO:0005737; GO:0005829; GO:0006869; GO:0008289; GO:0009416; GO:0009723; GO:0009753; GO:0009719	fatty-acyl-CoA binding; nucleus; cytoplasm; cytosol; lipid transport; lipid binding; response to light stimulus; response to ethylene; response to jasmonic acid; response to endogenous stimulus	Q9MA55 B8AMT5 Q75LJ4	1	S 524	S 524;	1
U451WHF100-768	768	TTTTTDSLASDDDRSIAADS	Pool_1_Pep768	Source 1, Source 2	Q9C9M1	S 10	AT1G66680	GO:0005634; GO:0005737; GO:0005739; GO:0005829; GO:0016279; GO:0018026; GO:0018027	nucleus; cytoplasm; mitochondrion; cytosol; protein-lysine N-methyltransferase activity; peptidyl-lysine monomethylation; peptidyl-lysine dimethylation	Q9C9M1 I1N587 I1JDM5	4	S 60	S 60;	1
U451WHF100-769	769	TVKSVSIYGSPRRCGGQGDI	Pool_1_Pep769	Source 1, Source 2	A0A178UA58	S 10	AT5G19150	GO:0005524; GO:0005739; GO:0005829; GO:0006734; GO:0006739; GO:0009507; GO:0046496; GO:0047453; GO:0052855; GO:0110051; GO:0008152	ATP binding; mitochondrion; cytosol; NADH metabolic process; NADP metabolic process; chloroplast; ATP-dependent NAD(P)H-hydrate dehydratase activity; ADP-dependent NAD(P)H-hydrate dehydratase activity; metabolite repair; metabolic process	Q94AF2 B8BK19 Q53Q78	1	S 305	S 305;	1
U451WHF100-770	770	VAEAAAPLKTPENSPSAEDA	Pool_1_Pep770	Source 1, Source 2	Q9LW88	T 10;S 14	AT3G15970	GO:0005643; GO:0005654; GO:0005737; GO:0005829; GO:0015031; GO:0043547; GO:0046907; GO:0051028	nuclear pore; nucleoplasm; cytoplasm; cytosol; protein transport; positive regulation of GTPase activity; intracellular transport; mRNA transport	Q9LW88 I1M5M5 I1MCM4	4	T 471, S 475	T 471;S 475;	1
U451WHF100-771	771	VANRRRASLSTGNIPEMFDG	Pool_1_Pep771	Source 1, Source 2	A0A1P8BDI8	S 8;S 10	AT5G54440	GO:0000911; GO:0000919; GO:0005769; GO:0005802; GO:0005829; GO:0006891; GO:0034498; GO:1990071	cytokinesis by cell plate formation; cell plate assembly; early endosome; trans-Golgi network; cytosol; intra-Golgi vesicle-mediated transport; early endosome to Golgi transport; TRAPPII protein complex	F4K0C4 K7LWC5 K7M2D8	2	S 475, S 477	S 475;S 477;	1
U451WHF100-772	772	VDAGMLDYDSDDNPIVVDKR	Pool_1_Pep772	Source 1, Source 2	O22907	S 10;Y 8	AT2G47330	GO:0003723; GO:0003724; GO:0005524; GO:0005634; GO:0016787	RNA binding; RNA helicase activity; ATP binding; nucleus; hydrolase activity	O22907 I1NBD6 I1JQT4	4	S 169, Y 167	S 169;Y 167;	1
U451WHF100-773	773	VDESSATTESDLEETFKKLV	Pool_1_Pep773	Source 1, Source 2	A0A178WJH6	T 8;S 10	AT1G53310	GO:0005634; GO:0005829; GO:0006099; GO:0008964; GO:0009507; GO:0015977; GO:0015979; GO:0016036; GO:0048046; GO:0048366; GO:0051262	nucleus; cytosol; tricarboxylic acid cycle; phosphoenolpyruvate carboxylase activity; chloroplast; carbon fixation; photosynthesis; cellular response to phosphate starvation; apoplast; leaf development; protein tetramerization	Q9MAH0 Q02909 Q6Q2Z8 I1M3L8 I1KDL4 I1KEN4	4	T 135, S 137	T 135;S 137;	1
U451WHF100-774	774	VDKTATMQDSSFHFRKQSKR	Pool_1_Pep774	Source 1, Source 2	A0A178UJ92	S 10	AT5G22360	GO:0000139; GO:0005773; GO:0005794; GO:0009651; GO:0015031; GO:0016021; GO:0016192	Golgi membrane; vacuole; Golgi apparatus; response to salt stress; protein transport; integral component of membrane; vesicle-mediated transport	Q9FMR5 A2Z546 Q33B02	1	S 175	S 175;	1
U451WHF100-775	775	VDKTENLQFQADSFQRQGRQ	Pool_1_Pep775	Source 1, Source 2	A0A178VIG0	S 13	AT3G54300	GO:0005768; GO:0006623; GO:0007033; GO:0016021; GO:0016192; GO:0031201; GO:0031901; GO:0033263	endosome; protein targeting to vacuole; vacuole organization; integral component of membrane; vesicle-mediated transport; SNARE complex; early endosome membrane; CORVET complex	Q9M376 I1LF04 I1NFE2	1	S 194	S 194;	1			Glyma20g24540;Glyma10g42480
U451WHF100-776	776	VDSNVLPYCSINKAEKKTIG	Pool_1_Pep776	Source 1, Source 2	A0A2H1ZEN5	S 10	AT4G22890	GO:0005829; GO:0009507; GO:0009534; GO:0009535; GO:0009579; GO:0009773; GO:0016021; GO:0016730; GO:0019904; GO:0042802	cytosol; chloroplast; chloroplast thylakoid; chloroplast thylakoid membrane; thylakoid; photosynthetic electron transport in photosystem I; integral component of membrane; oxidoreductase activity, acting on iron-sulfur proteins as donors; protein domain specific binding; identical protein binding	Q8H112 B8ANS3 B8B8V8 Q84M73 Q7F1E4	2	S 103	S 103;	1
U451WHF100-777	777	VEEPLEQKTSVGGGDDSNAA	Pool_1_Pep777	Source 1, Source 2	O65655	S 10	AT4G39680	GO:0003676; GO:0005829; GO:0005886	nucleic acid binding; cytosol; plasma membrane	O65655 K7LRU6 I1MYV2	1	S 336	S 336;	1
U451WHF100-778	778	VEFEKTAESSSDKEEDSNEE	Pool_1_Pep778	Source 1, Source 2	Q93VT6	T 6;S 10	AT5G08540	GO:0005886; GO:0008168; GO:0009507; GO:0009535; GO:0009536; GO:0009941; GO:0032259	plasma membrane; methyltransferase activity; chloroplast; chloroplast thylakoid membrane; plastid; chloroplast envelope; methylation	Q93VT6 I1NCV2 I1J414	2	T 346, S 350	T 346;S 350;	1
U451WHF100-779	779	VEGLMTTVHSITATQKTVDG	Pool_1_Pep779	Source 1, Source 2	A0A654F3Y9;F4HQT1	T 14;T 7;T 12;T 6;S 10	AT1G13440;AT3G04120	GO:0003677; GO:0004365; GO:0005507; GO:0005634; GO:0005739; GO:0005740; GO:0005774; GO:0005829; GO:0005886; GO:0006094; GO:0006096; GO:0006979; GO:0008886; GO:0009408; GO:0009507; GO:0009744; GO:0010154; GO:0042542; GO:0046686; GO:0048046; GO:0048316; GO:0050661; GO:0051287; GO:0051775; GO:0008152; GO:0006950; GO:0009628	DNA binding; glyceraldehyde-3-phosphate dehydrogenase (NAD+) (phosphorylating) activity; copper ion binding; nucleus; mitochondrion; mitochondrial envelope; vacuolar membrane; cytosol; plasma membrane; gluconeogenesis; glycolytic process; response to oxidative stress; glyceraldehyde-3-phosphate dehydrogenase (NADP+) (non-phosphorylating) activity; response to heat; chloroplast; response to sucros…	P25858 G7J2H2 G7JML2;P25858 C6TD56 I1MYI8 I1JXG9 A0A0R0KA84 Q2I0H4 I1KC70;P25858 B8AF09 A2XUU7 Q6K5G8 Q7FAH2	20	T 189, T 182, T 187, T 181, S 185	T 189;T 182;T 187;T 181;	0.8			Glyma06g18120;Glyma04g36860;Glyma06g18110;Glyma04g36870
U451WHF100-780	780	VEKKRKFSPIVWDRDDHERS	Pool_1_Pep780	Source 1, Source 2	A0A178WLV8	S 8	AT1G67580	GO:0004693; GO:0005524; GO:0005634; GO:0005829; GO:0006468; GO:0007346; GO:0048586; GO:0071472	cyclin-dependent protein serine/threonine kinase activity; ATP binding; nucleus; cytosol; protein phosphorylation; regulation of mitotic cell cycle; regulation of long-day photoperiodism, flowering; cellular response to salt stress	Q9CAG1 A2XUW1 Q7XUF4	2	S 158	S 158;	1
U451WHF100-781	781	VEPSRSASTSFTGAARLLSG	Pool_1_Pep781	Source 1, Source 2	A0A654FPX8	S 10	AT4G15410	GO:0000045; GO:0005634; GO:0005829; GO:0007030; GO:0031468; GO:0043130; GO:0043161; GO:0051117; GO:0061025; GO:0008152	autophagosome assembly; nucleus; cytosol; Golgi organization; nuclear membrane reassembly; ubiquitin binding; proteasome-mediated ubiquitin-dependent protein catabolic process; ATPase binding; membrane fusion; metabolic process	Q7Y175 I1M7F7 I1JIK8	1	S 219	S 219;	1
U451WHF100-782	782	VERENNIGDEVGWSKNREKA	Pool_1_Pep782	Source 1, Source 2	F4IYB7	S 14	AT3G62580	GO:0005783; GO:0005829; GO:0016021	endoplasmic reticulum; cytosol; integral component of membrane	F4IYB7 A2ZGU0 B8BMG8 Q2QZT1 Q2QNQ6	1	S 164	S 164;	1
U451WHF100-783	783	VGLRETRSYTVTGVEMFQKI	Pool_1_Pep783	Source 1, Source 2	A0A178UY83	T 10	AT4G20360	GO:0003729; GO:0003746; GO:0003924; GO:0005525; GO:0005634; GO:0005730; GO:0005739; GO:0006414; GO:0009507; GO:0009534; GO:0009535; GO:0009536; GO:0009570; GO:0009658; GO:0009941; GO:0042644; GO:0048046; GO:0048366; GO:0070125	mRNA binding; translation elongation factor activity; GTPase activity; GTP binding; nucleus; nucleolus; mitochondrion; translational elongation; chloroplast; chloroplast thylakoid; chloroplast thylakoid membrane; plastid; chloroplast stroma; chloroplast organization; chloroplast envelope; chloroplast nucleoid; apoplast; leaf development; mitochondrial translational elongation	P17745 B8AEQ9 Q6ZI53	2	T 332	T 332;	1
U451WHF100-784	784	VHSITATQKTVDGPSMKDWR	Pool_1_Pep784	Source 1, Source 2	A0A654F3Y9;F4HQT1	T 7;T 5;S 15	AT1G13440;AT3G04120	GO:0003677; GO:0004365; GO:0005507; GO:0005634; GO:0005739; GO:0005740; GO:0005774; GO:0005829; GO:0005886; GO:0006094; GO:0006096; GO:0006979; GO:0008886; GO:0009408; GO:0009507; GO:0009744; GO:0010154; GO:0042542; GO:0046686; GO:0048046; GO:0048316; GO:0050661; GO:0051287; GO:0051775; GO:0008152; GO:0006950; GO:0009628	DNA binding; glyceraldehyde-3-phosphate dehydrogenase (NAD+) (phosphorylating) activity; copper ion binding; nucleus; mitochondrion; mitochondrial envelope; vacuolar membrane; cytosol; plasma membrane; gluconeogenesis; glycolytic process; response to oxidative stress; glyceraldehyde-3-phosphate dehydrogenase (NADP+) (non-phosphorylating) activity; response to heat; chloroplast; response to sucros…	P25858 G7J2H2 G7JML2;P25858 C6TD56 I1MYI8 I1JXG9 A0A0R0KA84 Q2I0H4 I1KC70;P25858 B8AF09 A2XUU7 Q6K5G8 Q7FAH2	20	T 189, T 187, S 197	T 189;T 187;S 197;	1
U451WHF100-785	785	VIFDFSDDEYEDVISLASPS	Pool_1_Pep785	Source 1, Source 2	A0A654ERR9	S 6;Y 10	AT1G78650	GO:0003887; GO:0006271; GO:0006297; GO:0043625; GO:1904161; GO:0008152; GO:0006950; GO:0009628	DNA-directed DNA polymerase activity; DNA strand elongation involved in DNA replication; nucleotide-excision repair, DNA gap filling; delta DNA polymerase complex; DNA synthesis involved in UV-damage excision repair; metabolic process; response to stress; response to abiotic stimulus	Q9SYL7 I1LV82 K7M263;Q9SYL7 B4FH39 B8A117	2	S 332, Y 338	S 332;	0.5
U451WHF100-786	786	VIQLKEIVTSPGRDRDDQGK	Pool_1_Pep786	Source 1, Source 2	A0A178UJP9	S 10;T 9	AT5G10270	GO:0000307; GO:0004693; GO:0005524; GO:0005634; GO:0005829; GO:0006468; GO:0008353; GO:0009615; GO:0016301; GO:0032968; GO:0070816; GO:0106310; GO:0106311; GO:0008152; GO:0009607	cyclin-dependent protein kinase holoenzyme complex; cyclin-dependent protein serine/threonine kinase activity; ATP binding; nucleus; cytosol; protein phosphorylation; RNA polymerase II CTD heptapeptide repeat kinase activity; response to virus; kinase activity; positive regulation of transcription elongation from RNA polymerase II promoter; phosphorylation of RNA polymerase II C-terminal domain; …	Q9LFT8 B8A9I9 Q5JK68 Q6I5Y0	4	S 94, T 93	S 94;T 93;	1
U451WHF100-787	787	VISEQKKYLSGSIIPESTFS	Pool_1_Pep787	Source 1, Source 2	Q84WU5	S 10	AT5G14720	GO:0004672; GO:0005524; GO:0005886; GO:0008152; GO:0016301	protein kinase activity; ATP binding; plasma membrane; metabolic process; kinase activity	Q84WU5 I1N5P7 I1K1G9	1	S 490	S 490;	1
U451WHF100-788	788	VKDDDEEEEEAVSDVELENK	Pool_1_Pep788	Source 1, Source 2	Q9C7X2	S 13	AT1G56460	GO:0006338; GO:0031011	chromatin remodeling; Ino80 complex	Q8GYE3 I1NBD4 K7KGE4	2	S 388	S 388;	1
U451WHF100-789	789	VKGQLSRAPSVAATAAYRRN	Pool_1_Pep789	Source 1, Source 2	Q9LH41	S 10	AT3G19540	GO:0005886; GO:0016740	plasma membrane; transferase activity	Q9LH41 A2ZM29 A2XJD2 A0A0P0W0P9 Q6ZLH2	2	S 153	S 153;	1
U451WHF100-790	790	VKHPEYFADSPSTGMDPATR	Pool_1_Pep790	Source 1, Source 2	A0A178V2H6	S 10	AT4G31720	GO:0005634; GO:0006352; GO:0008152	nucleus; DNA-templated transcription, initiation; metabolic process	O04173 I1K2Q5 I1MZR9	2	S 124	S 124;	1
U451WHF100-791	791	VKSSVPVASSLPGIGMDSMA	Pool_1_Pep791	Source 1, Source 2	Q9FFV8	S 9;S 10	AT5G38640	GO:0016740; GO:0044237; GO:0008152	transferase activity; cellular metabolic process; metabolic process	Q9FFV8 I1LX09 A0A0R0FGW1 I1N6M9 I1KD70	2	S 208, S 209	S 208;	0.5
U451WHF100-792	792	VKTIQQRSNSLFPYELLEVV	Pool_1_Pep792	Source 1, Source 2	A0A2H1ZEH9	S 8;S 10	AT3G12490	GO:0004869; GO:0005576; GO:0005783; GO:0005829; GO:0006952; GO:0006972; GO:0006979; GO:0009409; GO:0009414; GO:0050897	cysteine-type endopeptidase inhibitor activity; extracellular region; endoplasmic reticulum; cytosol; defense response; hyperosmotic response; response to oxidative stress; response to cold; response to water deprivation; cobalt ion binding	Q8H0X6 I1M0K3 O04720	4	S 183, S 185	S 183;S 185;	1
U451WHF100-793	793	VLEQLSGQTPVFSKARYTVR	Pool_1_Pep793	Source 1, Source 2	A0A178UAV2;Q0WQZ1	S 6;T 9;S 13	AT4G18730;AT5G45775;AT2G42740;AT3G58700	GO:0003723; GO:0003729; GO:0003735; GO:0005634; GO:0005773; GO:0005829; GO:0006412; GO:0009536; GO:0019843; GO:0022625; GO:0022626; GO:0008152	RNA binding; mRNA binding; structural constituent of ribosome; nucleus; vacuole; cytosol; translation; plastid; rRNA binding; cytosolic large ribosomal subunit; cytosolic ribosome; metabolic process	P42794 K7UAA5 B4FV31 B4FGL9 B6T2I0 K7UAA5 B4FV31 B4FGL9 B6T2I0 K7UAA5 B4FV31 B4FGL9 B6T2I0;P42794 A0A0R0HFE2 C6SXI7 C6SX50 I1KFQ7	22	S 43, T 46, S 50	S 43;S 50;	0.666667	Os02t0235600	LOC_Os02g14059	Glyma12g15800;Glyma06g47510;Glyma06g42680;Glyma15g36190;Glyma06g48130;Glyma04g12320;Glyma0985s00200
U451WHF100-794	794	VLQATETIKSEAGQIEYWDH	Pool_1_Pep794	Source 1, Source 2	F4JLA9	S 10	AT4G28520	GO:0000326; GO:0009737; GO:0010431; GO:0045735; GO:0071215	protein storage vacuole; response to abscisic acid; seed maturation; nutrient reservoir activity; cellular response to abscisic acid stimulus	Q96318 P02858 A0A0R0GMV1 Q9FEC5 P11828 P04405	2	S 54	S 54;	1
U451WHF100-795	795	VLRVDRERGYIDLSKRRVSD	Pool_1_Pep795	Source 1, Source 2	A0A654FYH9	Y 10	AT5G05470	GO:0003743; GO:0005829; GO:0005850; GO:0005851; GO:0005886; GO:0033290; GO:0043022; GO:0043614	translation initiation factor activity; cytosol; eukaryotic translation initiation factor 2 complex; eukaryotic translation initiation factor 2B complex; plasma membrane; eukaryotic 48S preinitiation complex; ribosome binding; multi-eIF complex	Q9FE78 A2XFL2 Q10MT2	1	Y 86	Y 86;	1
U451WHF100-796	796	VLSSSSRCASPEDSRSRKTP	Pool_1_Pep796	Source 1, Source 2	A0A178WFD8	S 10	AT1G01510	GO:0000226; GO:0003714; GO:0005802; GO:0005829; GO:0005874; GO:0006970; GO:0007097; GO:0008360; GO:0009651; GO:0009965; GO:0010091; GO:0010482; GO:0010494; GO:0016616; GO:0019900; GO:0031129; GO:0034063; GO:0042802; GO:0042803; GO:0042814; GO:0043621; GO:0045604; GO:0048444; GO:0048530; GO:0051287; GO:2000039; GO:0016049; GO:0006950; GO:0009628	microtubule cytoskeleton organization; transcription corepressor activity; trans-Golgi network; cytosol; microtubule; response to osmotic stress; nuclear migration; regulation of cell shape; response to salt stress; leaf morphogenesis; trichome branching; regulation of epidermal cell division; cytoplasmic stress granule; oxidoreductase activity, acting on the CH-OH group of donors, NAD or NADP as…	O23702 B8BI01 B8AMF2 Q8LN38 Q0DVK1	3	S 487	S 487;	1
U451WHF100-797	797	VLSVVREEWTAEVFDVELMR	Pool_1_Pep797	Source 1, Source 2	C0LGL2	T 10	AT2G26730	GO:0004672; GO:0005524; GO:0005777; GO:0005886; GO:0016021	protein kinase activity; ATP binding; peroxisome; plasma membrane; integral component of membrane	O48788 I1MUE2 A0A0R0JPH2	1	T 572	T 572;	1
U451WHF100-798	798	VLVKGEANISYICSRYYRAP	Pool_1_Pep798	Source 1, Source 2	A0A178W1X9	Y 11	AT2G30980	GO:0004674; GO:0005524; GO:0005737; GO:0005829; GO:0006468; GO:0007165; GO:0009742; GO:0032880; GO:0106310; GO:0106311; GO:0008152; GO:0009719; GO:0016301	protein serine/threonine kinase activity; ATP binding; cytoplasm; cytosol; protein phosphorylation; signal transduction; brassinosteroid mediated signaling pathway; regulation of protein localization; protein serine kinase activity; protein threonine kinase activity; metabolic process; response to endogenous stimulus; kinase activity	Q39010 B8AEL9 Q60EZ2	2	Y 232	Y 232;	1
U451WHF100-799	799	VLVKGEPNISYICSRYYRAP	Pool_1_Pep799	Source 1, Source 2	F4I9N7;A0A178UN70;A0A178WCN5;Q8VZD5;Q0WUV3	S 10	AT1G57870;AT5G14640;AT3G05840;AT5G26751;AT1G06390	GO:0004672; GO:0004674; GO:0005524; GO:0005737; GO:0005829; GO:0007165; GO:0009651; GO:0009933; GO:0042538; GO:0106310; GO:0106311; GO:1901002; GO:0008152; GO:0016301; GO:0006950; GO:0009628	protein kinase activity; protein serine/threonine kinase activity; ATP binding; cytoplasm; cytosol; signal transduction; response to salt stress; meristem structural organization; hyperosmotic salinity response; protein serine kinase activity; protein threonine kinase activity; positive regulation of response to salt stress; metabolic process; kinase activity; response to stress; response to abio…	P43288 I1LB09 I1NBP0 I1NEV7	2	S 250	S 250;	1	Os05t0134000;Os01t0252100	LOC_Os01g14860;LOC_Os05g04340	Glyma10g28530;Glyma02g01220;Glyma20g22600;Glyma03g38850;Glyma10g01280;Glyma19g41420
U451WHF100-800	800	VMDRILSHSQEVSPRTSGRL	Pool_1_Pep800	Source 1, Source 2	Q8VY20	S 7;S 13	AT4G14740	GO:0009734; GO:0010087; GO:0010305	auxin-activated signaling pathway; phloem or xylem histogenesis; leaf vascular tissue pattern formation	Q8VY20 A0A0R0HYD6 A0A0R0ENS9 I1JB80	2	S 113, S 119	S 119;	0.5
U451WHF100-801	801	VMDRILSQSQEVSPRTSGRL	Pool_1_Pep801	Source 1, Source 2	Q9LUI0	S 9;S 13	AT3G22810	GO:0009734; GO:0010087; GO:0010305	auxin-activated signaling pathway; phloem or xylem histogenesis; leaf vascular tissue pattern formation	Q9LUI0 A0A0R0HYD6 A0A0R0ENS9 I1JB80	2	S 116, S 120	S 120;	0.5
U451WHF100-802	802	VMGFPGGRLSNFGPADLYSV	Pool_1_Pep802	Source 1, Source 2	A0A178VZS2	S 10	AT2G01420	GO:0005739; GO:0005783; GO:0005886; GO:0009630; GO:0009734; GO:0009926; GO:0010015; GO:0010252; GO:0010315; GO:0010329; GO:0016021; GO:0048364	mitochondrion; endoplasmic reticulum; plasma membrane; gravitropism; auxin-activated signaling pathway; auxin polar transport; root morphogenesis; auxin homeostasis; auxin efflux; auxin efflux transmembrane transporter activity; integral component of membrane; root development	Q8RWZ6 B8ACE0 Q5VP70	1	S 273	S 273;	1
U451WHF100-803	803	VMRRLKSIASGRTSISSDPG	Pool_1_Pep803	Source 1, Source 2	Q0WWY4	S 7	AT4G00720	GO:0004674; GO:0005524; GO:0005634; GO:0005737; GO:0005829; GO:0007165; GO:0009741; GO:0016301; GO:0046777; GO:0106310; GO:0106311	protein serine/threonine kinase activity; ATP binding; nucleus; cytoplasm; cytosol; signal transduction; response to brassinosteroid; kinase activity; protein autophosphorylation; protein serine kinase activity; protein threonine kinase activity	Q96287 I1JKE0 I1KIG9 I1L6R3	3	S 9	S 9;	1			Glyma09g40150
U451WHF100-804	804	VMVTPTDKKSITDYGSPEEF	Pool_1_Pep804	Source 1, Source 2	A0A178W7Q1	S 10	AT1G06680	GO:0003729; GO:0005509; GO:0005576; GO:0008266; GO:0009507; GO:0009534; GO:0009535; GO:0009543; GO:0009570; GO:0009579; GO:0009654; GO:0009941; GO:0019684; GO:0019898; GO:0019904; GO:0031977; GO:0042742; GO:0048046	mRNA binding; calcium ion binding; extracellular region; poly(U) RNA binding; chloroplast; chloroplast thylakoid; chloroplast thylakoid membrane; chloroplast thylakoid lumen; chloroplast stroma; thylakoid; photosystem II oxygen evolving complex; chloroplast envelope; photosynthesis, light reaction; extrinsic component of membrane; protein domain specific binding; thylakoid lumen; defense response…	Q42029 I1M712 I1N123 I1JJ05 I1KXW9	2	S 154	S 154;	1
U451WHF100-805	805	VNSKQTVSVTPAIDHSGVFR	Pool_1_Pep805	Source 1, Source 2	A0A1P8AQ94	T 10	AT1G18670	GO:0000307; GO:0002229; GO:0004693; GO:0005524; GO:0005634; GO:0005886; GO:0006468; GO:0008353; GO:0032968; GO:0042742; GO:0070816; GO:1900426; GO:1902290; GO:2000031	cyclin-dependent protein kinase holoenzyme complex; defense response to oomycetes; cyclin-dependent protein serine/threonine kinase activity; ATP binding; nucleus; plasma membrane; protein phosphorylation; RNA polymerase II CTD heptapeptide repeat kinase activity; positive regulation of transcription elongation from RNA polymerase II promoter; defense response to bacterium; phosphorylation of RNA…	F4ICB6 A2YNB9 Q7XIB4	1	T 13	T 13;	1
U451WHF100-806	806	VNTEKNLKESFEGGKMEQSP	Pool_1_Pep806	Source 1, Source 2	A0A178VMR8	S 10	AT2G26570	GO:0005777; GO:0005829; GO:0005886; GO:0009903; GO:0009904	peroxisome; cytosol; plasma membrane; chloroplast avoidance movement; chloroplast accumulation movement	O48724 K7KHY4 K7KSY8	2	S 936	S 936;	1
U451WHF100-807	807	VPRVDSSGEVCGVTFKVDSE	Pool_1_Pep807	Source 1, Source 2	Q9LIL3	S 6	AT3G22850	GO:0005634; GO:0005829; GO:0005886; GO:0009737	nucleus; cytosol; plasma membrane; response to abscisic acid	Q9LIL3 I1LDZ4 I1NGK8	2	S 215	S 215;	1
U451WHF100-808	808	VQSSLVSIRSSDKIEDAFRK	Pool_1_Pep808	Source 1, Source 2	C0SUT1	S 10	AT1G04990	GO:0003677; GO:0003729; GO:0004518; GO:0005634; GO:0046872	DNA binding; mRNA binding; nuclease activity; nucleus; metal ion binding	Q94AD9 A0A0R0G9I4 I1JII0	1	S 20	S 20;	1
U451WHF100-809	809	VRDRAKRGKSPERKEIEAPP	Pool_1_Pep809	Source 1, Source 2	Q8LF20	S 10	AT2G25430	GO:0000149; GO:0005545; GO:0005546; GO:0005634; GO:0005773; GO:0005794; GO:0005886; GO:0005905; GO:0006900; GO:0030136; GO:0032050; GO:0048268; GO:0072583	SNARE binding; 1-phosphatidylinositol binding; phosphatidylinositol-4,5-bisphosphate binding; nucleus; vacuole; Golgi apparatus; plasma membrane; clathrin-coated pit; vesicle budding from membrane; clathrin-coated vesicle; clathrin heavy chain binding; clathrin coat assembly; clathrin-dependent endocytosis	Q8LF20 A2XF36 Q10NB4	1	S 388	S 388;	1
U451WHF100-810	810	VRHMLSQQTPGTPRTPRTPR	Pool_1_Pep810	Source 1, Source 2	A0A178WIX3	T 12;T 15;S 6;T 9	AT1G77610	GO:0005457; GO:0005459; GO:0005460; GO:0005794; GO:0008643; GO:0015297; GO:0015783; GO:0015786; GO:0016021; GO:0072334	GDP-fucose transmembrane transporter activity; UDP-galactose transmembrane transporter activity; UDP-glucose transmembrane transporter activity; Golgi apparatus; carbohydrate transport; antiporter activity; GDP-fucose transmembrane transport; UDP-glucose transmembrane transport; integral component of membrane; UDP-galactose transmembrane transport	Q9C521 G7I8F4 G7J2Z9;Q9C521 A0A0R0GUQ3 I1MA32 A0A0R0KHL3 C6TIS1	6	T 320, T 323, S 309, T 312	T 320;S 309;	0.5
U451WHF100-811	811	VRKNHKRRSSPKPASKANNG	Pool_1_Pep811	Source 1, Source 2	Q9FGD5	S 10	AT5G66950	GO:0005886; GO:0009536; GO:0016740	plasma membrane; plastid; transferase activity	Q9FGD5 A2XMB0 Q2QMU3 Q7Y0C6	1	S 563	S 563;	1
U451WHF100-812	812	VRVVEEEESTDKAESFESGR	Pool_1_Pep812	Source 1, Source 2	Q682V0	T 10	AT3G23100	GO:0003677; GO:0005524; GO:0005958; GO:0006303; GO:0006310; GO:0010165; GO:0032807; GO:0051103; GO:0051351; GO:0008152; GO:0006950; GO:0009628	DNA binding; ATP binding; DNA-dependent protein kinase-DNA ligase 4 complex; double-strand break repair via nonhomologous end joining; DNA recombination; response to X-ray; DNA ligase IV complex; DNA ligation involved in DNA repair; positive regulation of ligase activity; metabolic process; response to stress; response to abiotic stimulus	Q682V0 A2XLU8 Q7Y1H0	1	T 239	T 239;	1
U451WHF100-813	813	VSARRGKFSSPGQAAAVSAL	Pool_1_Pep813	Source 1, Source 2	A0A178V9K0	S 10	AT3G16310	GO:0003697; GO:0005543; GO:0006355; GO:0006607; GO:0006999; GO:0017056; GO:0031965; GO:0044613; GO:0044615; GO:0051028; GO:0008152	single-stranded DNA binding; phospholipid binding; regulation of transcription, DNA-templated; NLS-bearing protein import into nucleus; nuclear pore organization; structural constituent of nuclear pore; nuclear membrane; nuclear pore central transport channel; nuclear pore nuclear basket; mRNA transport; metabolic process	O04326 I1M5H3 C6TDQ3	1	S 34	S 34;	1
U451WHF100-814	814	VSVGNRRTNSLALPRSSVPS	Pool_1_Pep814	Source 1, Source 2	A0A5S9WP45	S 10	AT1G42550	GO:0005634; GO:0005829; GO:0005886; GO:0006970; GO:0009637; GO:0009738; GO:0009787; GO:0009902; GO:0009903; GO:0010029; GO:0030048; GO:0031022; GO:1902265; GO:0009719; GO:0006950; GO:0009628	nucleus; cytosol; plasma membrane; response to osmotic stress; response to blue light; abscisic acid-activated signaling pathway; regulation of abscisic acid-activated signaling pathway; chloroplast relocation; chloroplast avoidance movement; regulation of seed germination; actin filament-based movement; nuclear migration along microfilament; abscisic acid homeostasis; response to endogenous stim…	Q9C8E6 I1MQA4 I1K5F5 K7L517 K7LE44	1	S 43	S 43;	1
U451WHF100-815	815	VTDSEAGPETSLLLNPHEGS	Pool_1_Pep815	Source 1, Source 2	Q8VXY7	T 10	AT1G70330	GO:0005337; GO:0005739; GO:0005774; GO:0005886; GO:0016021	nucleoside transmembrane transporter activity; mitochondrion; vacuolar membrane; plasma membrane; integral component of membrane	Q8VXY7 I1LNZ3 I1L5J4	1	T 42	T 42;	1
U451WHF100-816	816	VTMRRTVKSTPQSIWYGPDR	Pool_1_Pep816	Source 1, Source 2	A0A1P8AZ91;A0A654ETC9	T 6;S 9;T 10;S 13	AT2G05100;AT2G05070	GO:0003729; GO:0005739; GO:0005774; GO:0009269; GO:0009409; GO:0009416; GO:0009507; GO:0009517; GO:0009522; GO:0009523; GO:0009534; GO:0009535; GO:0009579; GO:0009644; GO:0009645; GO:0009768; GO:0009769; GO:0009941; GO:0010114; GO:0010218; GO:0010287; GO:0016021; GO:0016168; GO:0018298; GO:0030104; GO:0046872; GO:0071215; GO:0090333; GO:1903428; GO:0008152; GO:0009719; GO:0006950; GO:0009628	mRNA binding; mitochondrion; vacuolar membrane; response to desiccation; response to cold; response to light stimulus; chloroplast; PSII associated light-harvesting complex II; photosystem I; photosystem II; chloroplast thylakoid; chloroplast thylakoid membrane; thylakoid; response to high light intensity; response to low light intensity stimulus; photosynthesis, light harvesting in photosystem I…	Q9S7J7 B6SZT9 B6SZT9;Q9S7J7 ORYSI18455 A2XJ35 Q10HD0	6	T 41, S 44, T 45, S 48	T 41;S 44;S 48;	0.75
U451WHF100-817	817	VVGAFLEGGSPEENNAIAKL	Pool_1_Pep817	Source 1, Source 2	Q93WJ8	S 10	AT5G03630	GO:0005829; GO:0005886; GO:0009570; GO:0010043; GO:0016656; GO:0046686; GO:0050660	cytosol; plasma membrane; chloroplast stroma; response to zinc ion; monodehydroascorbate reductase (NADH) activity; response to cadmium ion; flavin adenine dinucleotide binding	Q93WJ8 A2YY23 A2Z468 Q6ZJ08 Q652L6	2	S 401	S 401;	1
U451WHF100-818	818	VVKVMGRTGSRGQVTQVRVK	Pool_1_Pep818	Source 1, Source 2	A0A178UA91;A0A178USI0	S 10	AT3G10090;AT5G64140;AT5G03850	GO:0000028; GO:0003729; GO:0003735; GO:0006412; GO:0009536; GO:0022626; GO:0022627; GO:0030490; GO:0042788; GO:0008152	ribosomal small subunit assembly; mRNA binding; structural constituent of ribosome; translation; plastid; cytosolic ribosome; cytosolic small ribosomal subunit; maturation of SSU-rRNA; polysomal ribosome; metabolic process	P34789 C6SZ18 I1JQD4	2	S 20	S 20;	1	Os10t0411700	LOC_Os10g27174	Glyma03g36580;Glyma03g36420;Glyma19g39250;Glyma19g39070;Glyma13g37601
U451WHF100-819	819	VVMHRSLTMPAAVSPGTPTT	Pool_1_Pep819	Source 1, Source 2	A0A654EDM5	S 6;T 8;S 14	AT1G28330	GO:0007275; GO:0009744; GO:0009749; GO:0009750	multicellular organism development; response to sucrose; response to glucose; response to fructose	B9DGG8 I1M215 I1MEL2;B9DGG8 B6TQX4 B4FQ41	3	S 50, T 52, S 59	S 50;T 52;	0.666667
U451WHF100-820	820	VYNLVEEEGSLESDDDKVKR	Pool_1_Pep820	Source 1, Source 2	Q9LSH4;F4J6D9	S 10	AT3G17712;AT3G17740	GO:0005634	nucleus	F4J6D7 I1MQN2 I1L3Z9	2	S 135	S 135;	1
U451WHF100-821	821	WAAENGVSGDYDALCQNEKA	Pool_1_Pep821	Source 1, Source 2	Q9T0A0	S 8	AT4G23850	GO:0004467; GO:0005524; GO:0005783; GO:0005794; GO:0005886; GO:0006631; GO:0016020; GO:0008152	long-chain fatty acid-CoA ligase activity; ATP binding; endoplasmic reticulum; Golgi apparatus; plasma membrane; fatty acid metabolic process; membrane; metabolic process	Q9T0A0 B8A6V4 B8A7L3 Q0JKR1 Q0JKD5	2	S 605	S 605;	1
U451WHF100-822	822	YGDIESDDEDTGPARKPAGG	Pool_1_Pep822	Source 1, Source 2	A0A178U9S5	S 6;T 11	AT5G07350	GO:0000932; GO:0003723; GO:0003729; GO:0004518; GO:0005618; GO:0005634; GO:0005635; GO:0005737; GO:0005783; GO:0005829; GO:0005886; GO:0006397; GO:0006401; GO:0006402; GO:0009651; GO:0010372; GO:0010494; GO:0016442; GO:0031047; GO:0034605; GO:0046686; GO:0048471; GO:0008152; GO:0006950; GO:0009628; GO:0019748	P-body; RNA binding; mRNA binding; nuclease activity; cell wall; nucleus; nuclear envelope; cytoplasm; endoplasmic reticulum; cytosol; plasma membrane; mRNA processing; RNA catabolic process; mRNA catabolic process; response to salt stress; positive regulation of gibberellin biosynthetic process; cytoplasmic stress granule; RISC complex; gene silencing by RNA; cellular response to heat; response …	Q8VZG7 I1JXS8 I1K565 I1KBV2 I1KP14;Q8VZG7 A2X5H4 Q6H547	13	S 987, T 992	S 987;	0.5
U451WHF100-823	823	YGNRHDLTSSAEDDSVDGDE	Pool_1_Pep823	Source 1, Source 2	Q9LIB3	S 10	AT3G29310	GO:0005516; GO:0005886; GO:0006457; GO:0009506; GO:0009507	calmodulin binding; plasma membrane; protein folding; plasmodesma; chloroplast	Q9LIB3 I1N4I4 I1KWC8	1	S 347	S 347;	1
U451WHF100-824	824	YGRGRDDFRSPPPRSYDYEN	Pool_1_Pep824	Source 1, Source 2	Q8LF20	S 10	AT2G25430	GO:0000149; GO:0005545; GO:0005546; GO:0005634; GO:0005773; GO:0005794; GO:0005886; GO:0005905; GO:0006900; GO:0030136; GO:0032050; GO:0048268; GO:0072583	SNARE binding; 1-phosphatidylinositol binding; phosphatidylinositol-4,5-bisphosphate binding; nucleus; vacuole; Golgi apparatus; plasma membrane; clathrin-coated pit; vesicle budding from membrane; clathrin-coated vesicle; clathrin heavy chain binding; clathrin coat assembly; clathrin-dependent endocytosis	Q8LF20 I1JUC2 I1K8U2	2	S 188	S 188;	1
U451WHF100-825	825	YMKSSSPGLAAAAARKGVPA	Pool_1_Pep825	Source 1, Source 2	Q944Q6	S 6	AT2G14835	GO:0005794; GO:0009737; GO:0016021; GO:0046872	Golgi apparatus; response to abscisic acid; integral component of membrane; metal ion binding	Q944Q6 C6T770 I1NG24	2	S 214	S 214;	1
U451WHF100-826	826	YNRSRDDFRSPPPRTYDYET	Pool_1_Pep826	Source 1, Source 2	A0A654FV92	S 10	AT4G32285	GO:0000149; GO:0005545; GO:0005546; GO:0005634; GO:0005794; GO:0005829; GO:0005886; GO:0005905; GO:0006900; GO:0009504; GO:0030136; GO:0032050; GO:0048268; GO:0072583	SNARE binding; 1-phosphatidylinositol binding; phosphatidylinositol-4,5-bisphosphate binding; nucleus; Golgi apparatus; cytosol; plasma membrane; clathrin-coated pit; vesicle budding from membrane; cell plate; clathrin-coated vesicle; clathrin heavy chain binding; clathrin coat assembly; clathrin-dependent endocytosis	Q8S9J8 I1JUC2 I1K8U2	2	S 188	S 188;	1
U451WHF100-827	827	YPEIDVQPPSPPRASAMETD	Pool_1_Pep827	Source 1, Source 2	A0A5S9XR34	S 10	AT4G10760	GO:0001510; GO:0001734; GO:0003723; GO:0005634; GO:0008168; GO:0009507; GO:0009793; GO:0016607; GO:0036396; GO:0080009; GO:0008152	RNA methylation; mRNA (N6-adenosine)-methyltransferase activity; RNA binding; nucleus; methyltransferase activity; chloroplast; embryo development ending in seed dormancy; nuclear speck; RNA N6-methyladenosine methyltransferase complex; mRNA methylation; metabolic process	O82486 I1MKT1 I1KI62	4	S 704	S 704;	1
U451WHF100-828	828	YQTERSYSGSLYRTKRDSVD	Pool_1_Pep828	Source 1, Source 2	Q84WU5	S 8	AT5G14720	GO:0004672; GO:0005524; GO:0005886; GO:0008152; GO:0016301	protein kinase activity; ATP binding; plasma membrane; metabolic process; kinase activity	Q84WU5 I1N5P7 I1K1G9	1	S 524	S 524;	1
U451WHF100-829	829	YSAELSRGESANDILSALAN	Pool_1_Pep829	Source 1, Source 2	A0A178WK36	S 10	AT1G22620	GO:0004438; GO:0005774; GO:0005794; GO:0007010; GO:0009826; GO:0009832; GO:0036092; GO:0043813; GO:0046856; GO:0008152; GO:0016049	phosphatidylinositol-3-phosphatase activity; vacuolar membrane; Golgi apparatus; cytoskeleton organization; unidimensional cell growth; plant-type cell wall biogenesis; phosphatidylinositol-3-phosphate biosynthetic process; phosphatidylinositol-3,5-bisphosphate 5-phosphatase activity; phosphatidylinositol dephosphorylation; metabolic process; cell growth	Q7XZU3 B8BA47 Q6ZC72	1	S 472	S 472;	1
U451WHF100-830	830	YSDNSGTESSPRASGGSSGD	Pool_1_Pep830	Source 1, Source 2	A0A178WBB3	S 10	AT1G10290	GO:0000139; GO:0000266; GO:0003924; GO:0005525; GO:0005576; GO:0005737; GO:0005774; GO:0005794; GO:0005829; GO:0005874; GO:0005886; GO:0006896; GO:0008017; GO:0008289; GO:0009506; GO:0009524; GO:0016020; GO:0030136	Golgi membrane; mitochondrial fission; GTPase activity; GTP binding; extracellular region; cytoplasm; vacuolar membrane; Golgi apparatus; cytosol; microtubule; plasma membrane; Golgi to vacuole transport; microtubule binding; lipid binding; plasmodesma; phragmoplast; membrane; clathrin-coated vesicle	Q9SE83 I1LVI3 I1MQT0 I1KNS5 I1KZR0	4	S 855	S 855;	1
U451WHF100-831	831	YSFDVQKAESETGTKEVEVT	Pool_1_Pep831	Source 1, Source 2	A0A654ERW1	S 10	AT1G67230	GO:0000785; GO:0005634; GO:0005635; GO:0005652; GO:0005654; GO:0005739; GO:0005829; GO:0006997; GO:0031965; GO:0034399; GO:0097298	chromatin; nucleus; nuclear envelope; nuclear lamina; nucleoplasm; mitochondrion; cytosol; nucleus organization; nuclear membrane; nuclear periphery; regulation of nucleus size	F4HRT5 K7MV72 I1KWP9	2	S 887	S 887;	1
U451WHF100-832	832	YYLHRSPISTPRDSEPQLLP	Pool_1_Pep832	Source 1, Source 2	A0A178VH72	S 9;T 10	AT3G15300	GO:0005634	nucleus	Q9LDZ1 I1LT47 I1LV17 I1M371 I1KDU4 I1L2Z5	10	S 253, T 254	S 253;T 254;	1
U451WHF100-833	833	LAADESTGTIGKRLASINVE	Pool_1_Pep833	Source 1	B3H6D7;A0A178V8L4	S 16;T 9;S 6;T 7	AT2G36460;AT3G52930	GO:0003729; GO:0004332; GO:0005507; GO:0005618; GO:0005730; GO:0005739; GO:0005740; GO:0005741; GO:0005774; GO:0005829; GO:0005886; GO:0006094; GO:0006096; GO:0009506; GO:0009507; GO:0030388; GO:0046686; GO:0048046; GO:0080167	mRNA binding; fructose-bisphosphate aldolase activity; copper ion binding; cell wall; nucleolus; mitochondrion; mitochondrial envelope; mitochondrial outer membrane; vacuolar membrane; cytosol; plasma membrane; gluconeogenesis; glycolytic process; plasmodesma; chloroplast; fructose 1,6-bisphosphate metabolic process; response to cadmium ion; apoplast; response to karrikin	Q9LF98 B4FAL9 B4FWP0	44	Null	0	0	Os06t0608700	LOC_Os06g40640	Glyma10g07710;Glyma03g34950;Glyma02g47280;Glyma13g21540
U451WHF100-834	834	MARKMKDTDSEEELKEAFRV	Pool_1_Pep834	Source 1	A0A654EWJ3;A0A178UHI2;A0A178VP83;Q1H5F3	S 10;T 8	AT3G43810;AT2G41110;AT3G56800;AT2G27030;AT5G21274	GO:0005509; GO:0005737; GO:0005874	calcium ion binding; cytoplasm; microtubule	P0DH97 MEDTR03228 G7L3N5 Q71JC5 MEDTR03228 G7L3N5 Q71JC5 MEDTR03228 G7L3N5 Q71JC5	24	Null	0	0	Os01t0267900;Os03t0319300;Os01t0279300;Os07t0687200	LOC_Os01g16240;LOC_Os01g17190;LOC_Os03g20370;LOC_Os07g48780	Glyma13g03910;Glyma03g00640;Glyma05g13900;Glyma14g04460;Glyma19g19680;Glyma02g44350;Glyma19g30140
U451WHF100-835	835	MKDNNTPSQSIISSSTSTMQ	Pool_1_Pep835	Source 1	A0A5S9V8W3	T 6;S 8;S 10;S 13;S 14;S 15;T 16	AT1G20200	GO:0000502; GO:0005634; GO:0005829; GO:0005886; GO:0006511; GO:0008541; GO:0009506; GO:0030234; GO:0042176; GO:0008152	proteasome complex; nucleus; cytosol; plasma membrane; ubiquitin-dependent protein catabolic process; proteasome regulatory particle, lid subcomplex; plasmodesma; enzyme regulator activity; regulation of protein catabolic process; metabolic process	Q9LNU4 G7I8C5 G7J5U6	22	Null	0	0
U451WHF100-836	836	VESVVKLKGLDIETPSHYTV	Pool_1_Pep836	Source 1	A0A178UV39	S 16	AT4G30190	GO:0005524; GO:0005774; GO:0005794; GO:0005886; GO:0008553; GO:0009506; GO:0016021; GO:0120029	ATP binding; vacuolar membrane; Golgi apparatus; plasma membrane; P-type proton-exporting transporter activity; plasmodesma; integral component of membrane; proton export across plasma membrane	F4JPJ7 G7IN02 G7JCD0 G7JUD3	21	Null	0	0
U451WHF100-837	837	RATSPQPDGPTAGGSLKSMK	Pool_1_Pep837	Source 1	A0A178WBB3	T 11;S 15	AT1G10290	GO:0000139; GO:0000266; GO:0003924; GO:0005525; GO:0005576; GO:0005737; GO:0005774; GO:0005794; GO:0005829; GO:0005874; GO:0005886; GO:0006896; GO:0008017; GO:0008289; GO:0009506; GO:0009524; GO:0016020; GO:0030136	Golgi membrane; mitochondrial fission; GTPase activity; GTP binding; extracellular region; cytoplasm; vacuolar membrane; Golgi apparatus; cytosol; microtubule; plasma membrane; Golgi to vacuole transport; microtubule binding; lipid binding; plasmodesma; phragmoplast; membrane; clathrin-coated vesicle	Q9SE83 I1LVI3 I1MQT0 I1KNS5 I1KZR0	18	T 543, S 547	0	0
U451WHF100-838	838	FSPAFTPSGTPKILSTAASP	Pool_1_Pep838	Source 1	Q0IGM5	S 15;T 6;S 8;T 10;T 16	AT1G56080	GO:0005886; GO:0010168; GO:0016021; GO:0022857	plasma membrane; ER body; integral component of membrane; transmembrane transporter activity	Q0IGM5 K7TNL4 B6TTT3	17	Null	0	0
U451WHF100-839	839	LSTAASPRSYSAASSPKLFS	Pool_1_Pep839	Source 1	Q0IGM5	S 6;S 11;S 15	AT1G56080	GO:0005886; GO:0010168; GO:0016021; GO:0022857	plasma membrane; ER body; integral component of membrane; transmembrane transporter activity	Q0IGM5 K7TNL4 B6TTT3	17	Null	0	0
U451WHF100-840	840	MAKKMKDTDSEEELKEAFRV	Pool_1_Pep840	Source 1	A0A1P8ANC4;F4K8M3	S 10;T 8	AT1G66410;AT5G37780	GO:0005509; GO:0005737; GO:0005886	calcium ion binding; cytoplasm; plasma membrane	P0DH95 MEDTR03228 G7L3N5 Q71JC5 MEDTR03228 G7L3N5 Q71JC5	16	Null	0	0	Os05t0491100	LOC_Os05g41210
U451WHF100-841	841	RWNSNSIKVPEAQITNSATP	Pool_1_Pep841	Source 1	O65655	T 15;S 6	AT4G39680	GO:0003676; GO:0005829; GO:0005886	nucleic acid binding; cytosol; plasma membrane	O65655 MEDTR08411 G7J4D9	15	Null	0	0
U451WHF100-842	842	VPEAQITNSATPTTTPRSTG	Pool_1_Pep842	Source 1	O65655	T 7;T 13;T 11;T 15;T 14;S 9	AT4G39680	GO:0003676; GO:0005829; GO:0005886	nucleic acid binding; cytosol; plasma membrane	O65655 MEDTR08411 G7J4D9	15	Null	0	0
U451WHF100-843	843	QRDRRSESLAKKRSRLSSAP	Pool_1_Pep843	Source 1	F4KGU2	S 14;S 8;S 6	AT5G10360	GO:0003729; GO:0003735; GO:0005829; GO:0005886; GO:0006412; GO:0009506; GO:0022626; GO:0022627; GO:0042788	mRNA binding; structural constituent of ribosome; cytosol; plasma membrane; translation; plasmodesma; cytosolic ribosome; cytosolic small ribosomal subunit; polysomal ribosome	P51430 Q2HTS1 MEDTR20278	13	Null	0	0
U451WHF100-844	844	DSWFGTRKTSASIRTALSHV	Pool_1_Pep844	Source 1	A0A178W8D1	T 6;T 15	AT1G33120;AT1G33140	GO:0002181; GO:0003729; GO:0003735; GO:0005634; GO:0005730; GO:0005773; GO:0005774; GO:0005829; GO:0005886; GO:0009506; GO:0009941; GO:0019843; GO:0022625; GO:0022626; GO:0008152	cytoplasmic translation; mRNA binding; structural constituent of ribosome; nucleus; nucleolus; vacuole; vacuolar membrane; cytosol; plasma membrane; plasmodesma; chloroplast envelope; rRNA binding; cytosolic large ribosomal subunit; cytosolic ribosome; metabolic process	P49209 B6TH42 B6SI39 A0A1D6LJJ2 C4JBF5 B6TH42 B6SI39 A0A1D6LJJ2 C4JBF5	12	Null	0	0
U451WHF100-845	845	FDKDQNGFISAAELRHVMTN	Pool_1_Pep845	Source 1	A0A654EWJ3;F4K8M3;A0A178VP83;Q1H5F3;A0A1P8ANC4;A0A178UHI2	S 10	AT3G43810;AT2G41110;AT1G66410;AT5G37780;AT3G56800;AT2G27030;AT5G21274	GO:0005509; GO:0005737; GO:0005874	calcium ion binding; cytoplasm; microtubule	P0DH97 MEDTR03228 G7L3N5 Q71JC5 MEDTR03228 G7L3N5 Q71JC5 MEDTR03228 G7L3N5 Q71JC5	12	Null	0	0	Os01t0267900;Os07t0687200;Os05t0491100;Os03t0319300;Os01t0279300	LOC_Os03g20370;LOC_Os01g16240;LOC_Os01g17190;LOC_Os05g41210;LOC_Os07g48780	Glyma13g03910;Glyma03g00640;Glyma05g13900;Glyma14g04460;Glyma19g19680;Glyma02g44350;Glyma19g30140
U451WHF100-846	846	KVHACVGGTSVREDQRILQA	Pool_1_Pep846	Source 1	F4JEL5;F4HV96	T 9;S 10	AT1G54270;AT3G13920	GO:0003743; GO:0004386; GO:0005524; GO:0016787	translation initiation factor activity; helicase activity; ATP binding; hydrolase activity	A8MRZ7 G7LI94 A2Q689 G7IS33	12	Null	0	0			Glyma08g20300;Glyma15g03020;Glyma13g42360;Glyma07g00950
U451WHF100-847	847	MKDNQTPTQSVVSAPTSTLQ	Pool_1_Pep847	Source 1	Q9LQR8	T 6;T 8;S 10;S 13;T 16	AT1G75990	GO:0000502; GO:0005739; GO:0005829; GO:0005886; GO:0006511; GO:0008541; GO:0030163; GO:0030234; GO:0042176; GO:0008152	proteasome complex; mitochondrion; cytosol; plasma membrane; ubiquitin-dependent protein catabolic process; proteasome regulatory particle, lid subcomplex; protein catabolic process; enzyme regulator activity; regulation of protein catabolic process; metabolic process	Q9LQR8 G7I8C5 G7J5U6	12	Null	0	0
U451WHF100-848	848	EAKKEEKEESDDDMGFSLFE	Pool_1_Pep848	Source 1	Q0WRF9	S 10	AT3G44590	GO:0002182; GO:0003735; GO:0005634; GO:0005829; GO:0022625; GO:0022626; GO:0099503	cytoplasmic translational elongation; structural constituent of ribosome; nucleus; cytosol; cytosolic large ribosomal subunit; cytosolic ribosome; secretory vesicle	Q9LXM8 B4FVI4 B6SIT5 MAIZE84876 C4IYY6 MAIZE84884 O24415	11	Null	0	0
U451WHF100-849	849	EEKKEEKEESDDDMGFSLFE	Pool_1_Pep849	Source 1	F4IGR5;F4IGR3	S 10	AT2G27710;AT2G27720	GO:0002182; GO:0003729; GO:0003735; GO:0005634; GO:0005730; GO:0005777; GO:0005829; GO:0005886; GO:0009409; GO:0009507; GO:0022625; GO:0022626; GO:0042788; GO:0099503	cytoplasmic translational elongation; mRNA binding; structural constituent of ribosome; nucleus; nucleolus; peroxisome; cytosol; plasma membrane; response to cold; chloroplast; cytosolic large ribosomal subunit; cytosolic ribosome; polysomal ribosome; secretory vesicle	Q9SLF7 B4FVI4 B6SIT5 MAIZE84876 C4IYY6 MAIZE84884 O24415	11	Null	0	0
U451WHF100-850	850	AADESTGTIGKRLASINVEN	Pool_1_Pep850	Source 1	B3H6D7;A0A178V8L4	S 15;T 8;T 6	AT2G36460;AT3G52930	GO:0003729; GO:0004332; GO:0005507; GO:0005634; GO:0005739; GO:0005783; GO:0005829; GO:0005886; GO:0006094; GO:0006096; GO:0009506; GO:0030388; GO:0031930; GO:0046686; GO:0071456	mRNA binding; fructose-bisphosphate aldolase activity; copper ion binding; nucleus; mitochondrion; endoplasmic reticulum; cytosol; plasma membrane; gluconeogenesis; glycolytic process; plasmodesma; fructose 1,6-bisphosphate metabolic process; mitochondria-nucleus signaling pathway; response to cadmium ion; cellular response to hypoxia	Q9SJQ9 B4FAL9 B4FWP0	10	Null	0	0	Os06t0608700	LOC_Os06g40640	Glyma10g07710;Glyma03g34950;Glyma02g47280;Glyma13g21540
U451WHF100-851	851	EKKDEPAEESDGDLGFGLFD	Pool_1_Pep851	Source 1	B9DFS7	S 10	AT4G00810	GO:0002181; GO:0003735; GO:0005634; GO:0005829; GO:0006414; GO:0022625; GO:0022626; GO:0030295; GO:0043021	cytoplasmic translation; structural constituent of ribosome; nucleus; cytosol; translational elongation; cytosolic large ribosomal subunit; cytosolic ribosome; protein kinase activator activity; ribonucleoprotein complex binding	O23095 B4FUB4 B6T361	10	Null	0	0
U451WHF100-852	852	GSGRVTMRKTVAKPKGPSGS	Pool_1_Pep852	Source 1	A0A178VRB0;A0A178WKX1;A0A178W2T0	T 10	AT1G29930;AT1G29920;AT2G34420;AT1G29910	GO:0003729; GO:0005634; GO:0009416; GO:0009522; GO:0009523; GO:0009535; GO:0009579; GO:0009750; GO:0009768; GO:0009941; GO:0010287; GO:0016021; GO:0016168; GO:0018298; GO:0046872; GO:0048046; GO:0008152	mRNA binding; nucleus; response to light stimulus; photosystem I; photosystem II; chloroplast thylakoid membrane; thylakoid; response to fructose; photosynthesis, light harvesting in photosystem I; chloroplast envelope; plastoglobule; integral component of membrane; chlorophyll binding; metal ion binding; apoplast; metabolic process	P0CJ48 A0A1D6NLF1 B6T2Y9 B6T2Y9 B6T2Y9 B4FQ80 P12329 B4FUA1 A0A1D6NLF1 B6T2Y9 B6T2Y9 B6T2Y9 B4FQ80 P12329 B4FUA1	10	Null	0	0
U451WHF100-853	853	FKKVASFLSRFKSIPSIVEL	Pool_1_Pep853	Source 1	F4KGY8	S 13;S 6;S 9;S 16	AT5G17310	GO:0003983; GO:0005737; GO:0005829; GO:0005886; GO:0005977; GO:0006011; GO:0009536; GO:0009555; GO:0010942; GO:0046686; GO:0052543	UTP:glucose-1-phosphate uridylyltransferase activity; cytoplasm; cytosol; plasma membrane; glycogen metabolic process; UDP-glucose metabolic process; plastid; pollen development; positive regulation of cell death; response to cadmium ion; callose deposition in cell wall	P57751 B6T4R3 C0P429 B4FAD9	9	Null	0	0
U451WHF100-854	854	IEDEFVTPPSSPTSSVKNSP	Pool_1_Pep854	Source 1	Q8GXW8	T 7;S 10;S 11;T 13;S 14;S 15	AT1G04780	GO:0005737; GO:0005886	cytoplasm; plasma membrane	Q8GXW8 B8A3B6 C0PG75	9	Null	0	0
U451WHF100-855	855	LPRGRSPAQSVSGGSLEDPA	Pool_1_Pep855	Source 1	Q9SU69	S 15;S 6;S 10;S 12	AT3G48060	GO:0003682; GO:0005634; GO:0006325	chromatin binding; nucleus; chromatin organization	A0A1I9LTA1 A0A1D6P658 MAIZE95069	9	Null	0	0
U451WHF100-856	856	SVSGGSLEDPAPVNSRVSSP	Pool_1_Pep856	Source 1	Q9SU69;F4JCS8	S 6;S 15	AT3G48060;AT3G48050	GO:0003682; GO:0005634; GO:0006325	chromatin binding; nucleus; chromatin organization	A0A1I9LTA1 A0A1D6P658 MAIZE95069	9	Null	0	0
U451WHF100-857	857	IPPTSEEPTTEVEKSPVAEK	Pool_1_Pep857	Source 1	A0A178UQN5	S 15;T 9;T 10;S 5	AT5G47210	GO:0003723; GO:0003729; GO:0005634; GO:0005737; GO:0005886; GO:0009536; GO:0048471	RNA binding; mRNA binding; nucleus; cytoplasm; plasma membrane; plastid; perinuclear region of cytoplasm	Q9LVT8 B6T8U0 B4FR90	8	Null	0	0
U451WHF100-858	858	KANRGDLTPEELKERQAKGM	Pool_1_Pep858	Source 1	A0A5S9WS48;A0A178WM19	T 8	AT1G62740;AT1G12270	GO:0005576; GO:0005634; GO:0005829; GO:0051131; GO:0051879; GO:0070678	extracellular region; nucleus; cytosol; chaperone-mediated protein complex assembly; Hsp90 protein binding; preprotein binding	Q9LNB6 C0P732 C4J4W3 A0A1D6HEP1	8	Null	0	0
U451WHF100-859	859	LPPAITSPETSPERHIEDTW	Pool_1_Pep859	Source 1	F4IFQ0	T 6;S 7;S 11;T 10	AT2G27210	GO:0005634; GO:0009742; GO:0046872; GO:0106306; GO:0106307; GO:0009719	nucleus; brassinosteroid mediated signaling pathway; metal ion binding; protein serine phosphatase activity; protein threonine phosphatase activity; response to endogenous stimulus	F4IFQ0 G7IRF4 MEDTR38652	8	Null	0	0
U451WHF100-860	860	RGNWGTTEDDIPPTSEEPTT	Pool_1_Pep860	Source 1	A0A178UQN5	T 14;S 15;T 6;T 7	AT5G47210	GO:0003723; GO:0003729; GO:0005634; GO:0005737; GO:0005886; GO:0009536; GO:0048471	RNA binding; mRNA binding; nucleus; cytoplasm; plasma membrane; plastid; perinuclear region of cytoplasm	Q9LVT8 B6T8U0 B4FR90	8	Null	0	0
U451WHF100-861	861	TPSKLSSFFSGTQDKCATCK	Pool_1_Pep861	Source 1	A0A178VQD3	S 10;S 7	AT2G45800	GO:0005737; GO:0005886; GO:0015629; GO:0046872; GO:0051015; GO:0051017	cytoplasm; plasma membrane; actin cytoskeleton; metal ion binding; actin filament binding; actin filament bundle assembly	O80839 B4FPL8 A0A1D6E4S2 K7U2J9 A0A1D6HEG9	8	Null	0	0
U451WHF100-862	862	AARKKQKTFPSYNPSIGATG	Pool_1_Pep862	Source 1	A0A178VB56	T 8;S 11;Y 12;S 15	AT3G12140	GO:0003682; GO:0005634; GO:0010228; GO:0031493; GO:0050832	chromatin binding; nucleus; vegetative to reproductive phase transition of meristem; nucleosomal histone binding; defense response to fungus	Q9C7C4 C0P880 B4FDM5 A6YRS1	7	Null	0	0
U451WHF100-863	863	AEKSALPLKTPENSPTATDT	Pool_1_Pep863	Source 1	Q9C829	T 10;S 14;T 16	AT1G52380	GO:0005634; GO:0005643; GO:0005654; GO:0005737; GO:0005829; GO:0015031; GO:0043547; GO:0046907; GO:0051028	nucleus; nuclear pore; nucleoplasm; cytoplasm; cytosol; protein transport; positive regulation of GTPase activity; intracellular transport; mRNA transport	Q9C829 B4FYD7 K7V4N5	7	Null	0	0
U451WHF100-864	864	DDAPKSPPNSPNSSTRKACY	Pool_1_Pep864	Source 1	A0A1P8AQW2	S 6;S 10;S 13;S 14;T 15	AT1G43130	GO:0005768; GO:0005794; GO:0005802; GO:0010222; GO:0016021	endosome; Golgi apparatus; trans-Golgi network; stem vascular tissue pattern formation; integral component of membrane	Q9C8C1 B4FM53 B4F8K8	7	Null	0	0
U451WHF100-865	865	FKKVATFLSRFKSIPSIVEL	Pool_1_Pep865	Source 1	A0A5S9X8Z0	S 13;T 6;S 9;S 16	AT3G03250	GO:0003983; GO:0005737; GO:0005829; GO:0005886; GO:0005977; GO:0005985; GO:0006011; GO:0009555; GO:0016036; GO:0052543; GO:0090406	UTP:glucose-1-phosphate uridylyltransferase activity; cytoplasm; cytosol; plasma membrane; glycogen metabolic process; sucrose metabolic process; UDP-glucose metabolic process; pollen development; cellular response to phosphate starvation; callose deposition in cell wall; pollen tube	Q9M9P3 B6T4R3 C0P429 B4FAD9	7	Null	0	0
U451WHF100-866	866	ITRHATIQPFDVLPSPTFSA	Pool_1_Pep866	Source 1	A0A178VB56	S 15;T 6	AT3G12140	GO:0003682; GO:0005634; GO:0010228; GO:0031493; GO:0050832	chromatin binding; nucleus; vegetative to reproductive phase transition of meristem; nucleosomal histone binding; defense response to fungus	Q9C7C4 C0P880 B4FDM5 A6YRS1	7	Null	0	0
U451WHF100-867	867	KAAEKSALPLKTPENSPTAT	Pool_1_Pep867	Source 1	Q9C829	T 12;S 16;S 6	AT1G52380	GO:0005634; GO:0005643; GO:0005654; GO:0005737; GO:0005829; GO:0015031; GO:0043547; GO:0046907; GO:0051028	nucleus; nuclear pore; nucleoplasm; cytoplasm; cytosol; protein transport; positive regulation of GTPase activity; intracellular transport; mRNA transport	Q9C829 B4FYD7 K7V4N5	7	Null	0	0
U451WHF100-868	868	DVIQQAQSGTGKTATFCSGV	Pool_1_Pep868	Source 1	A0A178WL55;F4JEL5;F4HV96	S 8;T 10	AT1G54270;AT3G13920;AT1G72730	GO:0002183; GO:0003724; GO:0003729; GO:0003743; GO:0005524; GO:0005634; GO:0005774; GO:0005829; GO:0005886; GO:0009506; GO:0016787; GO:0046686	cytoplasmic translational initiation; RNA helicase activity; mRNA binding; translation initiation factor activity; ATP binding; nucleus; vacuolar membrane; cytosol; plasma membrane; plasmodesma; hydrolase activity; response to cadmium ion	P41377 G7LI94 A2Q689 G7IS33	6	Null	0	0			Glyma04g05580;Glyma06g05580
U451WHF100-869	869	EKTDQAILSNSSDLGRGGST	Pool_1_Pep869	Source 1	A0A178WBX4	S 9;S 11;S 12	AT1G22280	GO:0004721; GO:0004722; GO:0005634; GO:0005886; GO:0006470; GO:0009506; GO:0010161; GO:0008152; GO:0009628	phosphoprotein phosphatase activity; protein serine/threonine phosphatase activity; nucleus; plasma membrane; protein dephosphorylation; plasmodesma; red light signaling pathway; metabolic process; response to abiotic stimulus	F4I1B4 G7INW2 A2Q6E4	6	Null	0	0
U451WHF100-870	870	FLRNPSFLWRNTTPVPSPRV	Pool_1_Pep870	Source 1	A0A654G4U2	T 13;S 6;T 12	AT5G27420	GO:0004842; GO:0009737; GO:0010200; GO:0016020; GO:0016021; GO:0042742; GO:0043562; GO:0046872; GO:0071456; GO:0098542; GO:0008152; GO:0009607; GO:0009719; GO:0006950; GO:0009628	ubiquitin-protein transferase activity; response to abscisic acid; response to chitin; membrane; integral component of membrane; defense response to bacterium; cellular response to nitrogen levels; metal ion binding; cellular response to hypoxia; defense response to other organism; metabolic process; response to biotic stimulus; response to endogenous stimulus; response to stress; response to abi…	Q8LGA5 G7I803 Q2HTN3	6	Null	0	0
U451WHF100-871	871	GAPMATGRMSGSLASAGSVS	Pool_1_Pep871	Source 1	A0A5S9US97	S 15;T 6;S 10;S 12	AT1G16860	GO:0005886; GO:0016021; GO:2001007; GO:0008152	plasma membrane; integral component of membrane; negative regulation of cellulose biosynthetic process; metabolic process	Q9FZ45 A0A1D6IYY2 K7ULP1 B8A1S1 B4G0P6	6	Null	0	0
U451WHF100-872	872	KASRGDLTPEELKERQAKAM	Pool_1_Pep872	Source 1	Q9STH1	T 8	AT4G12400	GO:0005634; GO:0005829; GO:0010286; GO:0051131; GO:0051879; GO:0070678; GO:0006950; GO:0009628	nucleus; cytosol; heat acclimation; chaperone-mediated protein complex assembly; Hsp90 protein binding; preprotein binding; response to stress; response to abiotic stimulus	Q9STH1 C0P732 C4J4W3 A0A1D6HEP1	6	Null	0	0
U451WHF100-873	873	KASTEKEGDSMQVDSPAAVE	Pool_1_Pep873	Source 1	A0A5S9X3M3	S 10;S 15	AT2G32730	GO:0000502; GO:0005634; GO:0005783; GO:0005829; GO:0008540; GO:0030234; GO:0034515; GO:0042176; GO:0043161; GO:0008152	proteasome complex; nucleus; endoplasmic reticulum; cytosol; proteasome regulatory particle, base subcomplex; enzyme regulator activity; proteasome storage granule; regulation of protein catabolic process; proteasome-mediated ubiquitin-dependent protein catabolic process; metabolic process	O48844 MEDTR01625 G7LCC0	6	Null	0	0
[truncated: 7,130 more rows]
