# Supplementary material for: Identifying Receptor Kinase Substrates Using an 8000 Peptide Kinase Client Library Enriched for Conserved Phosphorylation Sites
Source: Mol Cell Proteomics. 2025 Feb 7;24(3):100926. doi: 10.1016/j.mcpro.2025.100926 (PMC11952801; doi:10.1016/j.mcpro.2025.100926)
Supplement: Supplemental Table S3 [file mmc3.xlsx]

## Sheet: P2K1 Phosphopeptide candidates
Supplemental Table S3. Phosphopeptide candidates identified in GST-P2K1WT-CD with ATP samples after applying all filtration criteria.
KiC Assay P2K1 experimental results
Peptide Accession*	Peptide	-10lg Peptide probability score	Mass	Length	ppm	m/z	z	Phosphopeptide Spectrum count	Stoichiometry (%) a	Ascore (Phosphorylation site)	Peptide	Source	Matched Arabidopsis IDs	Consensus Location SUBAcon	Description	UniProt IDs	GO_IDs	GO_Terms	Uniprot Orthogs in Soybean/Rice/Medicago/Zeamays/Lotus
Pool_6_Pep112	PKNASPT(+79.97)IVSPKQYKRRFRK	111.91	2480.35	20	-3.1	621.097	4	11	100	T7:Phosphorylation (STY):22.85	PKNASPTIVSPKQYKRRFRK	Source 2	AT1G71010	plasma membrane	FORMS APLOID AND BINUCLEATE CELLS 1C;Encodes a protein that is predicted to act as a phosphatidylinositol-3P 5-kinase, but, because it lacks a FYVE domain, it is unlikely to be efficiently targeted to membranes containing the proposed phosphatidylinositol-3P substrate. Therefore, its molecular function remains unknown.	Q9SSJ8	GO:0000285; GO:0005524; GO:0010008; GO:0016887; GO:0046854; GO:0090332	0	Q9SSJ8, Q8H3L8, B8BB02, B8BF61, I1ND68, I1KM34
Pool_6_Pep710	RNFYVSNPLT(+79.97)KSFRELPARS	145.86	2461.23	20	1.5	616.318	4	19	90.4762	T10:Phosphorylation (STY):22.85	RNFYVSNPLTKSFRELPARS	Source 2	AT1G27340	nucleus	Galactose oxidase/kelch repeat superfamily protein;	A0A178WH33	GO:0004842; GO:0010305; GO:0010928; GO:0031146; GO:0060776	0	Q9FZK1, Q5JJQ2, A2WYI6, K7LRY9, I1MYE1, A0A0R0IQV1
Pool_8_Pep397	ICNKMGLKGYQIGKT(+79.97)KIFLR	92.22	2390.27	20	2.3	598.58	4	8	88.8889	T15:Phosphorylation (STY):39.44	ICNKMGLKGYQIGKTKIFLR	Source 5, Source 2	AT2G31900	peroxisome	myosin-like protein XIF;Encodes an novel myosin isoform.	A0A5S9X337	GO:0000146; GO:0003774; GO:0005516; GO:0005524; GO:0005737; GO:0007015; GO:0015629; GO:0016461; GO:0030048; GO:0030050; GO:0030898; GO:0031982; GO:0051015	microfilament motor activity; cytoskeletal motor activity; calmodulin binding; ATP binding; cytoplasm; actin filament organization; actin cytoskeleton; unconventional myosin complex; actin filament-based movement; vesicle transport along actin filament; vesicle; actin filament binding	F4IRU3 B8AJV7 Q0DNL1
Pool_2_Pep149	LLQRVKS(+79.97)IKLPSLYRSDPDP	101.81	2404.29	20	-2.7	802.438	3	19	86.3636	S7:Phosphorylation (STY):96.93	LLQRVKSIKLPSLYRSDPDP	Source 1, Source 2	AT4G26130	extracellular	;	Q9SZI4	GO:0016021	integral component of membrane	Q9SZI4 I1LXZ4 K7MBY1 I1L1H5
Pool_1_Pep678	SKKVLMPNLS(+79.97)GIFNRKKNQV	123.93	2380.28	20	-1.4	596.08	4	26	81.25	S10:Phosphorylation (STY):197.55	SKKVLMPNLSGIFNRKKNQV	Source 1, Source 2	AT5G55860	nucleus	Plant protein of unknown function (DUF827);	Q9LVQ4	GO:0005829; GO:0005886; GO:0009536; GO:0009903; GO:0009904; GO:0071260; GO:0009628	cytosol; plasma membrane; plastid; chloroplast avoidance movement; chloroplast accumulation movement; cellular response to mechanical stimulus; response to abiotic stimulus	Q9LVQ4 I1N092 I1JJK4 I1KYL0
Pool_4_Pep120	GIAKTGSGKT(+79.97)LAFGIPAIMH	161.95	2049.05	20	7.8	684.032	3	24	80	T10:Phosphorylation (STY):44.84	GIAKTGSGKTLAFGIPAIMH	Source 2	AT1G31970	nucleus	DEA(D/H)-box RNA helicase family protein;	A0A178W5E1	GO:0003723; GO:0003724; GO:0005524; GO:0005730; GO:0005829; GO:0006364	0	Q9C551, Q6YS30, B8A6R8, I1J4L9, I1L537
Pool_5_Pep458	LPKNT(+79.97)VILPTMLSPLGKACA	82.57	2146.13	20	1.8	716.388	3	20	80	T5:Phosphorylation (STY):68.60	LPKNTVILPTMLSPLGKACA	Source 2	AT5G46570	plasma membrane	BR-signaling kinase 2;Encodes BR-signaling kinase 2 (BSK2), one of the three homologous BR-signaling kinases (BSK1, AT4G35230; BSK2, AT5G46570; BSK3, AT4G00710). Mediates signal transduction from receptor kinase BRI1 by functioning as the substrate of BRI1. Plasma membrane localized.	A0A654G8G5	GO:0005524; GO:0005886; GO:0009742; GO:0106310; GO:0106311	0	Q9LS26, Q8S7N5, B8BIC9, I1MVD1, I1K117
Pool_5_Pep909	NKPKPPT(+79.97)IITRDSPNVLRSH	77.02	2349.23	20	3.2	588.32	4	12	80	T7:Phosphorylation (STY):38.16	NKPKPPTIITRDSPNVLRSH	Source 2	AT4G35390	nucleus	AT-hook protein of GA feedback 1;	A0A654FVR5	GO:0003680; GO:0003700; GO:0005634; GO:0009938; GO:0010228; GO:0043621	0	Q6DBQ1, Q6ZFU2, Q69PS9, A2YCE1
Pool_5_Pep851	NEVIYNT(+79.97)MILGYCKEGSSYR	74.2	2419.06	20	-1.1	1210.54	2	7	77.7778	T7:Phosphorylation (STY):60.92	NEVIYNTMILGYCKEGSSYR	Source 2	AT4G11690	endoplasmic reticulum	Pentatricopeptide repeat (PPR-like) superfamily protein;	A0A1P8B5Z8	GO:0005739; GO:0009737; GO:0080156	0	Q9T0D6, A0A0N7KLB5, B8AX70, I1MR84, K7KSV4, K7L342, K7L3V7
Pool_1_Pep311	IPMSQSSPYSPKT(+79.97)LKHPRSL	155	2333.16	20	-1.2	778.73	3	9	75	T13:Phosphorylation (STY):29.32	IPMSQSSPYSPKTLKHPRSL	Source 1, Source 2	AT3G53520	golgi	UDP-glucuronic acid decarboxylase 1;Encodes an isoform of UDP-glucuronic acid decarboxylase, which is predicted to be membrane-bound by PSORT analysis. This enzyme produces UDP-xylose, which is a substrate for many cell wall carbohydrates including hemicellulose and pectin. UDP-xylose is also known to feedback regulate several cell wall biosynthetic enzymes.	A0A178V9J6	GO:0005737; GO:0016021; GO:0032580; GO:0033320; GO:0042732; GO:0048040; GO:0070403	cytoplasm; integral component of membrane; UDP-D-xylose biosynthetic process; D-xylose metabolic process; UDP-glucuronate decarboxylase activity; NAD+ binding	Q8VZC0 I1L8M8 I1LYW8
Pool_4_Pep362	GTSMSTPVVS(+79.97)GIVALLRKKR	108.06	2179.19	20	-8.4	545.803	4	6	75	S10:Phosphorylation (STY):77.13	GTSMSTPVVSGIVALLRKKR	Source 2	AT1G66210	extracellular	Subtilisin-like serine endopeptidase family protein;	Q8GWX9	GO:0004252; GO:0005576	0	Q8GWX9, A2Z3D6, K7LP60
Pool_8_Pep113	MSRRLSLPAGAPVT(+79.97)VAVSPV	75.72	2087.1	20	1.6	696.71	3	6	75	T14:Phosphorylation (STY):63.97	MSRRLSLPAGAPVTVAVSPV	Source 4, Source 2		-			GO:0008150,GO:0016740,GO:0008152,GO:0006950,GO:0009628,GO:0009987,GO:0009058,GO:0005975,GO:0005794,GO:0007275	biological_process; transferase activity; metabolic process; response to stress; response to abiotic stimulus; biosynthetic process; carbohydrate metabolic process; Golgi apparatus; multicellular organism development	0
Pool_6_Pep224	PSGNTGGIVT(+79.97)AFYLTSKGGG	167.73	1962.91	20	0.2	982.467	2	14	73.6842	T10:Phosphorylation (STY):57.45	PSGNTGGIVTAFYLTSKGGG	Source 2	AT3G25050	extracellular	xyloglucan endotransglucosylase/hydrolase 3;encodes a xyloglucan endotransglucosylase/hydrolase. Higher expression in flowers and in response to IAA treatment.	A0A5S9XH05	GO:0004553; GO:0005618; GO:0009832; GO:0010411; GO:0016762; GO:0030243; GO:0048046; GO:0048573; GO:0071555	0	Q9LJR7, A0A0P0WUV5, I1N264, I1KZ59
Pool_2_Pep122	LQRAASNAYSWWWAS(+79.97)HIRTK	151.15	2511.2	20	1.1	628.81	4	25	73.5294	S15:Phosphorylation (STY):19.56	LQRAASNAYSWWWASHIRTK	Source 1, Source 2	AT1G09720;AT2G22560;AT1G58215	mitochondrion; nucleus	Kinase interacting (KIP1-like) family protein;	P0DMS1;F4I131;A0A178VLF4	GO:0003779	actin binding	F4I131 K7M7T2 A0A0R0KZM5 K7KJ54 K7KU81
Pool_1_Pep945	WKLNRT(+79.97)NSLLVLPRGGSSRR	100.6	2389.29	20	-0.2	598.332	4	8	72.7273	T6:Phosphorylation (STY):26.31	WKLNRTNSLLVLPRGGSSRR	Source 1, Source 2	AT3G05200	plasma membrane	RING/U-box superfamily protein;Encodes a putative RING-H2 zinc finger protein ATL6 (ATL6).	A0A178V9T3	GO:0004842; GO:0005886; GO:0010200; GO:0016021; GO:0016567; GO:0042742; GO:0046872; GO:0098542; GO:0008152; GO:0009607; GO:0006950	ubiquitin-protein transferase activity; plasma membrane; response to chitin; integral component of membrane; protein ubiquitination; defense response to bacterium; metal ion binding; defense response to other organism; metabolic process; response to biotic stimulus; response to stress	Q8RXX9 G7I803 Q2HTN3
Pool_3_Pep896	FKFDSSYEWVVT(+79.97)KKLGRSSE	163.27	2472.17	20	3.2	619.056	4	8	72.7273	T12:Phosphorylation (STY):34.81	FKFDSSYEWVVTKKLGRSSE	Source 2	AT3G07330	golgi	Cellulose-synthase-like C6;encodes a gene similar to cellulose synthase	W8PVG2	GO:0000138; GO:0000139; GO:0005768; GO:0005794; GO:0005802; GO:0016021; GO:0016757; GO:0042803; GO:0048868; GO:0071555; GO:0099402	0	Q9SRT3, I1MM88
Pool_8_Pep816	EYMQWFNS(+79.97)ITVPKLHRDTSL	125.49	2544.19	20	-3.5	849.07	3	19	70.3704	S8:Phosphorylation (STY):30.83	EYMQWFNSITVPKLHRDTSL	Source 5, Source 2	AT1G17930	nucleus	Aminotransferase-like, plant mobile domain family protein;	A0A654ECS2	GO:0005634; GO:0007275; GO:0008483; GO:0040008; GO:0048507	nucleus; multicellular organism development; transaminase activity; regulation of growth; meristem development	Q9LMT7
Pool_4_Pep341	GSLNT(+79.97)VVIASPEAAREVLRT	115.02	2162.11	20	1.5	721.715	3	7	70	T5:Phosphorylation (STY):22.45	GSLNTVVIASPEAAREVLRT	Source 2	AT2G45560	plasma membrane	cytochrome P450, family 76, subfamily C, polypeptide 1;cytochrome P450 monooxygenase	A0A1P8B309	GO:0004497; GO:0005506; GO:0016021; GO:0016705; GO:0020037	0	O64636, A0A0P0XRX9, Q10A28, Q10A27, A2Z5B1, B8BFV0, B8BFV1, A2XEJ7, A2XEJ8, ORYSI33499, K7LKI8, K7MU14, I1JKJ6, I1KIM3
Pool_2_Pep973	ARMSQKLIVSPIVKT(+79.97)LVFSK	125.17	2324.31	20	1.4	775.78	3	9	69.2308	T15:Phosphorylation (STY):88.98	ARMSQKLIVSPIVKTLVFSK	Source 2	AT3G01060	plastid	;	Q8RWI4	GO:0007623; GO:0016874	0	Q8RWI4, B9FL32, B8AZY2, I1LWQ0, I1N694
Pool_4_Pep960	KLLLLGAGESGKS(+79.97)TIFKQIK	142.75	2210.24	20	-0.1	737.759	3	9	69.2308	S13:Phosphorylation (STY):27.96	KLLLLGAGESGKSTIFKQIK	Source 2	AT2G26300	plasma membrane	G protein alpha subunit 1;Encodes an alpha subunit of a heterotrimeric GTP-binding protein. The active GTP-bound form of GPA1 binds to the GTG1 and GTG2 abscisic acid (ABA) receptors and appears to affect their GTPase and GTP-binding activity, and hence, ABA binding abilities. GPA1 is a positive regulator in ABA-mediated inhibition of stomatal opening. Plants with recessive mutant alleles have co…	A0A178VY32	GO:0001664; GO:0003376; GO:0003924; GO:0005095; GO:0005525; GO:0005777; GO:0005789; GO:0005834; GO:0005886; GO:0006571; GO:0007186; GO:0007188; GO:0008219; GO:0009094; GO:0009506; GO:0009738; GO:0009740; GO:0009749; GO:0009785; GO:0009789; GO:0009845; GO:0010027; GO:0010119; GO:0010244; GO:0016247; GO:0019236; GO:0031683; GO:0042127; GO:0046872; GO:0051020; GO:0072593; GO:0090333	0	P18064, A0A0P0WKZ0, ORYSI25107, SOYBN17031, K7MNE9, I1JU23
Pool_5_Pep625	MAIRRAQT(+79.97)LLCLSKFKTNFV	62.64	2419.26	20	0.7	605.826	4	9	69.2308	T8:Phosphorylation (STY):61.30	MAIRRAQTLLCLSKFKTNFV	Source 2	AT4G20930	mitochondrion	6-phosphogluconate dehydrogenase family protein;	A0A1P8B7M5	GO:0005739; GO:0006551; GO:0006573; GO:0006574; GO:0008442; GO:0009083; GO:0016616; GO:0043621; GO:0050661; GO:0051287	0	Q9SUC0, Q653U8, B8B1F8, K7MB43, I1L0F7
Pool_8_Pep702*	SMIQSAIMT(+79.97)TAWPVKAKGRG	118.22	2212.09	20	4.8	738.377	3	20	68.9655	T9:Phosphorylation (STY):40.00	SMIQSAIMTTAWPVKAKGRG	Source 5, Source 2	AT5G59090	extracellular	subtilase 4.12;	A0A654GCD7	GO:0004252; GO:0005576; GO:0005634; GO:0005737; GO:0009753	serine-type endopeptidase activity; extracellular region; nucleus; cytoplasm; response to jasmonic acid	Q8L7D2 G7KLZ6 G7KM07 G7LAM9 MEDTR05210 MEDTR06034 G7I248 G7I251 G7IIN3 G7IIN4 G7IIS1 MEDTR16542 G7J0E7
Pool_4_Pep161	GKKVVKT(+79.97)LMYFEHCPKPLGF	200	2401.21	20	0.9	801.415	3	11	68.75	T7:Phosphorylation (STY):62.26	GKKVVKTLMYFEHCPKPLGF	Source 2	AT3G14270	vacuole	phosphatidylinositol-4-phosphate 5-kinase family protein;Encodes a protein that is predicted to act as a 1-phosphatidylinositol-3-phosphate (PtdIns3P) 5-kinase based on its homology to Fab1 from yeast. It contains an FYVE domain required for binding to PtdIns3P-containing membranes in yeast, as well as a Cpn60_TCP1 homology domain plus a kinase domain. fab1a/fab1b pollen grains not viable and hav…	Q9LUM0	GO:0000285; GO:0005524; GO:0005739; GO:0005768; GO:0007033; GO:0009555; GO:0010008; GO:0010256; GO:0016887; GO:0046854; GO:0046872; GO:0090332	0	Q9LUM0, A0A0R0FUP7, I1KHJ0
Pool_2_Pep540	MQFMLYET(+79.97)MLTKLKKKRALK	83.98	2580.38	20	2.7	646.106	4	13	68.4211	T8:Phosphorylation (STY):9.40	MQFMLYETMLTKLKKKRALK	Source 3	AT2G39970	peroxisome	Mitochondrial substrate carrier family protein;	A0A178VUN6	GO:0005774; GO:0005777; GO:0015297; GO:0016021; GO:0043132; GO:0044375; GO:0046861	vacuolar membrane; peroxisome; antiporter activity; integral component of membrane; NAD transport; regulation of peroxisome size; glyoxysomal membrane	I1LMN8 I1MZ50 G7KBX5 B4FRM4 A2XEU9 Q84QA9 LOTJA18266
Pool_4_Pep913	KKKPQPVKISPWT(+79.97)LARLNAE	131.35	2383.31	20	-1	795.448	3	10	66.6667	T13:Phosphorylation (STY):40.63	KKKPQPVKISPWTLARLNAE	Source 2	AT1G69420	plasma membrane	DHHC-type zinc finger family protein;	A0A178WF77	GO:0005783; GO:0005794; GO:0005886; GO:0006612; GO:0016021; GO:0018230; GO:0019706; GO:0030659	0	Q9C533, Q339R3, Q10Q54, B8BGA2, B8AQH2, I1J5V1, I1JE91
Pool_3_Pep784	EVKVKTAKMSLEDIT(+79.97)KYWKR	156.93	2532.32	20	3.5	634.092	4	8	66.6667	T15:Phosphorylation (STY):22.08	EVKVKTAKMSLEDITKYWKR	Source 2	AT3G17760	cytosol	glutamate decarboxylase 5;	A0A178VFR2	GO:0004351; GO:0005516; GO:0005829; GO:0006538; GO:0009506; GO:0030170	0	Q9LSH2, I1MQM4
Pool_8_Pep337	AGT(+79.97)KVFKNCSALLERLMKHK	105.73	2353.22	20	-0.7	589.313	4	6	66.6667	T3:Phosphorylation (STY):163.40	AGTKVFKNCSALLERLMKHK	Source 5, Source 2	AT1G06230	nucleus	global transcription factor group E4;This gene is predicted to encode a bromodomain-containing protein. Plant lines expressing RNAi constructs targeted against GTE4 show some resistance to agrobacterium-mediated root transformation.	A0A178WDM0	GO:0005634; GO:0009294; GO:0045931; GO:0048364	nucleus; DNA mediated transformation; positive regulation of mitotic cell cycle; root development	Q9LNC4 I1LUL1 K7M2K1
Pool_8_Pep283	KNRYVLTGATWVT(+79.97)GAFNRVS	114.68	2319.15	20	2.1	774.063	3	4	66.6667	T13:Phosphorylation (STY):101.94	KNRYVLTGATWVTGAFNRVS	Source 5, Source 2	AT5G46870	cytosol	RNA-binding (RRM/RBD/RNP motifs) family protein;	Q6NM69	GO:0003723; GO:0005886; GO:0009536; GO:0050832; GO:0009607; GO:0006950	RNA binding; plasma membrane; plastid; defense response to fungus; response to biotic stimulus; response to stress	Q6NM69 I1J4S9 I1L4Z3
Pool_1_Pep105	DPESEVIALSPKTLLAT(+79.97)NRF	159.35	2280.14	20	-1	761.057	3	9	64.2857	T17:Phosphorylation (STY):59.30	DPESEVIALSPKTLLATNRF	Source 1, Source 2	AT3G50700	nucleus	indeterminate(ID)-domain 2;zinc finger protein, similar to maize Indeterminate1 (ID1)	Q9SCQ6	GO:0003677; GO:0003700; GO:0005634; GO:0006355; GO:0009740; GO:0009937; GO:0010336; GO:0046872	DNA binding; DNA-binding transcription factor activity; nucleus; regulation of transcription, DNA-templated; gibberellic acid mediated signaling pathway; regulation of gibberellic acid mediated signaling pathway; gibberellic acid homeostasis; metal ion binding	Q9SCQ6 I1MNH4 I1J8W7 K7K6N3
Pool_4_Pep897	KKADSLFPIVSGAS(+79.97)IVAKVT	136.99	2110.14			704.391	3	5	62.5	S14:Phosphorylation (STY):68.23	KKADSLFPIVSGASIVAKVT	Source 2	AT2G25100	nucleus	Polynucleotidyl transferase, ribonuclease H-like superfamily protein;	A8MRI6	GO:0003723; GO:0004523; GO:0006298; GO:0032299; GO:0043137; GO:0046872	0	Q9SEZ6, Q53QG3, A2ZBK3, I1LF08
Pool_6_Pep38	PDLETYT(+79.97)LLLSSLLKRFNKL	147.88	2443.31	20	2.6	611.84	4	5	62.5	T7:Phosphorylation (STY):33.88	PDLETYTLLLSSLLKRFNKL	Source 2	AT3G25210	mitochondrion	Tetratricopeptide repeat (TPR)-like superfamily protein;	Q9LSF5	GO:0005739	0	Q9LSF5, Q5SMM9, A2YA26, I1M1I8, I1MF06
Pool_6_Pep443*	QRKMLNALS(+79.97)TIMAHVPRSLR	105.51	2401.26	20	-0.2	481.262	5	5	62.5	S9:Phosphorylation (STY):20.00	QRKMLNALSTIMAHVPRSLR	Source 2	AT1G76350;AT1G20640	nucleus	Plant regulator RWP-RK family protein;	Q9LE38;A0A178W0G0	GO:0003677; GO:0003700; GO:0005634	0	Q9LE38, A0A0P0XQL5, B8BE53, K7KHM8, K7KSJ1
Pool_1_Pep591	REHGNSPGYYDGRYWT(+79.97)MWKL	144.74	2595.12	20	2.5	649.791	4	13	61.9048	T16:Phosphorylation (STY):26.31	REHGNSPGYYDGRYWTMWKL	Source 1, Source 2	AT1G67090	plastid	ribulose bisphosphate carboxylase small chain 1A;	F4HRR5	GO:0003729; GO:0005507; GO:0005739; GO:0009409; GO:0009507; GO:0009535; GO:0009570; GO:0009579; GO:0009853; GO:0009941; GO:0015979; GO:0019253; GO:0022626; GO:0031969; GO:0031977; GO:0048046; GO:0110102	mRNA binding; copper ion binding; mitochondrion; response to cold; chloroplast; chloroplast thylakoid membrane; chloroplast stroma; thylakoid; photorespiration; chloroplast envelope; photosynthesis; reductive pentose-phosphate cycle; cytosolic ribosome; chloroplast membrane; thylakoid lumen; apoplast; ribulose bisphosphate carboxylase complex assembly	P10795 G7KMR3 B7FHB2;P10795 A6N0B6 A2ZJQ0 ORYSI24679 ORYSI37773 ORYSI39885 Q0INY7 P18566 Q2QTJ7 Q2QTJ1
Pool_1_Pep126	DSRRLDKS(+79.97)LSIARSRHDSAR	61.9	2405.2	20	1.9	482.051	5	3	60	S8:Phosphorylation (STY):22.09	DSRRLDKSLSIARSRHDSAR	Source 1, Source 2	AT1G16010	plasma membrane	magnesium transporter 2;Transmembrane magnesium transporter. One of nine family members.	A0A178WMI6	GO:0005773; GO:0015095; GO:0015693; GO:0016021	vacuole; magnesium ion transmembrane transporter activity; magnesium ion transport; integral component of membrane	Q9S9N4 A2YFN7 Q67UQ7
Pool_2_Pep688	AAIKS(+79.97)AIITSAKPISRRVNK	94.34	2203.26	20	3.4	551.826	4	3	60	S5:Phosphorylation (STY):82.63	AAIKSAIITSAKPISRRVNK	Source 2	AT4G00230	extracellular	xylem serine peptidase 1;	A0A1P8B4Y8	GO:0004252; GO:0005618	0	Q9LLL8, A0A0R0IKE9
Pool_3_Pep905	FKLQDTARVSHNT(+79.97)QLFRFSF	124.08	2521.23	20	1.3	631.318	4	3	60	T13:Phosphorylation (STY):22.45	FKLQDTARVSHNTQLFRFSF	Source 2	AT5G20080	mitochondrion	FAD/NAD(P)-binding oxidoreductase;	Q29Q36	GO:0004128; GO:0005507; GO:0005739; GO:0005758; GO:0005794; GO:0009505; GO:0009536	0	P83291, Q5VR12, B8ADI1, C6TKA3, I1K1F4
Pool_5_Pep111	KT(+79.97)QSFARASSLTCIKDYPRK	70.28	2379.18	20	3.3	595.806	4	3	60	T2:Phosphorylation (STY):54.01	KTQSFARASSLTCIKDYPRK	Source 2	AT3G14910	golgi	;	Q9LKB3	GO:0043087	0	Q9LKB3, Q69LW2, B8BE93, K7LUS9, I1KDK6
Pool_5_Pep969	NRDGYS(+79.97)LVFETLKKYSVTVK	87.19	2426.22	20	-0.7	607.566	4	3	60	S6:Phosphorylation (STY):27.96	NRDGYSLVFETLKKYSVTVK	Source 2	AT5G45300	nucleus	beta-amylase 2;	A0A654G8G9	GO:0000272; GO:0003700; GO:0005634; GO:0005737; GO:0048831; GO:0102229	0	Q9FH80, A2X0H4, K7K400, I1L5A7
Pool_7_Pep319	SWT(+79.97)TMIKGYSQNKRYREAIA	75.47	2482.18	20	7.7	828.412	3	3	60	T3:Phosphorylation (STY):32.28	SWTTMIKGYSQNKRYREAIA	Source 2	AT1G06143	-	-	Q56X05	GO:0003700	0	Q56X05, I1KZ54
Pool_7_Pep812	VSPVT(+79.97)FTGKHPVNSRSRRRT	65.66	2361.22	20	2	473.254	5	3	60	T5:Phosphorylation (STY):32.28	VSPVTFTGKHPVNSRSRRRT	Source 2	AT1G23360	plastid	S-adenosyl-L-methionine-dependent methyltransferases superfamily protein;Encodes a 2-phytyl-1,4-naphthoquinone methyltransferase that catalyzes the final step in phylloquinone (vitamin K1) biosynthesis.	A0A178WIW5	GO:0006744; GO:0008168; GO:0009507; GO:0032259; GO:0042372; GO:0052624	0	Q3ED65, B8ARR3, A0A0R0L5Q2, I1JC50
Pool_8_Pep932	MRNGKMPT(+79.97)VTMEQAQKNYRK	129.43	2490.17	20	3.6	623.554	4	3	60	T8:Phosphorylation (STY):22.85	MRNGKMPTVTMEQAQKNYRK	Source 5, Source 2	AT2G41220	plastid	glutamate synthase 2;Encodes a gene whose sequence is similar to ferredoxin dependent glutamate synthase (Fd-GOGAT). Expression is most abundant in root.	Q9T0P4	GO:0006537; GO:0009507; GO:0009536; GO:0009570; GO:0009941; GO:0015930; GO:0016040; GO:0016041; GO:0016491; GO:0019676; GO:0046872; GO:0051538; GO:0097054; GO:0008152	glutamate biosynthetic process; chloroplast; plastid; chloroplast stroma; chloroplast envelope; glutamate synthase activity; glutamate synthase (NADH) activity; glutamate synthase (ferredoxin) activity; oxidoreductase activity; ammonia assimilation cycle; metal ion binding; L-glutamate biosynthetic process; metabolic process	Q9T0P4
Pool_2_Pep903	AMYSVRAFYS(+79.97)GIVAYTPVRE	109.68	2359.11	20	-2.6	1180.56	2	8	57.1429	S10:Phosphorylation (STY):40.00	AMYSVRAFYSGIVAYTPVRE	Source 2	AT4G28210	plastid	embryo defective 1923;	Q9M0I6	GO:0005886; GO:0009409; GO:0016021	0	Q9M0I6, I1LRX5, I1KF64
Pool_5_Pep385*	LLDTT(+79.97)IIQNSGNLKGFEKYV	75.36	2332.17	20	1	778.402	3	8	57.1429	T5:Phosphorylation (STY):23.10	LLDTTIIQNSGNLKGFEKYV	Source 2	AT5G49770	plasma membrane	Leucine-rich repeat protein kinase family protein;	A0A178UGE1	GO:0005524; GO:0009536; GO:0016021; GO:0106310; GO:0106311	0	Q9LT96, A0A0P0Y0Y5, Q2QW32, B8BJW1, B8BNM4, I1L9A9, I1LZH9, K7MB08, A0A0R0J963, A0A0R0JEQ1, A0A0R0ICC7, A0A0R0I2G1
Pool_6_Pep443*	QRKMLNALST(+79.97)IMAHVPRSLR	124.12	2401.26	20	1.1	601.326	4	4	57.1429	T10:Phosphorylation (STY):24.44	QRKMLNALSTIMAHVPRSLR	Source 2	AT1G76350;AT1G20640	nucleus	Plant regulator RWP-RK family protein;	Q9LE38;A0A178W0G0	GO:0003677; GO:0003700; GO:0005634	0	Q9LE38, A0A0P0XQL5, B8BE53, K7KHM8, K7KSJ1
Pool_6_Pep702	RMLVYEFVPNKT(+79.97)LEYHLHGK	186.04	2553.26	20	-0.3	639.325	4	15	55.5556	T12:Phosphorylation (STY):49.37	RMLVYEFVPNKTLEYHLHGK	Source 2	AT2G18470	nucleus	roline-rich extensin-like receptor kinase 4;Proline-rich extensin-like receptor kinase 4. Functions at an early stage of ABA signalling inhibiting primary root cell elongation by perturbing Ca2+ homeostasis.	A0A1P8B0D2	GO:0004672; GO:0005524; GO:0005886; GO:0009738; GO:0009845; GO:0016021; GO:0019722; GO:0048364; GO:0106310; GO:0106311	0	Q9ZNQ8, A0A0R0HJM3
Pool_2_Pep984	ARSNSQRARSQLFET(+79.97)HLAKL	64.8	2392.21	20	3	599.065	4	5	55.5556	T15:Phosphorylation (STY):20.00	ARSNSQRARSQLFETHLAKL	Source 2	AT4G02030	golgi	Vps51/Vps67 family (components of vesicular transport) protein;	A0A654FLD9	GO:0000938; GO:0005829; GO:0006869; GO:0006914; GO:0007030; GO:0007034; GO:0007041; GO:0010305; GO:0015031; GO:0016020; GO:0016192; GO:0032456; GO:0042147; GO:0048193; GO:0055037; GO:1990745	0	Q0WQ75, Q0DNR9, B8AR50, A0A0R0HMT6, K7K5W8
Pool_7_Pep465	TNRITGYT(+79.97)FSFDQMLNDKGD	156.18	2402.02	20	2.2	801.688	3	5	55.5556	T8:Phosphorylation (STY):30.46	TNRITGYTFSFDQMLNDKGD	Source 2	AT1G66530	mitochondrion	Arginyl-tRNA synthetase, class Ic;	A0A654ELJ2	GO:0004814; GO:0005524; GO:0005739; GO:0005829; GO:0006420	0	Q9C713, Q75IR7, A2Y0Q1, I1LA73, SOYBN36381, I1J4G8, I1KJR2
Pool_7_Pep753	VNSSAPLITYLDNLFLS(+79.97)KQL	164.78	2315.18	20	2.2	1158.61	2	5	55.5556	S17:Phosphorylation (STY):170.44	VNSSAPLITYLDNLFLSKQL	Source 2	AT2G34690	peroxisome,plasma membrane	Glycolipid transfer protein (GLTP) family protein;Gene product transports the glycolipid precursor sphingosine between membranes in vitro. Mutant constitutively expresses defense-related genes that accompany the hypersensitive response normally triggered by avirulent pathogens.	O64587	GO:0005829; GO:0008219; GO:0009751; GO:0016020; GO:0035627; GO:0042742; GO:0120009; GO:0140338; GO:1902387; GO:1902388	0	O64587, Q10CF2, B8AKX1, A0A0R4J580, A0A0R4J414
Pool_8_Pep702*	SMIQS(+79.97)AIMTTAWPVKAKGRG	112.27	2212.09	20	-0.9	738.373	3	11	55	S5:Phosphorylation (STY):69.81	SMIQSAIMTTAWPVKAKGRG	Source 5, Source 2	AT5G59090	extracellular	subtilase 4.12;	A0A654GCD7	GO:0004252; GO:0005576; GO:0005634; GO:0005737; GO:0009753	serine-type endopeptidase activity; extracellular region; nucleus; cytoplasm; response to jasmonic acid	Q8L7D2 G7KLZ6 G7KM07 G7LAM9 MEDTR05210 MEDTR06034 G7I248 G7I251 G7IIN3 G7IIN4 G7IIS1 MEDTR16542 G7J0E7
Pool_1_Pep302	IIQAPVRTKSVLS(+79.97)AFFVKQK	100.23	2339.31	20	-0.2	780.782	3	6	54.5455	S13:Phosphorylation (STY):44.44	IIQAPVRTKSVLSAFFVKQK	Source 1, Source 2	AT2G46225	nucleus	ABI-1-like 1;Encodes a subunit of the WAVE complex. The WAVE complex is required for activation of ARP2/3 complex which functions in actin microfilament nucleation and branching. One of four ABI-like proteins.	Q1EC71	GO:0005737; GO:0005856	cytoplasm; cytoskeleton	Q8S8M5 B8ABY3 Q9AXA6
Pool_8_Pep546	NLNYPSIT(+79.97)AVFPTNRRGLVS	128.27	2298.15	20	-2.7	1150.09	2	13	54.1667	T8:Phosphorylation (STY):55.92	NLNYPSITAVFPTNRRGLVS	Source 5, Source 2	AT4G34980	extracellular	subtilisin-like serine protease 2;Serine protease similar to subtilisin.	A0A178V235	GO:0004252; GO:0005886; GO:0008236; GO:0009827	serine-type endopeptidase activity; plasma membrane; serine-type peptidase activity; plant-type cell wall modification	O49607
Pool_4_Pep65	GFAPKSGLISTLIS(+79.97)HHFTAA	126.28	2134.06	20	9.3	712.371	3	7	53.8462	S14:Phosphorylation (STY):50.22	GFAPKSGLISTLISHHFTAA	Source 2	AT4G24290	plasma membrane	MAC/Perforin domain-containing protein;	A0A178V3R7	GO:0005886; GO:0009626; GO:2000031	0	Q9STW5, Q5JN47, Q7XID1, A2WZA8, B8B7L4, K7LVC3, I1MJV0
Pool_3_Pep889	FIGRSHSVS(+79.97)TILTPVSHKSE	90.66	2261.12	20	-0.2	754.718	3	8	53.3333	S9:Phosphorylation (STY):21.94	FIGRSHSVSTILTPVSHKSE	Source 2	AT5G04550	plasma membrane	Protein of unknown function (DUF668);	Q9LZ71	GO:0045927	0	Q9LZ71, I1JYT6, I1KAQ6
Pool_2_Pep8*	GNT(+79.97)SVWKSLSPEVLQAAFKV	200	2240.12	20	-1.4	747.718	3	8	50	T3:Phosphorylation (STY):27.96	GNTSVWKSLSPEVLQAAFKV	Source 1, Source 2	AT1G07750	cytosol	RmlC-like cupins superfamily protein;	Q9LQQ3	GO:0005507; GO:0005576; GO:0005794; GO:0005829; GO:0008270; GO:0009506; GO:0045735	copper ion binding; extracellular region; Golgi apparatus; cytosol; zinc ion binding; plasmodesma; nutrient reservoir activity	Q9LQQ3 G7JN61 G7JMA3
Pool_6_Pep204	PRKPEILSPSILDFPS(+79.97)LVLS	130.98	2287.22	20	1.8	763.42	3	7	50	S16:Phosphorylation (STY):33.65	PRKPEILSPSILDFPSLVLS	Source 2	AT1G28280	nucleus	VQ motif-containing protein;	B3H653	GO:0005634	0	B3H653, Q94J34, Q0DGP9, I1M097, I1M227, I1MEK1, A0A0R0JBQ4
Pool_3_Pep920	FLNKT(+79.97)VVPGCSTRLSLRQPR	88.4	2351.23	20	4.6	588.82	4	6	50	T5:Phosphorylation (STY):27.44	FLNKTVVPGCSTRLSLRQPR	Source 2	AT1G79750	plastid	NADP-malic enzyme 4;The malic enzyme (EC 1.1.1.40) encoded by AtNADP-ME4 is localized to chloroplasts. The gene is expressed throughout the whole plant and during embryogenesis and germination. A possible involvement in the fatty acid biosynthesis has been proposed.	A0A178W4H6	GO:0004470; GO:0004471; GO:0004473; GO:0005739; GO:0006090; GO:0006108; GO:0006633; GO:0008270; GO:0008948; GO:0009507; GO:0050897; GO:0051287	0	Q9CA83, I1M5G8, I1MCU4
Pool_4_Pep919	KKLTGGIMLS(+79.97)RNKDFLVFYR	147.11	2465.3	20	2.1	617.337	4	6	50	S10:Phosphorylation (STY):28.13	KKLTGGIMLSRNKDFLVFYR	Source 2	AT3G23070	plastid	CRM family member 3A;Encodes a CRM domain protein CFM3a, involved in group IIB intron splicing in chloroplasts.	F4J2U9	GO:0000373; GO:0003723; GO:0005739; GO:0006397; GO:0009507; GO:0048316	0	F4J2U9, Q2R1U8, K7LK82, K7N4Q3
Pool_5_Pep385*	LLDT(+79.97)TIIQNSGNLKGFEKYV	81.08	2332.17	20	2.8	778.403	3	6	50	T4:Phosphorylation (STY):27.96	LLDTTIIQNSGNLKGFEKYV	Source 2	AT5G49770	plasma membrane	Leucine-rich repeat protein kinase family protein;	A0A178UGE1	GO:0005524; GO:0009536; GO:0016021; GO:0106310; GO:0106311	0	Q9LT96, A0A0P0Y0Y5, Q2QW32, B8BJW1, B8BNM4, I1L9A9, I1LZH9, K7MB08, A0A0R0J963, A0A0R0JEQ1, A0A0R0ICC7, A0A0R0I2G1
Pool_1_Pep426	LRDIT(+79.97)TTFPSFVFNSEVDEI	200	2409.11	20	-1	1205.57	2	5	50	T5:Phosphorylation (STY):24.44	LRDITTTFPSFVFNSEVDEI	Source 1, Source 2	AT5G47100	plasma membrane	calcineurin B-like protein 9;member of AtCBLs (Calcineurin B-like Calcium Sensor Proteins. CBL9 interacts with and targets CIPK23 to the plasma membrane in vivo.	A0A654G8R2	GO:0005509; GO:0005737; GO:0005886; GO:0009414; GO:0009536; GO:0009738; GO:0009860; GO:0019900	calcium ion binding; cytoplasm; plasma membrane; response to water deprivation; plastid; abscisic acid-activated signaling pathway; pollen tube growth; kinase binding	Q9LTB8 K7LMX7 K7MLR0 I1K0X0
Pool_4_Pep793	KDQQRKRSYTDTANFT(+79.97)LRCG	93.68	2467.14	20	-3.4	617.794	4	4	50	T16:Phosphorylation (STY):135.92	KDQQRKRSYTDTANFTLRCG	Source 2	AT1G50670	cytosol	OTU-like cysteine protease family protein;	A0A384LJN6	GO:0004843; GO:0005634; GO:0005829; GO:0016579; GO:0030433; GO:0030968	0	Q9LPT6, A2X1A0, K7M4J0, A0A0R0L317
Pool_4_Pep966	KLSKVAMLLS(+79.97)RNQRRVHKLL	62.12	2469.42	20	-1.6	494.894	5	4	50	S10:Phosphorylation (STY):31.93	KLSKVAMLLSRNQRRVHKLL	Source 2	AT4G19650	mitochondrion	Mitochondrial transcription termination factor family protein;	F4JTX3	GO:0003690; GO:0006353; GO:0006355	0	F4JTX3, I1M7J9
Pool_7_Pep463	TNNGIT(+79.97)VLVTGAAGFVGTHV	130.13	2006.98	20	0.4	1004.5	2	4	50	T6:Phosphorylation (STY):77.53	TNNGITVLVTGAAGFVGTHV	Source 2	AT2G45310	extracellular	UDP-D-glucuronate 4-epimerase 4;UDP-D-glucuronate 4-epimerase	O22141	GO:0005975; GO:0016021; GO:0032580; GO:0050378	0	O22141, Q2MJA7
Pool_8_Pep597	IKGDFLSTKS(+79.97)KQLRLVHRTV	83.37	2405.33	20	3.1	482.077	5	4	50	S10:Phosphorylation (STY):45.52	IKGDFLSTKSKQLRLVHRTV	Source 5, Source 2	AT3G49190	plasma membrane	O-acyltransferase (WSD1-like) family protein;	Q9M3B3	GO:0004144; GO:0005886; GO:0009414; GO:0009651; GO:0009737; GO:0019432; GO:0047196; GO:0008152; GO:0009719; GO:0006950; GO:0009628	diacylglycerol O-acyltransferase activity; plasma membrane; response to water deprivation; response to salt stress; response to abscisic acid; triglyceride biosynthetic process; long-chain-alcohol O-fatty-acyltransferase activity; metabolic process; response to endogenous stimulus; response to stress; response to abiotic stimulus	Q9M3B3
Pool_1_Pep176	EQFMT(+79.97)EYVVTRWYRAPELLL	122.23	2703.22	20	1.4	902.087	3	3	50	T5:Phosphorylation (STY):17.01	EQFMTEYVVTRWYRAPELLL	Source 1, Source 2	AT4G36450;AT2G18170	cytosol	MAP kinase 7;	Q0WMN0;Q0IGG6	GO:0004674; GO:0004707; GO:0005524; GO:0005634; GO:0005737; GO:0006952; GO:0035556; GO:0042542; GO:0106310; GO:0106311	protein serine/threonine kinase activity; MAP kinase activity; ATP binding; nucleus; cytoplasm; defense response; intracellular signal transduction; response to hydrogen peroxide; protein serine kinase activity; protein threonine kinase activity	Q39027 I1K3X7 I1KSD4
Pool_4_Pep994	KNKASPET(+79.97)VADFTLTMLKRR	118.69	2385.22	20	0.8	597.317	4	3	50	T8:Phosphorylation (STY):37.54	KNKASPETVADFTLTMLKRR	Source 2	AT2G01140	plastid	Aldolase superfamily protein;	A0A178VVW3	GO:0004332; GO:0005739; GO:0005829; GO:0006094; GO:0006096; GO:0006979; GO:0009507; GO:0009534; GO:0009536; GO:0009570; GO:0010287; GO:0030388; GO:0046686	0	Q9ZU52, Q94JJ0, I1LEQ8, A0A0R0HCG5, I1NFR3
Pool_5_Pep929	NMQTYLQS(+79.97)ITVRLEEWRLKR	58.1	2643.34	20	-0.1	661.844	4	3	50	S8:Phosphorylation (STY):26.31	NMQTYLQSITVRLEEWRLKR	Source 2	AT2G24610	plasma membrane	cyclic nucleotide-gated channel 14;member of Cyclic nucleotide gated channel family	A0A178VRA0	GO:0005249; GO:0005516; GO:0005886; GO:0016021; GO:0030552; GO:0030553	0	Q9SJA4, B9F3N3, B8AE24, B8B3M4, K7KIR6, I1K951
Pool_3_Pep263	DLCRPNRKKYNLAVT(+79.97)VAMGR	92.19	2384.2	20	5	597.062	4	2	50	T15:Phosphorylation (STY):61.30	DLCRPNRKKYNLAVTVAMGR	Source 2	AT3G54670	nucleus	Structural maintenance of chromosomes (SMC) family protein;Encodes a member of the Arabidopsis cohesin complex that is essential for viability and sister chromatid alignment.	Q6Q1P4	GO:0003677; GO:0005524; GO:0005634; GO:0006281; GO:0007059; GO:0007062; GO:0007064; GO:0008278; GO:0016887; GO:0051301; GO:0051321	0	Q6Q1P4, B8BN83, A0A0R0HP07, I1LYK3
Pool_5_Pep395	LLGVS(+79.97)LLVDYYYYKRWTSSV	61.89	2504.24	20	1.5	835.759	3	2	50	S5:Phosphorylation (STY):25.66	LLGVSLLVDYYYYKRWTSSV	Source 2	AT1G16900	endoplasmic reticulum	Alg9-like mannosyltransferase family;curculin-like (mannose-binding) lectin family protein, very low similarity to Ser Thr protein kinase GI:2598067 from (Zea mays); contains Pfam lectin (probable mannose binding) domain PF01453 but not the protein kinase domain of the Z. mays protein	W8QPA0	GO:0000026; GO:0000030; GO:0004377; GO:0005783; GO:0005789; GO:0006487; GO:0006490; GO:0016021; GO:0016301; GO:0030433; GO:0052918; GO:0052926	0	Q9FZ49, Q5QNA3, B8ACP2, A0A0R0HLF8, I1M311
Pool_5_Pep643	MDAFT(+79.97)ISNITRGSNKLWVHF	67.11	2416.14	20	-2.2	806.389	3	2	50	T5:Phosphorylation (STY):32.28	MDAFTISNITRGSNKLWVHF	Source 2	AT3G54510	endoplasmic reticulum	Early-responsive to dehydration stress protein (ERD4);	B3H4A0	GO:0005227; GO:0005886; GO:0016021	0	F4JCY2, Q5JKX1, B8A969, I1LLB0
Pool_8_Pep647	VAKQFSIEET(+79.97)EVFPIISKNC	134.23	2361.13	20	3.5	788.058	3	14	48.2759	T10:Phosphorylation (STY):92.39	VAKQFSIEETEVFPIISKNC	Source 5, Source 2	AT1G18910	nucleus	zinc ion binding;zinc ion binding;	A0A654EB76	GO:0005634; GO:0006511; GO:0006879; GO:0008270; GO:0010106; GO:0016021; GO:0016567; GO:0016874; GO:0033212; GO:0034756; GO:0061630; GO:0098711; GO:0008152; GO:0006950	nucleus; ubiquitin-dependent protein catabolic process; cellular iron ion homeostasis; zinc ion binding; cellular response to iron ion starvation; integral component of membrane; protein ubiquitination; iron import into cell; regulation of iron ion transport; ubiquitin protein ligase activity; iron ion import across plasma membrane; metabolic process; response to stress	F4IDY5
Pool_1_Pep412	LLQRVKS(+79.97)INMPYFKFPQHNS	200	2526.26	20	-2.6	843.096	3	9	47.3684	S7:Phosphorylation (STY):72.78	LLQRVKSINMPYFKFPQHNS	Source 1, Source 2	AT4G26130	extracellular	;	Q9SZI4	GO:0016021	integral component of membrane	Q9SZI4 I1LXZ4 K7MBY1 I1L1H5
Pool_2_Pep256	SIKFLKRTLSFTDVT(+79.97)AVPKG	99.59	2367.2	20	-0.7	790.077	3	6	46.1538	T15:Phosphorylation (STY):40.63	SIKFLKRTLSFTDVTAVPKG	Source 1, Source 2	AT2G24400	nucleus	SAUR-like auxin-responsive protein family ;	Q9ZQ28	GO:0009733; GO:0009719	response to auxin; response to endogenous stimulus	Q9ZQ28 G7I561 G7J2U8
Pool_4_Pep954	KLGPSASQSHIT(+79.97)TRVMGTHG	169.25	2144.02	20	-0.1	715.684	3	6	46.1538	T12:Phosphorylation (STY):24.44	KLGPSASQSHITTRVMGTHG	Source 2	AT2G17220	plasma membrane	Protein kinase superfamily protein;	Q9SII6	GO:0005524; GO:0005634; GO:0005886; GO:0006952; GO:0106310; GO:0106311	0	Q9SII6, Q6ZH46, A0A0P0VN93, Q7XQK6, A2X055, A2X859, A2XWG6, C6ZRU2, I1JJW2
Pool_5_Pep370	LKSLSVLNISGCGLT(+79.97)GRIPV	77.88	2106.13	20	0.2	703.053	3	6	46.1538	T15:Phosphorylation (STY):64.28	LKSLSVLNISGCGLTGRIPV	Source 2	AT1G75640	plasma membrane	Leucine-rich receptor-like protein kinase family protein;	Q9LR04	GO:0000226; GO:0004672; GO:0005524; GO:0005886; GO:0009504; GO:0010103; GO:0016021; GO:0016301	0	Q9LR04, A0A0R0K8X2, K7KSQ0
Pool_7_Pep863	VVT(+79.97)KLMEGGSLHELMLKNKK	110.83	2334.22	20	0.7	779.085	3	6	46.1538	T3:Phosphorylation (STY):67.12	VVTKLMEGGSLHELMLKNKK	Source 2	AT5G58520	nucleus	Protein kinase superfamily protein;	Q0WN89	GO:0004672; GO:0004674; GO:0004712; GO:0005524; GO:0005886	0	Q0WN89, Q10MU0, A2XFK5, I1LLR0, SOYBN18305, I1MZW2, I1JHG3
Pool_7_Pep432	TLEKGKLDMT(+79.97)QKISETSPEI	117.59	2327.13	20	-1.6	1164.58	2	11	45.8333	T10:Phosphorylation (STY):68.53	TLEKGKLDMTQKISETSPEI	Source 2	AT5G24690	plastid	Protein of unknown function (DUF3411);	A0A654G4D5	GO:0005739; GO:0009507; GO:0009536; GO:0009706; GO:0009941; GO:0099402	0	Q93W02, A2ZJL3, I1MDP6, I1KUK8
Pool_3_Pep871	FGVSFVPLFS(+79.97)GIVQKQKQHT	137.48	2326.19	20	-1.3	582.556	4	20	44.4444	S10:Phosphorylation (STY):59.58	FGVSFVPLFSGIVQKQKQHT	Source 2	AT5G32470	mitochondrion	Haem oxygenase-like, multi-helical;	A0A178UHC4	GO:0005739; GO:0005829; GO:0009228; GO:0042131; GO:0050334	0	F4KFT7, Q0J3L2, A2YY92, SOYBN02119, SOYBN42620
Pool_7_Pep786	VRHQSLDVHPSPT(+79.97)FSASRKK	131.31	2356.18	20	1.2	472.246	5	4	44.4444	T13:Phosphorylation (STY):9.40	VRHQSLDVHPSPTFSASRKK	Source 2	AT5G06780	nucleus	Emsy N Terminus (ENT)/ plant Tudor-like domains-containing protein;	A0A178UCC8	GO:0005634; GO:0009408; GO:0010228; GO:0050832	0	Q9FG29, A0A0R0L3Y5, I1L2N2
Pool_8_Pep959*	PQDEFDKT(+79.97)FSMNQARSIRWN	99.31	2549.12	20	0.9	638.289	4	11	44	T8:Phosphorylation (STY):45.01	PQDEFDKTFSMNQARSIRWN	Source 5, Source 2	AT4G12420	plasma membrane	Cupredoxin superfamily protein;Encodes a protein of unknown function involved in directed root tip growth. It is a member of 19-member gene family and is distantly related structurally to the multiple-copper oxidases ascorbate oxidase and laccase, though it lacks the copper-binding domains. The protein is glycosylated and GPI-anchored. It is localized to the plasma membrane and the cell wall. The…	A0A178V188	GO:0005507; GO:0005618; GO:0005774; GO:0005829; GO:0005886; GO:0009505; GO:0009506; GO:0009932; GO:0016491; GO:0031225; GO:0046658; GO:0048046; GO:0016049	copper ion binding; cell wall; vacuolar membrane; cytosol; plasma membrane; plant-type cell wall; plasmodesma; cell tip growth; oxidoreductase activity; anchored component of membrane; anchored component of plasma membrane; apoplast; cell growth	Q9SU40
Pool_8_Pep538	IWIMMPT(+79.97)STYKKIWLKSMRA	114.84	2563.29	20	0.5	641.833	4	6	42.8571	T7:Phosphorylation (STY):26.02	IWIMMPTSTYKKIWLKSMRA	Source 5, Source 2	AT1G23020	plasma membrane	ferric reduction oxidase 3;Encodes a ferric chelate reductase whose transcription is regulated by FIT1. Expressed in the root, shoot, flower and cotyledon.	A0A1P8ATD5	GO:0000293; GO:0005886; GO:0006811; GO:0016021; GO:0031966; GO:0046872	ferric-chelate reductase activity; plasma membrane; ion transport; integral component of membrane; mitochondrial membrane; metal ion binding	F4I4K7
Pool_1_Pep49	APT(+79.97)AIFWTDYVATRWYRAPE	98.22	2493.15	20	3.4	832.065	3	3	42.8571	T3:Phosphorylation (STY):143.55	APTAIFWTDYVATRWYRAPE	Source 1, Source 2	AT1G18150;AT1G73670	nucleus; cytosol	Protein kinase superfamily protein;ATMPK8,	A0A654EQC8;Q9LM33	GO:0000302; GO:0004674; GO:0004707; GO:0005516; GO:0005524; GO:0005634; GO:0005737; GO:0005886; GO:0009611; GO:0009753; GO:0035556; GO:0042542; GO:0106310; GO:0106311; GO:0008152; GO:0009719; GO:0016301; GO:0006950	response to reactive oxygen species; protein serine/threonine kinase activity; MAP kinase activity; calmodulin binding; ATP binding; nucleus; cytoplasm; plasma membrane; response to wounding; response to jasmonic acid; intracellular signal transduction; response to hydrogen peroxide; protein serine kinase activity; protein threonine kinase activity; metabolic process; response to endogenous stimu…	Q9LM33 B8ACE1 Q5VP69 Q6L5F7
Pool_7_Pep846	VVGKRGGSTTPVPT(+79.97)WRLMGR	92.58	2234.15	20	3.2	559.549	4	3	42.8571	T14:Phosphorylation (STY):31.27	VVGKRGGSTTPVPTWRLMGR	Source 2	AT3G11590	nucleus	;	Q9CAW9	GO:0005886	0	Q9CAW9, K7MZA4, I1JQ59
Pool_4_Pep810	KELGYPLST(+79.97)LVTFPTCLKYT	125.15	2353.17	20	-1	785.4	3	8	40	T9:Phosphorylation (STY):26.02	KELGYPLSTLVTFPTCLKYT	Source 2	AT5G06811	-	-	A0A1P8BG52	GO:0003690; GO:0006353; GO:0006355; GO:0009507; GO:0009658; GO:0032502	0	A0A1P8BG52, Q84Z86, B8B8T3, K7MYF5
Pool_7_Pep43	SKELSPYANT(+79.97)SSFSDLQVFR	200	2355.08	20	1.5	786.038	3	8	40	T10:Phosphorylation (STY):33.98	SKELSPYANTSSFSDLQVFR	Source 2	AT3G04680	nucleus	CLP-similar protein 3;Encodes a nuclear protein that functions in mRNA processing. Mutations in this gene cause embryo lethality and reduced transmission through the female gametophyte. Over-expression of a CLPS3:TAP protein changes the relative levels of two alternatively processed FCA transcripts. It also causes abnormal phyllotaxy and flower development, early flowering under long and short da…	A0A178VJP2	GO:0005524; GO:0005634; GO:0005849; GO:0006378; GO:0006388; GO:0006396; GO:0006397; GO:0009908; GO:0010228; GO:0048827; GO:0051731	0	Q9SR06, Q6Z6M0, I1NJ79
Pool_8_Pep208	ADIS(+79.97)SIFGSSKTEPSAMKLA	116.73	2118.99	20	-1.6	1060.51	2	6	40	S4:Phosphorylation (STY):26.02	ADISSIFGSSKTEPSAMKLA	Source 5, Source 2	AT1G71410	golgi	ARM repeat superfamily protein;	Q9C9H8	GO:0004672; GO:0005524; GO:0035619	protein kinase activity; ATP binding; root hair tip	Q9C9H8 A2WSM1 A0A0P0V581;Q9C9H8
Pool_2_Pep366	RYNKKPT(+79.97)ITSREIQTAVRLV	107.42	2452.33	20	4.2	314.096	4	4	40	T7:Phosphorylation (STY):22.09	RYNKKPTITSREIQTAVRLV	Source 1, Source 5, Source 2	AT1G07790;AT3G53650;AT2G37470;AT5G59910;AT5G02570;AT3G45980;AT3G09480;AT2G28720;AT3G46030;AT5G22880	nucleus	Histone superfamily protein;Encodes a histone 2B (H2B) protein. This protein can be ubiquitinated in planta, and this modification depends on the HUB1 and HUB2 E3 ubiquitin ligases as well as the UBC1 and UBC2 E2 ubiquitin conjugating enzymes. Lysine 146 appears to be the site of the ubiquitin addition.	Q9LQQ4;Q1H5F2;A0A178V4X7;Q1H5F7;Q0WS50;A0A178VZH7;A0A7G2F822;Q1H5F9;Q0WT91;A0A178VGH6	GO:0000786; GO:0003677; GO:0005730; GO:0005829; GO:0006334; GO:0009534; GO:0009570; GO:0046982	nucleosome; DNA binding; nucleolus; cytosol; nucleosome assembly; chloroplast thylakoid; chloroplast stroma; protein heterodimerization activity	O23629 G7IBM3 Q1SU99 G7JTQ7 G7JTQ9 Q1S9I9
Pool_4_Pep326	GSDSLLT(+79.97)LGSFRKLKERYFP	87.23	2393.21	20	-2.7	599.312	4	4	40	T7:Phosphorylation (STY):47.09	GSDSLLTLGSFRKLKERYFP	Source 2	AT5G10960	nucleus	Polynucleotidyl transferase, ribonuclease H-like superfamily protein;	A0A654G096	GO:0000932; GO:0003723; GO:0004535; GO:0005634; GO:0017148; GO:0030015; GO:0043928; GO:0046872	0	Q9LEU4, I1JU83, I1K8P4
Pool_4_Pep623	IKRLEVVELS(+79.97)NVLARQSLLR	118.46	2415.37	20	-1	604.853	4	4	40	S10:Phosphorylation (STY):23.70	IKRLEVVELSNVLARQSLLR	Source 2	AT4G16310	nucleus	LSD1-like 3;	A0A654FPU5	GO:0006325; GO:0006598; GO:0016491; GO:0046592	0	F4JLS1, B8BHZ9, K7M8M3, A0A0R0FTR7
Pool_6_Pep202	PRGASPGAVTPKS(+79.97)VRSISRF	138.91	2149.12	20	7.7	538.293	4	4	40	S13:Phosphorylation (STY):22.45	PRGASPGAVTPKSVRSISRF	Source 2	AT3G07790	nucleus	DGCR14-related;	Q9S7V6	GO:0071013	0	Q9S7V6, Q656K0, A2YDC6, I1M689, I1JJR1
Pool_8_Pep47	YYYNQYS(+79.97)VSSPRSVVSGRFH	120.21	2475.1	20	0.6	826.045	3	4	40	S7:Phosphorylation (STY):32.28	YYYNQYSVSSPRSVVSGRFH	Source 2	AT5G47060	nucleus	Protein of unknown function (DUF581);	A0A384KPG6	GO:0005634; GO:0005737; GO:0009744; GO:0009749; GO:0019900; GO:0019902; GO:0042594; GO:0046872; GO:0071456; GO:1905582	0	Q9FGQ9, C6T5P4, I1MVA9, I1K0Z1
Pool_1_Pep576	QS(+79.97)LLFQDLASPVSARRGKFS	79.88	2286.15	20	2.1	763.063	3	2	40	S2:Phosphorylation (STY):113.22	QSLLFQDLASPVSARRGKFS	Source 1, Source 2	AT3G16310	nucleus	mitotic phosphoprotein N' end (MPPN) family protein;	A0A178V9K0	GO:0003697; GO:0005543; GO:0006355; GO:0006607; GO:0006999; GO:0017056; GO:0031965; GO:0044613; GO:0044615; GO:0051028; GO:0008152	single-stranded DNA binding; phospholipid binding; regulation of transcription, DNA-templated; NLS-bearing protein import into nucleus; nuclear pore organization; structural constituent of nuclear pore; nuclear membrane; nuclear pore central transport channel; nuclear pore nuclear basket; mRNA transport; metabolic process	O04326 I1M5H3 C6TDQ3
Pool_3_Pep292	DLVMT(+79.97)QAGVSRSKAVKALKS	105.19	2168.14	20	2.1	723.725	3	2	40	T5:Phosphorylation (STY):61.30	DLVMTQAGVSRSKAVKALKS	Source 2	AT3G49470	nucleus	nascent polypeptide-associated complex subunit alpha-like protein 2;	A0A1I9LR04	GO:0003729; GO:0005737; GO:0005829; GO:0005854; GO:0006612; GO:0051082	0	Q94JX9, Q8LMR3, A2XBV9, I1JYG6, I1JYG7, I1KB25, I1KB26
Pool_8_Pep310	QVLVKQMAT(+79.97)SLLKALHINTI	95.44	2300.27	20	3.8	767.77	3	2	40	T9:Phosphorylation (STY):26.02	QVLVKQMATSLLKALHINTI	Source 5, Source 2	AT3G07980;AT3G13530	plasma membrane; cytosol	mitogen-activated protein kinase kinase kinase 7;MAP3K epsilon protein kinase 1 is functionally redundant with MAP3Ke2. Required for pollen development but not essential. map3ke1;map3ke2 double-mutant pollen grains develop plasma membrane irregularities following pollen mitosis I. Localized primarily in the plasma membrane. Expressed in leaf trichomes, root columella cells and developing ovules.	A0A654FGY9;A0A1I9LPC3	GO:0004674; GO:0005524; GO:0005730; GO:0005829; GO:0005856; GO:0005886; GO:0007049; GO:0045995; GO:0046777; GO:0051301; GO:0051302; GO:0051510; GO:0061387; GO:0106310; GO:0106311; GO:0008152; GO:0016301; GO:0016049	protein serine/threonine kinase activity; ATP binding; nucleolus; cytosol; cytoskeleton; plasma membrane; cell cycle; regulation of embryonic development; protein autophosphorylation; cell division; regulation of cell division; regulation of unidimensional cell growth; regulation of extent of cell growth; protein serine kinase activity; protein threonine kinase activity; metabolic process; kinase…	Q9LJD8 B8AW09 Q7XR00
Pool_8_Pep885	KLSSLESLISRHS(+79.97)LKVPVRA	109.02	2299.28	20	2	575.83	4	2	40	S13:Phosphorylation (STY):20.7	KLSSLESLISRHSLKVPVRA	Source 5, Source 2	AT1G58250	endoplasmic reticulum	Golgi-body localisation protein domain ;RNA pol II promoter Fmp27 protein domain;SABRE, putative gene of unknown function, homologous to maize apt1 gene. Required for normal cell expansion in the root cortex. The sabre mutation results in abnormal cell expansion. Encodes a rare message; very low level of expression was detected in roots and shoots.	F4I9T6	GO:0005576; GO:0005794; GO:0007275; GO:0010105; GO:0016036; GO:0030307	extracellular region; Golgi apparatus; multicellular organism development; negative regulation of ethylene-activated signaling pathway; cellular response to phosphate starvation; positive regulation of cell growth	Q6IMT1
Pool_4_Pep7	GAGAAT(+79.97)SIATNPLWVVKTRL	160.82	2105.1	20	-0.3	702.712	3	7	38.8889	S7:Phosphorylation (STY):30.46	GAGAATSIATNPLWVVKTRL	Source 2	AT1G25380	mitochondrion	NAD+ transporter 2;Encodes a mitochondrial-localized NAD+ transporter that transports NAD+ in a counter exchange mode with ADP and AMP in vitro.	A0A178WGZ3	GO:0015297; GO:0016021; GO:0031966; GO:0035352; GO:0043132; GO:0051724	0	Q8RWA5, B8A8Y1, I1N7C6, I1L2R6
Pool_1_Pep349	KLPT(+79.97)AVLSTSVKAKARAKKE	149.45	2205.26	20	0.6	552.326	4	5	38.4615	T4:Phosphorylation (STY):97.69	KLPTAVLSTSVKAKARAKKE	Source 1, Source 2	AT2G32730	nucleus,cytosol	26S proteasome regulatory complex, non-ATPase subcomplex, Rpn2/Psmd1 subunit;	A0A5S9X3M3	GO:0000502; GO:0005634; GO:0005783; GO:0005829; GO:0008540; GO:0030234; GO:0034515; GO:0042176; GO:0043161; GO:0008152	proteasome complex; nucleus; endoplasmic reticulum; cytosol; proteasome regulatory particle, base subcomplex; enzyme regulator activity; proteasome storage granule; regulation of protein catabolic process; proteasome-mediated ubiquitin-dependent protein catabolic process; metabolic process	O48844 MEDTR01625 G7LCC0;O48844 A2XXB6 A2YSI1 Q6Z921
Pool_7_Pep706	VKTKPIKS(+79.97)FSLFGLSKWRKG	128.66	2386.33	20	5.5	597.595	4	5	38.4615	S8:Phosphorylation (STY):8.64	VKTKPIKSFSLFGLSKWRKG	Source 2	AT5G42750	plasma membrane	BRI1 kinase inhibitor 1;Encodes a plasma-membrane associated phosphoprotein that interacts directly with the kinase domain of BRI1. It interferes with the interaction between BRI1 with its signalling partner, the plasma membrane localised LRR-receptor kinase BAK1.	A0A178UI38	GO:0004860; GO:0005829; GO:0005886; GO:0006629; GO:0009742; GO:0010423; GO:0046982	0	Q9FMZ0, K7M5K9, I1MXP6, I1JTI5, I1K7Y9
Pool_5_Pep9	KPKLENT(+79.97)ISYIKGELDELER	95.12	2454.24	20	1.4	614.571	4	11	37.931	T7:Phosphorylation (STY):39.76	KPKLENTISYIKGELDELER	Source 2	AT3G58730	vacuole,golgi	vacuolar ATP synthase subunit D (VATD) / V-ATPase D subunit / vacuolar proton pump D subunit (VATPD);	Q0WWD3	GO:0000325; GO:0005773; GO:0005774; GO:0005794; GO:0005829; GO:0005886; GO:0033176; GO:0046961	0	Q9XGM1, Q7XJX6, A2XY57, I1KGT4, K7L827
Pool_1_Pep427	LREITKS(+79.97)GSFLKTVRNGSSR	151.56	2315.21	20	0.2	579.813	4	3	37.5	S7:Phosphorylation (STY):54.01	LREITKSGSFLKTVRNGSSR	Source 1, Source 2	AT4G18910	plasma membrane	NOD26-like intrinsic protein 1;2;Encodes an aquaporin homolog. Functions in arsenite transport and tolerance.When expressed in yeast cells can conduct hydrogen peroxide into those cells.	A0A1P8B3A0	GO:0005886; GO:0015105; GO:0015267; GO:0015700; GO:0016021; GO:0046685; GO:0080170	plasma membrane; arsenite transmembrane transporter activity; channel activity; arsenite transport; integral component of membrane; response to arsenic-containing substance; hydrogen peroxide transmembrane transport	Q8LFP7 I1M1P0 I1MEW7 K7KQK2 I1K434 I1KSI2 I1KSI5
Pool_4_Pep212	GLLRSIYT(+79.97)VSPSSSFSKKSV	110.02	2222.13	20	2.1	741.724	3	3	37.5	T8:Phosphorylation (STY):32.28	GLLRSIYTVSPSSSFSKKSV	Source 2	AT4G34310	mitochondrion	alpha/beta-Hydrolases superfamily protein;	F4JKN5	GO:0016787	0	F4JKN4, A2XDB1, I1M8K1, I1MXR0
Pool_5_Pep409	LLQGYAPSSEPYLS(+79.97)MMLRVH	76.75	2371.11	20	-0.5	1186.57	2	3	37.5	S14:Phosphorylation (STY):26.31	LLQGYAPSSEPYLSMMLRVH	Source 2	AT4G11130	nucleus	RNA-dependent RNA polymerase 2;Encodes RNA-dependent RNA polymerase that is required for endogenous siRNA (but not miRNA) formation. Nomenclature according to Xie, et al. (2004).	O82504	GO:0003723; GO:0003968; GO:0005634; GO:0005654; GO:0005730; GO:0010495; GO:0016458; GO:0030422; GO:0031380; GO:0050832; GO:0070919	0	O82504, A2XUF4, I1MTJ2, SOYBN54747
Pool_5_Pep92	KSSKS(+79.97)NVYRDIGGSGSRTGN	75.73	2148.99	20	3.4	538.259	4	3	37.5	S5:Phosphorylation (STY):22.45	KSSKSNVYRDIGGSGSRTGN	Source 2	AT3G26600	plasma membrane	armadillo repeat only 4;Armadillo repeat protein. One of a family of four in Arabidopsis. Expressed in vegetative tissues, anthers and ovules.	Q38957	GO:0009506	0	Q38957, A0A0R0LBS8, A0A0R0KRL8
Pool_5_Pep317	LHVAS(+79.97)LVVQTGLRAMAARKQ	78.04	2228.2	20	-0.5	558.059	4	10	37.037	S5:Phosphorylation (STY):98.37	LHVASLVVQTGLRAMAARKQ	Source 2	AT1G08730	cytosol	Myosin family protein with Dil domain;Class XI myosin gene	A0A654E854	GO:0000146; GO:0003774; GO:0005516; GO:0005524; GO:0005737; GO:0007015; GO:0009860; GO:0015629; GO:0016459; GO:0030048; GO:0030050; GO:0030898; GO:0031982; GO:0051015; GO:0051640	0	F4HXP9, Q67VX5, B8B2G1, K7LJT2, I1NIS2
Pool_2_Pep767	AFGVS(+79.97)GVVTKPVESARENGI	84.17	2096.03	20	1	1049.03	2	4	36.3636	S5:Phosphorylation (STY):87.62	AFGVSGVVTKPVESARENGI	Source 2	AT4G17140	golgi	pleckstrin homology (PH) domain-containing protein;	F4JNE4	GO:0005773; GO:0005794; GO:0005829; GO:0006623; GO:0009506; GO:0019898; GO:0045053	0	F4JNE2, B8BIA4, A0A0R0HCG7
Pool_8_Pep267	GSIYIWT(+79.97)YVYNLMRVLSNSP	160.49	2455.16	20	1.6	1228.6	2	4	36.3636	T7:Phosphorylation (STY):26.02	GSIYIWTYVYNLMRVLSNSP	Source 5, Source 2	AT1G76520	vacuole	Auxin efflux carrier family protein;	A0A178W0X0	GO:0005739; GO:0005789; GO:0009733; GO:0009734; GO:0016021; GO:0055085; GO:0009719	mitochondrion; endoplasmic reticulum membrane; response to auxin; auxin-activated signaling pathway; integral component of membrane; transmembrane transport; response to endogenous stimulus	Q9C9K5 I1LIE1 I1MMV2 I1J898 I1JMS6 I1L4N1
Pool_8_Pep322	THT(+79.97)QVIGMTSGSSSRVKEDD	129.89	2213.96	20	-2.4	738.996	3	4	36.3636	T3:Phosphorylation (STY):39.76	THTQVIGMTSGSSSRVKEDD	Source 5, Source 2	AT2G36910	plasma membrane	ATP binding cassette subfamily B1;Belongs to the family of ATP-binding cassette (ABC) transporters. Also known as AtMDR1.Possibly regulates auxin-dependent responses by influencing basipetal auxin transport in the root. Exerts nonredundant, partially overlapping functions with the ABC transporter encoded by AT3G28860. PGP1 mediates cellular efflux of IAA and interacts with PIN genes that may conf…	Q9ZR72	GO:0005524; GO:0005783; GO:0005886; GO:0008361; GO:0009506; GO:0009624; GO:0009637; GO:0009639; GO:0009640; GO:0009733; GO:0009734; GO:0009926; GO:0009958; GO:0010315; GO:0010328; GO:0010329; GO:0016021; GO:0042626; GO:0043481; GO:0048443; GO:0055085	ATP binding; endoplasmic reticulum; plasma membrane; regulation of cell size; plasmodesma; response to nematode; response to blue light; response to red or far red light; photomorphogenesis; response to auxin; auxin-activated signaling pathway; auxin polar transport; positive gravitropism; auxin efflux; auxin influx transmembrane transporter activity; auxin efflux transmembrane transporter activi…	Q9ZR72 A0A0R0HPW2 I1NAB2 I1JPQ0
Pool_5_Pep203	LDESLIKS(+79.97)ITVYKYRKMDGF	77.55	2485.23	20	-0.4	829.421	3	9	36	S8:Phosphorylation (STY):20.41	LDESLIKSITVYKYRKMDGF	Source 2	AT3G03550	nucleus	RING/U-box superfamily protein;	Q0WS90	GO:0016021; GO:0016567; GO:0016740; GO:0046872; GO:0080167	0	Q9SRQ8, K7K2E2
Pool_5_Pep367	LKRITPS(+79.97)LAYLEQIRQHMAR	86.35	2503.32	20	2.9	626.843	4	12	34.2857	S7:Phosphorylation (STY):36.05	LKRITPSLAYLEQIRQHMAR	Source 2	AT1G50920	cytosol	Nucleolar GTP-binding protein;	Q9C6I8	GO:0003729; GO:0005525; GO:0005730; GO:0042254	0	Q9C6I8, I1LJW2, A0A0R0H2V0
Pool_2_Pep876*	ALNMKGFSIT(+79.97)VVEGQFNKVS	146.35	2248.1	20	-0.5	750.376	3	6	33.3333	T10:Phosphorylation (STY):27.16	ALNMKGFSITVVEGQFNKVS	Source 2	AT3G46680	cytosol,plasma membrane	UDP-Glycosyltransferase superfamily protein;	W8PVB4	GO:0080043; GO:0080044	0	Q9SNB0, I1LJW9, K7LT93
Pool_4_Pep844	KGDFIINVNT(+79.97)GKRIKVPRLV	105.91	2346.33	20	2.6	587.594	4	6	33.3333	T10:Phosphorylation (STY):1000.00	KGDFIINVNTGKRIKVPRLV	Source 2	AT2G45030;AT1G45332	mitochondrion	Translation elongation factor EFG/EF2 protein;	A0A178VYH6;A0A1P8AQG8	GO:0003746; GO:0003924; GO:0005525; GO:0005739; GO:0046686; GO:0070125	0	F4IW10, Q9FE64, B8AKV3
Pool_6_Pep245	PTAKISFLGT(+79.97)LIGPSPPSPR	98.87	2115.11	20	-2.9	706.046	3	4	33.3333	T10:Phosphorylation (STY):24.67	PTAKISFLGTLIGPSPPSPR	Source 2	AT3G14067	vacuole	Subtilase family protein;	Q9LVJ1	GO:0004252; GO:0005773; GO:0005774; GO:0005829; GO:0010150; GO:0010223; GO:0048046; GO:0099503	0	Q9LVJ1, Q6K7G5, A2XA89, I1KHC9
Pool_3_Pep666	ENIHSEMYSLLLET(+79.97)FIKDSK	112.34	2476.16	20	4.2	826.401	3	3	33.3333	T14:Phosphorylation (STY):35.03	ENIHSEMYSLLLETFIKDSK	Source 2	AT3G23580	cytosol	ribonucleotide reductase 2A;Encodes one of the 3 ribonucleotide reductase (RNR) small subunit genes (RNR2A). Functionally redundant with the ribonucleotide reductase TSO2. mRNA was shown to specifically accumulate during the S-phase of the cell cycle in synchronized tobacco BY2 cells. Critical for cell cycle progression, DNA damage repair and plant development.	P50651	GO:0004748; GO:0005829; GO:0005971; GO:0006260; GO:0006281; GO:0007275; GO:0009259; GO:0009263; GO:0046872; GO:0051726	0	P50651, Q9XE60
Pool_5_Pep753	MNSIMAASHYPLS(+79.97)IVLVGVG	58.44	2138.03	20	0	1070.03	2	2	33.3333	S13:Phosphorylation (STY):17.91	MNSIMAASHYPLSIVLVGVG	Source 2	AT5G63970	nucleus	Copine (Calcium-dependent phospholipid-binding protein) family;	A0A178U7R6	GO:0004842; GO:0005634; GO:0005737; GO:0009611; GO:0009867; GO:0042742; GO:0046872	0	Q8RX26, Q5JMT9, B8A9K2, K7KLF4, I1K512
Pool_3_Pep175	DEHGNPMYLT(+79.97)GVVSSTPQHK	200	2275.99	20	-3.6	759.673	3	9	32.1429	T10:Phosphorylation (STY):40.21	DEHGNPMYLTGVVSSTPQHK	Source 2	AT2G21490	vacuole	dehydrin LEA;	A0A5S9X028	GO:0005829; GO:0009414; GO:0009631; GO:0009737	0	Q96261, I1LVC1, I1M0W1
Pool_5_Pep294	LGKDSQNLRWVPFGT(+79.97)LIANV	68.92	2307.18	20	2.3	770.072	3	4	30.7692	T15:Phosphorylation (STY):36.31	LGKDSQNLRWVPFGTLIANV	Source 2	AT2G41705	plasma membrane	camphor resistance CrcB family protein;	Q8RYE2	GO:0005886; GO:0005887; GO:1903424; GO:1903425	0	Q8RYE2, Q108X7, B8BIB4, I1JZ91, K7KUG7
Pool_6_Pep928	SDGEIT(+79.97)WRYTPWLGDHAAKG	156.62	2339.04	20	0.8	780.691	3	4	30.7692	T6:Phosphorylation (STY):26.52	SDGEITWRYTPWLGDHAAKG	Source 2	AT5G06610	cytosol	Protein of unknown function (DUF620);	Q9FG09	GO:0034613; GO:0048759; GO:2001009	0	Q9FG09, A0A0N7KRS2, Q0DUU3, B8AP97, I1NAZ2, K7K8X0, I1JQE8, K7LD14
Pool_7_Pep529	TSSSS(+79.97)IWYALSYLEAKRRMK	87.46	2456.19	20	5.6	819.746	3	3	30	S5:Phosphorylation (STY):30.46	TSSSSIWYALSYLEAKRRMK	Source 2	AT5G49070	plasma membrane	3-ketoacyl-CoA synthase 21;Encodes KCS21, a member of the 3-ketoacyl-CoA synthase family involved in the biosynthesis of VLCFA (very long chain fatty acids).	F4K4Q9	GO:0006633; GO:0016021; GO:0102336; GO:0102337; GO:0102338; GO:0102756	0	Q9FH27, I1MGM6
Pool_4_Pep502	IADPS(+79.97)LSFSPSRISSPIKLS	92.48	2181.11	20	0.1	1091.57	2	8	28.5714	S5:Phosphorylation (STY):45.01	IADPSLSFSPSRISSPIKLS	Source 2	AT5G60050	plastid	BTB/POZ domain-containing protein;	A0A178UPF1	GO:0016567	0	Q9LVG9, I1LR24, I1LK96
Pool_8_Pep25*	SAWIWTRAPT(+79.97)IGGMRFASTI	106.07	2301.11	20	1.2	768.049	3	8	28.5714	T10:Phosphorylation (STY):40.95	SAWIWTRAPTIGGMRFASTI	Source 5, Source 2	AT3G22370	mitochondrion	alternative oxidase 1A;Encodes AOX1a, an isoform of alternative oxidase that is expressed in rosettes, flowers, and root. The alternative oxidase of plant mitochondria transfers electrons from the ubiquinone pool to oxygen without energy conservations. It is regulated through transcriptional control and by pyruvate. Plays a role in shoot acclimation to low temperature. Also is capable of ameliora…	A0A654FAW8	GO:0004672; GO:0004674; GO:0004683; GO:0005509; GO:0005516; GO:0005524; GO:0005634; GO:0005737; GO:0005886; GO:0009738; GO:0009931; GO:0018105; GO:0035556; GO:0046777; GO:0106310; GO:0106311	0	Q9M9V8, Q6AVI8, I1JWZ6, I1KCN9
Pool_7_Pep399	TIKT(+79.97)IIQVGSGPNKKLSSFQ	148.79	2225.18	20	1.9	742.739	3	4	28.5714	T4:Phosphorylation (STY):41.59	TIKTIIQVGSGPNKKLSSFQ	Source 2	AT4G15010	mitochondrion	Mitochondrial substrate carrier family protein;	Q940F4	GO:0006844; GO:0006865; GO:0016021	0	Q940F4, A2XVQ7, A0A0R0JZI3, I1KR62
Pool_8_Pep101	KT(+79.97)VDYSRLLASTTTAADMRG	102.24	2236.06	20	-2	746.361	3	4	28.5714	T2:Phosphorylation (STY):32.97	KTVDYSRLLASTTTAADMRG	Source 4, Source 2		-			GO:0005623,GO:0009908,GO:0009653,GO:0009791,GO:0008152,GO:0009987,GO:0016301,GO:0007275	flower development; anatomical structure morphogenesis; post-embryonic development; metabolic process; kinase activity; multicellular organism development	0
Pool_6_Pep863	RVFNSISSFS(+79.97)QTSFPEVDLG	200	2296.04	20	-2.2	1149.03	2	7	28	S10:Phosphorylation (STY):46.20	RVFNSISSFSQTSFPEVDLG	Source 2	AT1G71090	plasma membrane	Auxin efflux carrier family protein;	A0A178WE07	GO:0005789; GO:0009733; GO:0009734; GO:0010252; GO:0010311; GO:0010329; GO:0016021; GO:0040009	0	Q9C999, Q6YZX7, A2YS01, I1N7B8, K7LDB3
Pool_2_Pep639	SNRFISPFPSDRFVSPT(+79.97)ASF	115.49	2338.08	20	-0.9	780.37	3	5	27.7778	T17:Phosphorylation (STY):46.20	SNRFISPFPSDRFVSPTASF	Source 3	AT2G35350	plasma membrane	poltergeist like 1;Encodes a protein most similar to the POLTERGEIST locus. Double mutant analysis of loss of function alleles indicate PLL1 functions redundantly with POL to regulate meristem size and pedicel length. Acts in a dose dependent manner with POL to suppress the clv1, clv2 and clv3 phenotypes.	A0A178VV40	GO:0004722; GO:0005543; GO:0005634; GO:0005886; GO:0006355; GO:0006470; GO:0007275; GO:0009826; GO:0009933; GO:0010074; GO:0046872; GO:0106306; GO:0106307; GO:0008152; GO:0016049	protein serine/threonine phosphatase activity; phospholipid binding; nucleus; plasma membrane; regulation of transcription, DNA-templated; protein dephosphorylation; multicellular organism development; unidimensional cell growth; meristem structural organization; maintenance of meristem identity; metal ion binding; protein serine phosphatase activity; protein threonine phosphatase activity; metab…	A0A0R0HLG9 K7MLT7 I1K2K9 MEDTR41129 A0A1D6HGI0 A2X8H4 Q6ZGY0 LOTJA30166
Pool_7_Pep437	TLKKSVSSPFMNT(+79.97)ASKMYSI	123.25	2299.1	20	-0.2	767.377	3	8	27.5862	T13:Phosphorylation (STY):30.83	TLKKSVSSPFMNTASKMYSI	Source 2	AT1G77760	nucleus,cytosol	nitrate reductase 1;Encodes the cytosolic minor isoform of nitrate reductase (NR). Involved in the first step of nitrate assimilation, it contributes about 15% of the nitrate reductase activity in shoots. Similar to molybdopterin oxidoreductases at the N-terminus, and to FAD/NAD-binding cytochrome reductases at the C-terminus. Cofactors: FAD, heme iron (cytochrome B-557), and molybdenum-pterin.	A0A178WBR8	GO:0005829; GO:0006809; GO:0008940; GO:0009416; GO:0009635; GO:0009703; GO:0020037; GO:0030151; GO:0042128; GO:0043546; GO:0050464; GO:0071949	0	P11832, Q6ZHH7, P16081, Q6ZC33, B8AJ60, B8BBK0, I1LW34, I1MAM4, Q9SYR0
Pool_2_Pep8*	GNTSVWKS(+79.97)LSPEVLQAAFKV	140.92	2320.09	20	-0.7	774.374	3	3	27.2727	S8:Phosphorylation (STY):24.32	GNTSVWKSLSPEVLQAAFKV	Source 1, Source 2	AT1G07750	cytosol	RmlC-like cupins superfamily protein;	Q9LQQ3	GO:0005507; GO:0005576; GO:0005794; GO:0005829; GO:0008270; GO:0009506; GO:0045735	copper ion binding; extracellular region; Golgi apparatus; cytosol; zinc ion binding; plasmodesma; nutrient reservoir activity	Q9LQQ3 G7JN61 G7JMA3
Pool_4_Pep396	GVVTSSSLLGNS(+79.97)WRFFDQKQ	139.13	2335.1	20	-0.1	779.378	3	8	26.6667	S12:Phosphorylation (STY):70.86	GVVTSSSLLGNSWRFFDQKQ	Source 2	AT4G32300	plasma membrane	S-domain-2 5;	A0A178URS3	GO:0004672; GO:0004674; GO:0005516; GO:0005524; GO:0005886; GO:0016021; GO:0030246; GO:0031625; GO:0046777; GO:0106310; GO:0106311	0	Q8RWZ5, Q0DC23, B8B2T2, A0A0R0GCB6, I1MWS6, I1JUC5, K7KTI3
Pool_2_Pep912	ANLSCDSKDT(+79.97)IRHQIKDKNR	84.12	2421.16	20	1.5	606.301	4	4	26.6667	T10:Phosphorylation (STY):22.45	ANLSCDSKDTIRHQIKDKNR	Source 2	AT2G29210	nucleus	splicing factor PWI domain-containing protein;	Q8L7W3	GO:0006397; GO:0008380	0	Q8L7W3, Q10NF9, I1LJY4, I1LQL7
Pool_8_Pep338	ASLKGPEFAT(+79.97)IVNSVTSKKV	119.87	2155.13	20	3.3	719.389	3	4	26.6667	T10:Phosphorylation (STY):67.76	ASLKGPEFATIVNSVTSKKV	Source 5, Source 2	AT2G21170	plastid	triosephosphate isomerase;Encodes a plastidic triose phosphate isomerase. Mutants with reduced pdTPI levels have difficulty transitioning from heterotrophic to autotrophic growth. The related phenotypes, such as chlorosis in light-grown seedlings may result from an accumulation of dihydroxyacetone phosphate (DHAP) and methylglyoxal (MG) in these mutants. Both splice variants appear to be expresse…	A0A178VN28	GO:0004807; GO:0005739; GO:0005829; GO:0006094; GO:0006096; GO:0006642; GO:0009507; GO:0009570; GO:0009579; GO:0009658; GO:0009941; GO:0019253; GO:0019563; GO:0032504; GO:0046166; GO:0048046; GO:0080022	triose-phosphate isomerase activity; mitochondrion; cytosol; gluconeogenesis; glycolytic process; triglyceride mobilization; chloroplast; chloroplast stroma; thylakoid; chloroplast organization; chloroplast envelope; reductive pentose-phosphate cycle; glycerol catabolic process; multicellular organism reproduction; glyceraldehyde-3-phosphate biosynthetic process; apoplast; primary root development	Q9SKP6 A2Z3G7 Q69K00
Pool_5_Pep867	NGLFT(+79.97)LMCLYQHPKRFYHLV	78.82	2559.23	20	2	640.819	4	8	25.8065	T5:Phosphorylation (STY):86.16	NGLFTLMCLYQHPKRFYHLV	Source 2	AT3G10980	plasma membrane	PLAC8 family protein;	Q8W4N1	GO:0005886; GO:0009975; GO:0016021; GO:0051762	0	Q8W4N1, Q65WW0, B8AZ96, I1LMW6, I1MYX9
Pool_2_Pep876*	ALNMKGFS(+79.97)ITVVEGQFNKVS	92.98	2248.1	20	-4.5	750.373	3	4	25	S8:Phosphorylation (STY):27.16	ALNMKGFSITVVEGQFNKVS	Source 2	AT3G46680	cytosol,plasma membrane	UDP-Glycosyltransferase superfamily protein;	W8PVB4	GO:0080043; GO:0080044	0	Q9SNB0, I1LJW9, K7LT93
Pool_2_Pep16	INDLDRHSPKILKNAFS(+79.97)FRF	79.25	2497.26	20	2.1	625.327	4	3	25	S17:Phosphorylation (STY):51.66	INDLDRHSPKILKNAFSFRF	Source 1, Source 2	AT3G25760	plastid	allene oxide cyclase 1;encodes allene oxide cyclase. One of four genes in Arabidopsis that encode this enzyme, which catalyzes an essential step in jasmonic acid biosynthesis. Gene expression is induced during senescence, a process that involves jasmonic acid signalling pathway.	Q2HIV2	GO:0005829; GO:0009507; GO:0009535; GO:0009695; GO:0009941; GO:0046423; GO:0008152; GO:0006950; GO:0009628	cytosol; chloroplast; chloroplast thylakoid membrane; jasmonic acid biosynthetic process; chloroplast envelope; allene-oxide cyclase activity; metabolic process; response to stress; response to abiotic stimulus	Q9LS03 G7ZY73 Q711Q9
Pool_2_Pep665	KSVKAIPDSYLS(+79.97)AIFRQVLQ	107.41	2342.24	20	-0.2	781.757	3	3	25	S12:Phosphorylation (STY):33.51	KSVKAIPDSYLSAIFRQVLQ	Source 3	AT4G29810	golgi	MAP kinase kinase 2;encodes a MAP kinase kinase 2 that regulates MPK6 and MPK4 in response to cold and salt stresses. Co-expression with MEKK1 in protoplasts activated MKK2 activity, suggesting that MEKK1 may be a regulator of MKK2.	A0A654FU26	GO:0004708; GO:0004714; GO:0005524; GO:0005737; GO:0005886; GO:0009409; GO:0009631; GO:0009651; GO:0009875; GO:0010051; GO:0045087; GO:0060918; GO:0098542; GO:0106310; GO:0106311	MAP kinase kinase activity; transmembrane receptor protein tyrosine kinase activity; ATP binding; cytoplasm; plasma membrane; response to cold; cold acclimation; response to salt stress; pollen-pistil interaction; xylem and phloem pattern formation; innate immune response; auxin transport; defense response to other organism; protein serine kinase activity; protein threonine kinase activity	A0A0R4J4Q5 Q5JCL0 C0PBR5 Q5VP37 LOTJA31410
Pool_4_Pep329	GSELVIT(+79.97)KRTDNKVTSRTLG	117.3	2254.17	20	2.5	564.553	4	3	25	T7:Phosphorylation (STY):38.16	GSELVITKRTDNKVTSRTLG	Source 2	AT2G24500	cytosol	Zinc finger protein 622;Encodes a C2H2 zinc finger protein FZF.	Q9ZQ18	GO:0000976; GO:0003700; GO:0005634; GO:0005737; GO:0005829; GO:0006355; GO:0006364; GO:0008270; GO:0009631; GO:0030687; GO:0042273; GO:0090070	0	Q9ZQ18, Q5Z8K9, B8B1W0, I1MWH0, I1MWG7
Pool_5_Pep262	LEVIT(+79.97)QLRFPVSDSERFGVP	83.77	2368.18	20	-0.4	790.405	3	3	25	T5:Phosphorylation (STY):142.27	LEVITQLRFPVSDSERFGVP	Source 2	AT5G16760	cytosol	Inositol 1,3,4-trisphosphate 5/6-kinase family protein;Encodes a inositol 1,3,4-trisphosphate 5/6-kinase.	A0A178U6K3	GO:0000287; GO:0005524; GO:0005737; GO:0005829; GO:0010264; GO:0032957; GO:0047325; GO:0052725; GO:0052726; GO:0052746	0	Q9SBA5, Q7XBW0, ORYSI07370, A7X657, K7K1A2, I1L4Y5
Pool_7_Pep190	SRLGTDSYNFS(+79.97)FAQVLSPSR	122.81	2311.06	20	0.2	771.365	3	3	25	S11:Phosphorylation (STY):30.32	SRLGTDSYNFSFAQVLSPSR	Source 2	AT5G23060	plastid	calcium sensing receptor;Encodes a chloroplast-localized protein that modulates cytoplasmic Ca2+ concentration and is crucial for proper stomatal regulation in response to elevations of external Ca2+.	A0A654G3C2	GO:0005739; GO:0009507; GO:0009534; GO:0009535; GO:0009536; GO:0009579; GO:0009704; GO:0016021; GO:0071277; GO:0090333	0	Q9FN48, A0A0N7KG12, I1MTC2, I1K180
Pool_2_Pep155	SSKPKNFANS(+79.97)FGRKQSKTSF	84.34	2325.13	20	2.4	582.293	4	2	25	S10:Phosphorylation (STY):20.00	SSKPKNFANSFGRKQSKTSF	Source 1, Source 2	AT1G42550	cytosol	plastid movement impaired1;Encodes a plant-specific protein of unknown function that appears to be conserved among angiosperms.	A0A5S9WP45	GO:0005634; GO:0005829; GO:0005886; GO:0006970; GO:0009637; GO:0009738; GO:0009787; GO:0009902; GO:0009903; GO:0010029; GO:0030048; GO:0031022; GO:1902265; GO:0009719; GO:0006950; GO:0009628	nucleus; cytosol; plasma membrane; response to osmotic stress; response to blue light; abscisic acid-activated signaling pathway; regulation of abscisic acid-activated signaling pathway; chloroplast relocation; chloroplast avoidance movement; regulation of seed germination; actin filament-based movement; nuclear migration along microfilament; abscisic acid homeostasis; response to endogenous stim…	Q9C8E6 I1MQA4 I1K5F5 K7L517 K7LE44
Pool_2_Pep30	KTRFVNRIVSSMFNT(+79.97)VSNKK	88.38	2515.22	20	2.1	629.816	4	2	25	T15:Phosphorylation (STY):32.28	KTRFVNRIVSSMFNTVSNKK	Source 1, Source 2	AT5G15490	extracellular	UDP-glucose 6-dehydrogenase family protein;	A0A178UJW9	GO:0003979; GO:0005618; GO:0005634; GO:0005829; GO:0005975; GO:0006024; GO:0006065; GO:0051287; GO:0052546; GO:0008152	UDP-glucose 6-dehydrogenase activity; cell wall; nucleus; cytosol; carbohydrate metabolic process; glycosaminoglycan biosynthetic process; UDP-glucuronate biosynthetic process; NAD binding; cell wall pectin metabolic process; metabolic process	Q9LF33 B8BPH4 B8BPH5 B8AK72 Q2QS14 Q2QS13 Q9AUV6
Pool_3_Pep327	DPLLRSPIVS(+79.97)AAAFENLVKL	117.95	2232.19	20	4.2	745.078	3	2	25	S10:Phosphorylation (STY):38.03	DPLLRSPIVSAAAFENLVKL	Source 2	AT1G64790	nucleus	ILITYHIA;ILITYHIA (ILA) is a HEAT repeat protein involved in plant immunity. The gene is also involved in systemic acquired resistance induced by P. syringae expressing avrRps4. Loss-of-function mutants of ILA caused pleiotropic defects in the mutant plants. The mutant plants are smaller in size and the leaves are serrated and yellow to light green in color.	A0A1P8AT97	GO:0005634; GO:0005829; GO:0006417; GO:0009682; GO:0019887; GO:0019901; GO:0033674; GO:0042742; GO:0043022; GO:0045087	0	F4I893, B8AQQ4, I1NCF0, I1JRU2
Pool_4_Pep65*	GFAPKSGLIS(+79.97)TLISHHFTAA	126.99	2134.06	20	1.7	712.366	3	2	25	S10:Phosphorylation (STY):6.65	GFAPKSGLISTLISHHFTAA	Source 2	AT4G24290	plasma membrane	MAC/Perforin domain-containing protein;	A0A178V3R7	GO:0005886; GO:0009626; GO:2000031	0	Q9STW5, Q5JN47, Q7XID1, A2WZA8, B8B7L4, K7LVC3, I1MJV0
Pool_5_Pep191	LCFVS(+79.97)GVPGSFYSRLFPRKS	55.29	2406.1	20	-2.1	803.042	3	2	25	S5:Phosphorylation (STY):20.00	LCFVSGVPGSFYSRLFPRKS	Source 2	AT5G66430	cytosol	S-adenosyl-L-methionine-dependent methyltransferases superfamily protein;	Q9FJZ6	GO:0008757; GO:0032259; GO:0046872	0	Q9FJZ6, K7KCS4
Pool_7_Pep820	VTAAVPSGAST(+79.97)GIYEALELR	116.46	2084.02	20	-3	1043.02	2	4	23.5294	T11:Phosphorylation (STY):21.94	VTAAVPSGASTGIYEALELR	Source 2	AT2G36530	cytosol	Enolase;Involved in light-dependent cold tolerance and encodes an enolase. Protein is tyrosine-phosphorylated and its phosphorylation state is modulated in response to ABA in Arabidopsis thaliana seeds.	A0A178VT47	GO:0000015; GO:0000287; GO:0003677; GO:0004634; GO:0005507; GO:0005634; GO:0005737; GO:0005739; GO:0005740; GO:0005741; GO:0005783; GO:0005829; GO:0005886; GO:0006096; GO:0009409; GO:0009416; GO:0009506; GO:0009507; GO:0009737; GO:0032889; GO:0046686; GO:0048046	0	P25696, I1NAI7, I1JPW5
Pool_4_Pep856	KGLSKDIGS(+79.97)SLSLLPSIMHR	104.52	2218.15	20	0.6	740.396	3	3	23.0769	S9:Phosphorylation (STY):23.10	KGLSKDIGSSLSLLPSIMHR	Source 2	AT5G20320	nucleus	dicer-like 4;Encodes an RNase III-like enzyme that catalyzes processing of trans-acting small interfering RNA precursors in a distinct small RNA biogenesis pathway. The protein is also involved in the production of 21-nt primary siRNAs from both inverted-repeat constructs and endogenous sequences, as well as the RDR6-dependent 21-nt secondary siRNAs involved in long-range cell-to-cell signaling. …	F4K482	GO:0003723; GO:0004386; GO:0004525; GO:0005524; GO:0006396; GO:0031047	0	A0A1P8B9N9, ORYSJ20474, B8ARP6, K7M014, K7MKZ2
Pool_4_Pep159	GKIVNVGSIT(+79.97)VMAPGPWAGV	121.49	2032.02	20	1	1017.02	2	4	22.2222	T10:Phosphorylation (STY):33.18	GKIVNVGSITVMAPGPWAGV	Source 2	AT5G10050	peroxisome	NAD(P)-binding Rossmann-fold superfamily protein;	Q147P9	GO:0005783; GO:0016491	0	Q147P9, A0A0P0WB25, B8AUP3, K7LRU0, A0A0R0EVI2
Pool_4_Pep561	IFVLGKQLKS(+79.97)FRPQPEQMRS	116.31	2468.28	20	-0.7	823.77	3	4	22.2222	S10:Phosphorylation (STY):23.30	IFVLGKQLKSFRPQPEQMRS	Source 2	AT1G47900	plasma membrane	Plant protein of unknown function (DUF869);	F4HV50	GO:0005886	0	Q9C698, Q0IYT8, Q10P54, A2Z5A2, B8AK11
Pool_2_Pep74	SET(+79.97)SSFNLQTPRSLPSPRSI	104.91	2283.09	20	1.5	762.042	3	2	22.2222	T3:Phosphorylation (STY):24.44	SETSSFNLQTPRSLPSPRSI	Source 1, Source 2	AT5G47070	plasma membrane	Protein kinase superfamily protein;	Q9LTC0	GO:0004674; GO:0005524; GO:0005886; GO:0009536; GO:0045087; GO:0106310; GO:0106311; GO:0008152; GO:0009607; GO:0016301; GO:0006950	protein serine/threonine kinase activity; ATP binding; plasma membrane; plastid; innate immune response; protein serine kinase activity; protein threonine kinase activity; metabolic process; response to biotic stimulus; kinase activity; response to stress	Q9LTC0 I1LGW3 I1MV98 C6ZRN4 C6ZRR3
Pool_5_Pep676	MERSKWT(+79.97)LMSFHKLGFSEHE	62.39	2559.14	20	-1.4	640.795	4	2	22.2222	T7:Phosphorylation (STY):22.45	MERSKWTLMSFHKLGFSEHE	Source 2	AT1G28440	plasma membrane	HAESA-like 1;	A0A5S9W9N5	GO:0005524; GO:0005886; GO:0016021; GO:0106310; GO:0106311	0	Q9SGP2, Q9ARQ7, A2WMM9, I1M066, I1M1Z1, I1KLQ0
Pool_7_Pep151	SPT(+79.97)TGGFGPSRKQCRIPYSG	85.08	2174.99	20	2.9	726.01	3	2	22.2222	T3:Phosphorylation (STY):33.98	SPTTGGFGPSRKQCRIPYSG	Source 2	AT3G02730	plastid	thioredoxin F-type 1;	A0A178VBJ7	GO:0004857; GO:0005829; GO:0006109; GO:0008047; GO:0009507; GO:0009534; GO:0009570; GO:0009642; GO:0019904; GO:0043085; GO:0043086; GO:0045454	0	Q9XFH8, C6SZV5, A0A0R0ID39
Pool_1_Pep237	GKRLAS(+79.97)INVENVETNRRNLR	115.81	2418.26	20	4.5	605.578	4	7	21.875	S6:Phosphorylation (STY):112.87	GKRLASINVENVETNRRNLR	Source 1, Source 2	AT3G52930	cytosol	Aldolase superfamily protein;	A0A178V8L4	GO:0003729; GO:0004332; GO:0005507; GO:0005618; GO:0005730; GO:0005739; GO:0005740; GO:0005741; GO:0005774; GO:0005829; GO:0005886; GO:0006094; GO:0006096; GO:0009506; GO:0009507; GO:0030388; GO:0046686; GO:0048046; GO:0080167	mRNA binding; fructose-bisphosphate aldolase activity; copper ion binding; cell wall; nucleolus; mitochondrion; mitochondrial envelope; mitochondrial outer membrane; vacuolar membrane; cytosol; plasma membrane; gluconeogenesis; glycolytic process; plasmodesma; chloroplast; fructose 1,6-bisphosphate metabolic process; response to cadmium ion; apoplast; response to karrikin	Q9LF98 A2XUB6 B8AY35 A2YQR2 Q5N725 Q10A30 ORYSJ23243 Q6YPF1
Pool_2_Pep703	AAS(+79.97)VVAPKYTSIKPLGDRVL	106.99	2164.17	20	-1	722.399	3	6	20	S3:Phosphorylation (STY):72.73	AASVVAPKYTSIKPLGDRVL	Source 2	AT5G20720	plastid	chaperonin 20;Encodes a chloroplast co-chaperonin with similarity to CPN21 from spinach, E.coli GroES.	A0A178UDQ4	GO:0005507; GO:0005524; GO:0005739; GO:0005759; GO:0009409; GO:0009507; GO:0009535; GO:0009536; GO:0009570; GO:0009579; GO:0009788; GO:0009941; GO:0016887; GO:0046686; GO:0046872; GO:0048046; GO:0051082; GO:0051085; GO:0051087; GO:0051290; GO:1901671	0	O65282, Q6K826, Q69Y99, A2XAA0, B8B3P0, I1LY84, I1MS56
Pool_2_Pep696	AANT(+79.97)WVVSGSPQTKKLQDIL	105.43	2235.13	20	-1	1118.58	2	3	20	T4:Phosphorylation (STY):68.53	AANTWVVSGSPQTKKLQDIL	Source 2	AT1G17880	nucleus	basic transcription factor 3;	Q9SMW7	GO:0003729; GO:0005634; GO:0005829; GO:0005854; GO:0042788	0	Q9SMW7, Q851Y9, A0A0R4J4H3, C6SX83, A0A0R0H141, C6T2G5
Pool_5_Pep351	LKIMELLGLS(+79.97)LGVKRDYFRE	68.6	2459.3	20	-0.1	615.835	4	3	20	S10:Phosphorylation (STY):26.08	LKIMELLGLSLGVKRDYFRE	Source 2	AT4G25420	nucleus		U3N1S3	GO:0005737; GO:0009416; GO:0009686; GO:0009739; GO:0009740; GO:0009826; GO:0009908; GO:0045544; GO:0046872; GO:0048366; GO:0048575; GO:0051213	0	Q39110, P93771, A2XP95, K7LL58, C6ZIG0, I1NGN3, I1L3G4
Pool_2_Pep867	ALGVAALGMT(+79.97)GPVAAAGLAA	73.3	1760.89	20	2.3	881.458	2	2	20	T10:Phosphorylation (STY):1000.00	ALGVAALGMTGPVAAAGLAA	Source 2	AT1G69800	golgi	Cystathionine beta-synthase (CBS) protein;	A0A1P8AVI9	GO:0005739; GO:0005975	0	Q9CAR3, A2WRX6, K7K1R2, SOYBN43238
Pool_7_Pep531	TSTNS(+79.97)IASIFAWSRGLAHRA	78.77	2225.07	20	0	742.702	3	2	20	S5:Phosphorylation (STY):26.31	TSTNSIASIFAWSRGLAHRA	Source 2	AT1G54340	peroxisome	isocitrate dehydrogenase;NADP-specific isocitrate dehydrogenase (ICDH)	A0A1P8ASL1	GO:0000287; GO:0004450; GO:0005634; GO:0005739; GO:0005777; GO:0005886; GO:0006099; GO:0006102; GO:0006739; GO:0051287	0	Q9SLK0, Q7F280, Q65XK3, A2WTC5, A2Y7Q3, I1MJH1, A0A0R0IMT3
Pool_7_Pep864	VVT(+79.97)LREKMVSMHDRWQVFRG	117.59	2553.25	20	3.9	639.325	4	2	20	T3:Phosphorylation (STY):61.82	VVTLREKMVSMHDRWQVFRG	Source 2	AT5G01750	golgi	Protein of unknown function (DUF567);	Q9LZX1	GO:0005829; GO:0005886; GO:0019904	0	Q9LZX1, Q84YM9, A2YJM7, I1N351, I1J7L2, C6T3J7, I1JL15, I1L749
Pool_8_Pep625	RKSGTNST(+79.97)LSLLRKELREGD	104.35	2339.2	20	1.7	585.81	4	2	20	T8:Phosphorylation (STY):40.00	RKSGTNSTLSLLRKELREGD	Source 5, Source 2	AT1G56280	nucleus	drought-induced 19;Encodes a gene whose transcript level in root and leaves increases to progressive drought stress. The increase in transcript level is independent from abscisic acid level. Sequence is not similar to any protein of known function. It appears to be a member of plant-specific gene family. It's phosphorylated by AtCPK11 in a Ca(2+)-dependent manner at Thr105 and Ser107 within the A…	F4I522	GO:0005634	nucleus	Q39083
Pool_8_Pep494	YRNLTVPELT(+79.97)QQMWDAKNMM	154.75	2548.13	20	-4.5	850.384	3	16	19.7531	T10:Phosphorylation (STY):86.16	YRNLTVPELTQQMWDAKNMM	Source 5, Source 2	AT2G29550	cytosol	tubulin beta-7 chain;Encodes a beta-tubulin that is expressed in leaves, roots and flowers.	A0A178VS27	GO:0000226; GO:0000278; GO:0003729; GO:0003924; GO:0005200; GO:0005525; GO:0005618; GO:0005737; GO:0005773; GO:0005777; GO:0005794; GO:0005829; GO:0005874; GO:0005886; GO:0007017; GO:0009506; GO:0045298; GO:0046686	microtubule cytoskeleton organization; mitotic cell cycle; mRNA binding; GTPase activity; structural constituent of cytoskeleton; GTP binding; cell wall; cytoplasm; vacuole; peroxisome; Golgi apparatus; cytosol; microtubule; plasma membrane; microtubule-based process; plasmodesma; tubulin complex; response to cadmium ion	P29515 B8ALG6 Q8H7U1
Pool_2_Pep900	AMKRLQKEFYQILS(+79.97)MNRAYL	109.78	2582.29	20	-0.5	861.774	3	7	18.9189	S14:Phosphorylation (STY):109.97	AMKRLQKEFYQILSMNRAYL	Source 2	AT3G09520	cytosol	exocyst subunit exo70 family protein H4;A member of EXO70 gene family, putative exocyst subunits, conserved in land plants. Arabidopsis thaliana contains 23 putative EXO70 genes, which can be classified into eight clusters on the phylogenetic tree.	Q9SF51	GO:0000145; GO:0006887; GO:0015031	0	Q9SF51, A0A0R0HPE7, A0A0R0GXV8, I1NA18, I1JPF3
Pool_7_Pep75	SLATDLQLLS(+79.97)MELRKKQSTY	122.65	2404.21	20	0.6	802.414	3	7	17.9487	S10:Phosphorylation (STY):27.11	SLATDLQLLSMELRKKQSTY	Source 2	AT5G26980	golgi	syntaxin of plants 41;member of SYP4 Gene Family	A0A654G4F8	GO:0000149; GO:0005484; GO:0005802; GO:0006886; GO:0006906; GO:0012505; GO:0016021; GO:0031201; GO:0048278	0	O65359, Q5VRL4, B8B1N0, I1LB67, K7N5C1
Pool_7_Pep242	SSLQSS(+79.97)GMLTKEQMVYLFDR	146.26	2399.09	20	-3.9	800.705	3	3	17.6471	S6:Phosphorylation (STY):27.96	SSLQSSGMLTKEQMVYLFDR	Source 2	AT3G27050	nucleus	;	Q94JV2	GO:0005829	0	Q94JV2, Q2R449, A2ZEB7, A0A0R0FWC8, C6T5N8
Pool_8_Pep363	EEYPDRMMMT(+79.97)FSVFPSPKVS	120.2	2457.05	20	2.8	820.028	3	4	17.3913	T10:Phosphorylation (STY):40.00	EEYPDRMMMTFSVFPSPKVS	Source 5, Source 2	AT4G20890;AT5G44340;AT2G29550	cytosol	tubulin beta-7 chain;Encodes a beta-tubulin that is expressed in leaves, roots and flowers.	A0A178UU99;A0A178VS27;A0A178UGW7	GO:0000226; GO:0000278; GO:0003729; GO:0003924; GO:0005200; GO:0005525; GO:0005618; GO:0005737; GO:0005773; GO:0005777; GO:0005794; GO:0005829; GO:0005874; GO:0005886; GO:0007017; GO:0009506; GO:0045298; GO:0046686	microtubule cytoskeleton organization; mitotic cell cycle; mRNA binding; GTPase activity; structural constituent of cytoskeleton; GTP binding; cell wall; cytoplasm; vacuole; peroxisome; Golgi apparatus; cytosol; microtubule; plasma membrane; microtubule-based process; plasmodesma; tubulin complex; response to cadmium ion	P29515 B8ALG6 Q8H7U1
Pool_4_Pep518	ICQREVT(+79.97)TFYPVLLNEKDLL	200	2473.23	20	0.6	825.423	3	6	16.6667	T7:Phosphorylation (STY):27.96	ICQREVTTFYPVLLNEKDLL	Source 2	AT4G05440	mitochondrion	temperature sensing protein-related;	A8MR55	GO:0005737; GO:0007049; GO:0010197; GO:0032153; GO:0051301; GO:0051726	0	Q9M0V1, B8ACL0, K7M538
Pool_8_Pep25*	SAWIWT(+79.97)RAPTIGGMRFASTI	134.16	2301.11	20	-0.7	768.048	3	4	16.6667	T6:Phosphorylation (STY):88.98	SAWIWTRAPTIGGMRFASTI	Source 5, Source 2	AT3G22370	plastid	alternative oxidase 1A;Encodes AOX1a, an isoform of alternative oxidase that is expressed in rosettes, flowers, and root. The alternative oxidase of plant mitochondria transfers electrons from the ubiquinone pool to oxygen without energy conservations. It is regulated through transcriptional control and by pyruvate. Plays a role in shoot acclimation to low temperature. Also is capable of ameliora…	A0A654FAW8	GO:0004672; GO:0004674; GO:0004683; GO:0005509; GO:0005516; GO:0005524; GO:0005634; GO:0005737; GO:0005886; GO:0009738; GO:0009931; GO:0018105; GO:0035556; GO:0046777; GO:0106310; GO:0106311	0	Q9M9V8, Q6AVI8, I1JWZ6, I1KCN9
Pool_1_Pep52	ARRGRSPPPPPS(+79.97)KGASSPSK	69.71	2096.06	20	-0.7	525.025	4	2	16.6667	S12:Phosphorylation (STY):22.09	ARRGRSPPPPPSKGASSPSK	Source 1, Source 2	AT1G16610	nucleus	arginine/serine-rich 45;Encodes SR45, a member of the highly conserved family of serine/arginine-rich (SR) proteins, which play key roles in pre-mRNA splicing and other aspects of RNA metabolism. SR45 is a spliceosome protein, interacts with SR33 and the U1-70K protein of the U1 snRNP. Also involved in plant sugar response. sr45-1 mutation confers hypersensitivity to glucose during early seedling…	A0A1P8APZ9	GO:0000381; GO:0000398; GO:0003723; GO:0005654; GO:0005681; GO:0005730; GO:0005737; GO:0008380; GO:0010182; GO:0016607; GO:0061574	regulation of alternative mRNA splicing, via spliceosome; mRNA splicing, via spliceosome; RNA binding; nucleoplasm; spliceosomal complex; nucleolus; cytoplasm; RNA splicing; sugar mediated signaling pathway; nuclear speck; ASAP complex	Q9SEE9 M1H548 K7V1I2;Q9SEE9 I1MJ68 I1KU45
Pool_4_Pep479	HRLMRGSLLSLISPT(+79.97)MMKDH	79.41	2402.18	20	7.2	601.559	4	2	16.6667	T15:Phosphorylation (STY):36.05	HRLMRGSLLSLISPTMMKDH	Source 2	AT3G30180	endoplasmic reticulum	brassinosteroid-6-oxidase 2;Encodes a cytochrome p450 enzyme that catalyzes the last reaction in the production of brassinolide. It is capable of converting 6-deoxocastasterone into castasterone, a C-6 oxidation, as well as the further conversion of castasterone into brassinolide by a Baeyer-Villinger oxidation reaction at C-6, resulting in the formation of an unusual seven-membered lactone ring.…	A0A654FGZ3	GO:0004497; GO:0005506; GO:0007275; GO:0010268; GO:0016021; GO:0016125; GO:0016132; GO:0016491; GO:0016705; GO:0020037	0	Q940V4, Q8GSQ1, B8AM57, K7LXP3, I1N4P8, I1N6E7, I1KWI2
Pool_5_Pep745	MMEAYT(+79.97)EMLTYIKSAVTRNY	83.2	2494.1	20	1.1	832.378	3	2	16.6667	T6:Phosphorylation (STY):33.98	MMEAYTEMLTYIKSAVTRNY	Source 2	AT2G26990	nucleus	proteasome family protein;Represses photomorphogenesis and induces skotomorphogenesis in the dark.	A0A178VSH3	GO:0000338; GO:0005634; GO:0005829; GO:0007275; GO:0008180; GO:0009585; GO:0030163	0	Q8W207, Q0JNL8, B8ACJ7, I1N780, SOYBN34339, I1JK31, I1K1W8
Pool_8_Pep855	IFLTLDVYQT(+79.97)IVDLLPKINE	115.11	2426.27	20	-1.7	1214.15	2	2	16.6667	T10:Phosphorylation (STY):41.83	IFLTLDVYQTIVDLLPKINE	Source 5, Source 2	AT2G28650	plastid	exocyst subunit exo70 family protein H8;A member of EXO70 gene family, putative exocyst subunits, conserved in land plants. Arabidopsis thaliana contains 23 putative EXO70 genes, which can be classified into eight clusters on the phylogenetic tree.	Q9SIB0	GO:0000145; GO:0006887; GO:0015031	exocyst; exocytosis; protein transport	Q9SIB0
Pool_1_Pep868	DVIQQAQSGTGKT(+79.97)ATFCSGV	155.35	2076.92	20	0.6	1039.47	2	4	16	T13:Phosphorylation (STY):25.20	DVIQQAQSGTGKTATFCSGV	Source 1, Source 2	AT1G54270;AT3G13920;AT1G72730	cytosol; nucleus	eif4a-2;member of eIF4A - eukaryotic initiation factor 4A	A0A178WL55;F4JEL5;F4HV96	GO:0002183; GO:0003724; GO:0003729; GO:0003743; GO:0005524; GO:0005634; GO:0005774; GO:0005829; GO:0005886; GO:0009506; GO:0016787; GO:0046686	cytoplasmic translational initiation; RNA helicase activity; mRNA binding; translation initiation factor activity; ATP binding; nucleus; vacuolar membrane; cytosol; plasma membrane; plasmodesma; hydrolase activity; response to cadmium ion	P41377 G7LI94 A2Q689 G7IS33
Pool_5_Pep752	MNKGTDSYGVT(+79.97)TGFGATSHR	88.31	2165.92	20	1.6	722.985	3	2	15.3846	T11:Phosphorylation (STY):24.44	MNKGTDSYGVTTGFGATSHR	Source 2	AT3G53260;AT2G37040	peroxisome	PHE ammonia lyase 1;Encodes PAL1, a phenylalanine ammonia-lyase. Arabidopsis has four PALs: AT2G37040 (PAL1), AT3G53260 (PAL2), AT5G04230 (PAL3) and AT3G10340 (PAL4).	P45724;A0A178VQX6	GO:0005737; GO:0006559; GO:0006952; GO:0006979; GO:0009555; GO:0009800; GO:0009819; GO:0010224; GO:0016841; GO:0045548; GO:0046244; GO:0046274; GO:0080167	0	P35510, Q6K6Q1, A0A0P0VM80, Q0DZE0, Q7X8V3, Q75HQ7, B8AFQ7, A2X7F5, A2X7F7, A2XVK3, A2Y4W6, I1L905, I1LZ94, I1NA96, A0A0R0KUR1, I1JPN0
Pool_2_Pep446	PDS(+79.97)FIIEAGQTPTNTGRRSL	85.53	2239.06	20	3.6	747.368	3	2	14.2857	S3:Phosphorylation (STY):150.01	PDSFIIEAGQTPTNTGRRSL	Source 1, Source 5, Source 3, Source 2	AT4G13420	vacuole	high affinity K+ transporter 5;Encodes a protein of the KUP/HAK/KT potassium channel class that is upregulated in the roots by K levels.	Q53XI1	GO:0005886; GO:0006813; GO:0009674; GO:0015079; GO:0016020; GO:0016021; GO:1990573	plasma membrane; potassium ion transport; potassium:sodium symporter activity; potassium ion transmembrane transporter activity; membrane; integral component of membrane; potassium ion import across plasma membrane	Q9M7K4 I1NCT8 K7KH88 I1KHF1;Q9M7K4;I1NCT8 K7KH88 I1KHF1 MEDTR08253 Q5JK32
Pool_3_Pep576	EIS(+79.97)SLFSRETLENAMLDLHK	132.05	2412.14	20	0.6	805.058	3	3	13.6364	S3:Phosphorylation (STY):20.00	EISSLFSRETLENAMLDLHK	Source 2	AT1G11100	nucleus	SNF2 domain-containing protein / helicase domain-containing protein / zinc finger protein-related;	F4I7D3	GO:0004386; GO:0005524; GO:0046872; GO:0070615	0	A0A1P8AM22, K7M1N2, SOYBN19686
Pool_4_Pep867	KGYKFDSGPSLFS(+79.97)GLQSRGP	177.42	2207.04	20	0.2	736.692	3	3	13.6364	S13:Phosphorylation (STY):59.93	KGYKFDSGPSLFSGLQSRGP	Source 2	AT1G57770	plastid	FAD/NAD(P)-binding oxidoreductase family protein;	Q9FVR9	GO:0005634; GO:0009507; GO:0016491	0	Q9FVR9, A0A0P0W5A9, A2XNW6, A0A0R0FG88, I1KNT0
Pool_6_Pep227	PSKLTGTMAFMFES(+79.97)ALIPRV	200	2275.11	20	0.3	759.383	3	3	13.6364	S14:Phosphorylation (STY):170.44	PSKLTGTMAFMFESALIPRV	Source 2	AT5G54080	cytosol	homogentisate 1,2-dioxygenase;homogentisate 1,2-dioxygenase	Q9ZRA2	GO:0004411; GO:0005737; GO:0005829; GO:0006559; GO:0006572; GO:0009536; GO:0046872; GO:1902000	0	Q9ZRA2, Q5VRH4, B8B197, I1LSW3, I1KDP2
Pool_7_Pep939	YDAS(+79.97)IMMTASHLPYTRNGLK	123.57	2348.07	20	-2.9	783.698	3	3	13.6364	S4:Phosphorylation (STY):29.93	YDASIMMTASHLPYTRNGLK	Source 2	AT1G70820	plastid	phosphoglucomutase, putative / glucose phosphomutase, putative;	Q9SSL0	GO:0005975; GO:0016868; GO:0046872	0	A0A1P8AN09, Q69TT2, B8B229, I1NDA5
Pool_1_Pep904	DSALAS(+79.97)AVFSPTHKSAVFNQ	91.66	2155.99	20	0.7	719.676	3	2	13.3333	S6:Phosphorylation (STY):49.79	DSALASAVFSPTHKSAVFNQ	Source 1, Source 2	AT2G41900	nucleus	CCCH-type zinc finger protein with ARM repeat domain;	P93755	GO:0003677; GO:0003700; GO:0005634; GO:0005737; GO:0006355; GO:0046872; GO:1902074; GO:0008152	DNA binding; DNA-binding transcription factor activity; nucleus; cytoplasm; regulation of transcription, DNA-templated; metal ion binding; response to salt; metabolic process	P93755 A0A1D6L0C8 A0A1D6GK17
Pool_2_Pep393	ADVIALSPTTLMAT(+79.97)NRFVCE	117.33	2231.04	20	-0.9	1116.53	2	2	13.3333	T14:Phosphorylation (STY):82.96	ADVIALSPTTLMATNRFVCE	Source 1, Source 5, Source 2	AT5G03150	nucleus	C2H2-like zinc finger protein;JKD is a nuclear-localized putative transcription factor with three zinc finger domains. jkd mutants show a number of root patterning defects including ectopic periclinal divisions in the cortex, increased cell numbers in the cortical and epidermal layers, a disrupted QC marker expression pattern, and disorganized QC and columella cells. jkd mutants also have a reduc…	A0A5S9Y1R8	GO:0003677; GO:0003700; GO:0005634; GO:0006355; GO:0008356; GO:0010075; GO:0034504; GO:0043565; GO:0045604; GO:0045893; GO:0046872; GO:0048364; GO:0051302	DNA binding; DNA-binding transcription factor activity; nucleus; regulation of transcription, DNA-templated; asymmetric cell division; regulation of meristem growth; protein localization to nucleus; sequence-specific DNA binding; regulation of epidermal cell differentiation; positive regulation of transcription, DNA-templated; metal ion binding; root development; regulation of cell division	Q700D2 I1L8U2 K7LZN2;Q700D2
Pool_5_Pep685	MGAADIEKQSFNVLS(+79.97)MKLLG	76.29	2231.07	20	0.7	744.702	3	5	13.1579	S15:Phosphorylation (STY):104.58	MGAADIEKQSFNVLSMKLLG	Source 2	AT5G28237	cytosol	Pyridoxal-5'-phosphate-dependent enzyme family protein;	F4K727	GO:0000162; GO:0004834; GO:0005737	0	F4K727, I1LFR5
Pool_5_Pep935	NNLIS(+79.97)GVIPSDVGRLKMLSR	65.91	2248.18	20	1.6	750.404	3	3	12.5	S5:Phosphorylation (STY):21.24	NNLISGVIPSDVGRLKMLSR	Source 2	AT3G20820	extracellular	Leucine-rich repeat (LRR) family protein;	Q9LT39	GO:0005618; GO:0005829; GO:0009506; GO:0048046	0	Q9LT39, C6ZS03
Pool_8_Pep959*	PQDEFDKTFSMNQARS(+79.97)IRWN	56.19	2549.12	20	0.6	850.717	3	2	12.5	S16:Phosphorylation (STY):15.01	PQDEFDKTFSMNQARSIRWN	Source 5, Source 2	AT4G12420	plasma membrane	Cupredoxin superfamily protein;Encodes a protein of unknown function involved in directed root tip growth. It is a member of 19-member gene family and is distantly related structurally to the multiple-copper oxidases ascorbate oxidase and laccase, though it lacks the copper-binding domains. The protein is glycosylated and GPI-anchored. It is localized to the plasma membrane and the cell wall. The…	A0A178V188	GO:0005507; GO:0005618; GO:0005774; GO:0005829; GO:0005886; GO:0009505; GO:0009506; GO:0009932; GO:0016491; GO:0031225; GO:0046658; GO:0048046; GO:0016049	copper ion binding; cell wall; vacuolar membrane; cytosol; plasma membrane; plant-type cell wall; plasmodesma; cell tip growth; oxidoreductase activity; anchored component of membrane; anchored component of plasma membrane; apoplast; cell growth	Q9SU40
Pool_5_Pep731	MLKLIQQT(+79.97)HSPDAREVQVRG	54.24	2385.2	20	0.6	597.31	4	2	11.7647	T8:Phosphorylation (STY):26.31	MLKLIQQTHSPDAREVQVRG	Source 2	AT3G01680	endoplasmic reticulum	;	A0A178VBX0	GO:0010088; GO:0042803; GO:0043621	0	Q9SS87, E2FKI5
Pool_7_Pep95	SLQT(+79.97)EVSVLSPRVAFLDHQR	94.32	2361.18	20	0.1	788.072	3	2	11.7647	T4:Phosphorylation (STY):32.97	SLQTEVSVLSPRVAFLDHQR	Source 2	AT3G58120	nucleus	Basic-leucine zipper (bZIP) transcription factor family protein;Encodes a member of the BZIP family of transcription factors. Forms heterodimers with the related protein AtbZIP34. Binds to G-boxes in vitro and is localized to the nucleus in onion epidermal cells.	A0A1I9LST2	GO:0000976; GO:0003677; GO:0003700; GO:0005634; GO:0045893	0	Q9M2K4, B8ACQ7, C6TGZ0, K7LWF5, I1KEU6
Pool_4_Pep383	GVLLT(+79.97)EAYLDTVGDPDKYRI	130.5	2317.12	20	1.7	773.387	3	4	9.09091	T5:Phosphorylation (STY):49.37	GVLLTEAYLDTVGDPDKYRI	Source 2	AT2G25100	nucleus	Polynucleotidyl transferase, ribonuclease H-like superfamily protein;	A8MRI6	GO:0003723; GO:0004523; GO:0006298; GO:0032299; GO:0043137; GO:0046872	0	Q9SEZ6, Q53QG3, A2ZBK3, I1LF08
Pool_4_Pep208	GLLFS(+79.97)LKSLTAKMDPVNADK	167.76	2227.13	20	3.8	743.391	3	2	8.69565	S5:Phosphorylation (STY):44.44	GLLFSLKSLTAKMDPVNADK	Source 2	AT1G51160	cytosol	SNARE-like superfamily protein;	Q9SYB8	GO:0005783; GO:0005794; GO:0005829; GO:0006888; GO:0009555; GO:0009933; GO:0030008	0	Q9SYB8, Q5QNC8, B8A8Y2, C6TN24, C6TMZ5
Pool_4_Pep500	IAAATDTSAVT(+79.97)NEWAMAEAI	104.59	2114.92	20	-2.6	1058.47	2	2	8.69565	T11:Phosphorylation (STY):28.96	IAAATDTSAVTNEWAMAEAI	Source 2	AT1G01280	endoplasmic reticulum	cytochrome P450, family 703, subfamily A, polypeptide 2;member of CYP703A CYP703A2 is expressed specifically in anthers of land plants, catalyzing the in-chain hydroxylation at the C-7 position of medium-chain saturated fatty acids (lauric acid in-chain hydroxylase) which is involved in pollen development (sporopollenin synthesis).	A0A178WMS1	GO:0002933; GO:0005506; GO:0009555; GO:0010208; GO:0010584; GO:0016021; GO:0016709; GO:0020037; GO:0048653; GO:0051791; GO:0051792; GO:0052722; GO:0080110	0	Q9LNJ4, Q7EZR4, I1LSU8
Pool_4_Pep800	KEAIFRTLITNGMFDNT(+79.97)HIR	60.13	2456.2	20	1.1	615.062	4	2	8.69565	T17:Phosphorylation (STY):51.59	KEAIFRTLITNGMFDNTHIR	Source 2	AT5G27410;AT3G05190	cytosol	D-aminoacid aminotransferase-like PLP-dependent enzymes superfamily protein;	Q9ASR4;Q8W0Z7	GO:0003824; GO:0019752	0	Q8W0Z7, B8APV3, K7LJM5, I1JRF2
Pool_3_Pep281	DLNNQRSFLT(+79.97)LNALNEFDPK	122.44	2428.14	20	1.6	810.393	3	2	8.33333	T10:Phosphorylation (STY):29.32	DLNNQRSFLTLNALNEFDPK	Source 2	AT5G44320;AT4G20980	cytosol	Eukaryotic translation initiation factor 3 subunit 7 (eIF-3);	Q9FKV6;A0A178V3J1	GO:0001732; GO:0002191; GO:0003729; GO:0003743; GO:0005829; GO:0005852; GO:0006413; GO:0016282; GO:0033290; GO:0098808	0	P56820, Q688X1, A2Y7J4, I1M228, I1MEK0
a Stoichiometry = (phosphopeptide spectrum count / total peptide spectrum count) * 100. *Duplicated peptide accessions independently indicate the presence of more than one phosphorylation site.
