# Supplementary material for: Identifying Receptor Kinase Substrates Using an 8000 Peptide Kinase Client Library Enriched for Conserved Phosphorylation Sites
Source: Mol Cell Proteomics. 2025 Feb 7;24(3):100926. doi: 10.1016/j.mcpro.2025.100926 (PMC11952801; doi:10.1016/j.mcpro.2025.100926)
Supplement: Supplemental Table S4 [file mmc4.xlsx]

## Sheet: GO annotation-8k library
Supplemental Table S4.a. GO molecular function and biological process annotations in the 8,000 peptide library.
Keyword Category	Functional Category	Annotation Count	Gene Count	Annotation count percentage		Keyword Category	Functional Category	Annotation Count	Gene Count	Annotation count percentage
GO Molecular Function	protein binding	2254	1746	17.5218		GO Biological Process	other cellular processes	6254	3023	20.0925
GO Molecular Function	catalytic activity	1863	1282	14.4823		GO Biological Process	other metabolic processes	3814	2219	12.2534
GO Molecular Function	transferase activity	1398	858	10.8675		GO Biological Process	response to stress	1695	940	5.44561
GO Molecular Function	other binding	1086	895	8.44216		GO Biological Process	biosynthetic process	1509	1041	4.84804
GO Molecular Function	hydrolase activity	929	722	7.2217		GO Biological Process	anatomical structure development	1434	840	4.60708
GO Molecular Function	RNA binding	831	647	6.45989		GO Biological Process	multicellular organism development	1387	827	4.45608
GO Molecular Function	unknown molecular functions	828	828	6.43657		GO Biological Process	response to chemical	1326	792	4.2601
GO Molecular Function	kinase activity	820	454	6.37438		GO Biological Process	nucleobase-containing compound metabolic process	1313	887	4.21834
GO Molecular Function	transporter activity	624	328	4.85075		GO Biological Process	transport	1283	731	4.12196
GO Molecular Function	DNA binding	459	343	3.5681		GO Biological Process	cellular component organization	1014	721	3.25773
GO Molecular Function	nucleotide binding	341	315	2.65081		GO Biological Process	response to abiotic stimulus	913	572	2.93324
GO Molecular Function	DNA-binding transcription factor activity	260	219	2.02114		GO Biological Process	reproduction	811	569	2.60554
GO Molecular Function	nucleic acid binding	204	180	1.58582		GO Biological Process	post-embryonic development	703	519	2.25856
GO Molecular Function	structural molecule activity	169	169	1.31374		GO Biological Process	response to external stimulus	648	428	2.08186
GO Molecular Function	enzyme regulator activity	152	147	1.18159		GO Biological Process	signal transduction	599	447	1.92444
GO Molecular Function	lipid binding	130	100	1.01057		GO Biological Process	response to endogenous stimulus	584	417	1.87624
GO Molecular Function	other molecular functions	98	97	0.761816		GO Biological Process	catabolic process	569	409	1.82805
GO Molecular Function	chromatin binding	78	73	0.606343		GO Biological Process	response to biotic stimulus	511	321	1.64171
GO Molecular Function	signaling receptor activity	64	51	0.497512		GO Biological Process	response to light stimulus	426	283	1.36863
GO Molecular Function	nuclease activity	64	51	0.497512		GO Biological Process	carbohydrate metabolic process	380	255	1.22084
GO Molecular Function	translation factor activity, RNA binding	53	49	0.412002		GO Biological Process	protein metabolic process	355	253	1.14053
GO Molecular Function	transcription regulator activity	52	50	0.404229		GO Biological Process	lipid metabolic process	331	207	1.06342
GO Molecular Function	motor activity	51	39	0.396455		GO Biological Process	cell cycle	306	204	0.983101
GO Molecular Function	carbohydrate binding	34	33	0.264303		GO Biological Process	cell differentiation	260	205	0.835315
GO Molecular Function	signaling receptor binding	17	14	0.132152		GO Biological Process	growth	247	208	0.793549
GO Molecular Function	translation regulator activity	4	4	0.0310945		GO Biological Process	DNA metabolic process	234	138	0.751783
GO Molecular Function	oxygen binding	1	1	0.00777363		GO Biological Process	unknown biological processes	226	226	0.726081
		12864				GO Biological Process	translation	220	190	0.706805
						GO Biological Process	cell communication	205	189	0.658613
						GO Biological Process	embryo development	203	182	0.652188
						GO Biological Process	cell growth	186	164	0.597571
						GO Biological Process	flower development	180	134	0.578295
						GO Biological Process	generation of precursor metabolites and energy	165	138	0.530103
						GO Biological Process	other biological processes	158	151	0.507614
						GO Biological Process	pollination	129	105	0.414445
						GO Biological Process	cellular homeostasis	103	86	0.330913
						GO Biological Process	photosynthesis	92	70	0.295573
						GO Biological Process	secondary metabolic process	90	79	0.289147
						GO Biological Process	tropism	62	50	0.19919
						GO Biological Process	cell death	60	53	0.192765
						GO Biological Process	circadian rhythm	60	49	0.192765
						GO Biological Process	regulation of gene expression, epigenetic	35	35	0.112446
						GO Biological Process	regulation of molecular function	33	31	0.106021
						GO Biological Process	abscission	10	9	0.0321275
						GO Biological Process	cell-cell signaling	2	2	0.0064255
						GO Biological Process	fruit ripening	1	1	0.00321275
								31126

## Sheet: GO annotation-177 peptides
Supplemental Table S4.b. GO molecular function and biological process annotations among the 177 phosphopeptide candidates.
Keyword Category	Functional Category	Annotation Count	Gene Count	Annotation count percentage		Keyword Category	Functional Category	Annotation Count	Gene Count	Annotation count percentage
GO Molecular Function	protein binding	87	70	17.2619		GO Biological Process	other cellular processes	243	121	21.1857
GO Molecular Function	catalytic activity	83	69	16.4683		GO Biological Process	other metabolic processes	148	83	12.9032
GO Molecular Function	transferase activity	53	34	10.5159		GO Biological Process	response to stress	63	39	5.49259
GO Molecular Function	other binding	49	34	9.72222		GO Biological Process	response to chemical	58	40	5.05667
GO Molecular Function	kinase activity	30	21	5.95238		GO Biological Process	biosynthetic process	55	42	4.79512
GO Molecular Function	unknown molecular functions	30	30	5.95238		GO Biological Process	anatomical structure development	45	33	3.92328
GO Molecular Function	hydrolase activity	27	24	5.35714		GO Biological Process	transport	44	24	3.83609
GO Molecular Function	DNA binding	23	22	4.56349		GO Biological Process	multicellular organism development	42	33	3.66173
GO Molecular Function	RNA binding	21	20	4.16667		GO Biological Process	cellular component organization	42	29	3.66173
GO Molecular Function	transporter activity	20	13	3.96825		GO Biological Process	signal transduction	39	27	3.40017
GO Molecular Function	nucleotide binding	18	17	3.57143		GO Biological Process	nucleobase-containing compound	38	29	3.31299
GO Molecular Function	structural molecule activity	14	14	2.77778		GO Biological Process	response to endogenous stimulus	28	23	2.44115
GO Molecular Function	DNA-binding transcription factor activity	10	10	1.98413		GO Biological Process	response to external stimulus	26	17	2.26678
GO Molecular Function	translation factor activity, RNA binding	7	7	1.38889		GO Biological Process	response to abiotic stimulus	24	20	2.09241
GO Molecular Function	enzyme regulator activity	7	6	1.38889		GO Biological Process	catabolic process	23	17	2.00523
GO Molecular Function	lipid binding	6	6	1.19048		GO Biological Process	response to biotic stimulus	20	13	1.74368
GO Molecular Function	nucleic acid binding	6	6	1.19048		GO Biological Process	response to light stimulus	17	12	1.48213
GO Molecular Function	motor activity	4	2	0.793651		GO Biological Process	post-embryonic development	17	17	1.48213
GO Molecular Function	nuclease activity	3	3	0.595238		GO Biological Process	carbohydrate metabolic process	16	9	1.39494
GO Molecular Function	other molecular functions	3	3	0.595238		GO Biological Process	lipid metabolic process	16	13	1.39494
GO Molecular Function	signaling receptor binding	2	2	0.396825		GO Biological Process	reproduction	14	14	1.22058
GO Molecular Function	carbohydrate binding	1	1	0.198413		GO Biological Process	protein metabolic process	14	8	1.22058
GO Molecular Function	transcription regulator activity	0	0	0		GO Biological Process	cell communication	13	12	1.13339
GO Molecular Function	oxygen binding	0	0	0		GO Biological Process	growth	12	10	1.04621
GO Molecular Function	translation regulator activity	0	0	0		GO Biological Process	unknown biological processes	11	11	0.959024
GO Molecular Function	chromatin binding	0	0	0		GO Biological Process	translation	10	9	0.87184
GO Molecular Function	signaling receptor activity	0	0	0		GO Biological Process	cell growth	9	7	0.784656
		504				GO Biological Process	generation of precursor metabolites and energy	8	5	0.697472
						GO Biological Process	cell differentiation	7	7	0.610288
						GO Biological Process	cell cycle	7	7	0.610288
						GO Biological Process	cellular homeostasis	5	2	0.43592
						GO Biological Process	secondary metabolic process	5	2	0.43592
						GO Biological Process	DNA metabolic process	5	4	0.43592
						GO Biological Process	regulation of molecular function	4	3	0.348736
						GO Biological Process	pollination	4	4	0.348736
						GO Biological Process	other biological processes	3	3	0.261552
						GO Biological Process	flower development	3	3	0.261552
						GO Biological Process	circadian rhythm	2	2	0.174368
						GO Biological Process	photosynthesis	2	2	0.174368
						GO Biological Process	cell death	2	2	0.174368
						GO Biological Process	embryo development	2	2	0.174368
						GO Biological Process	tropism	1	1	0.087184
						GO Biological Process	regulation of gene expression, epigenetic	0	0	0
						GO Biological Process	cell-cell signaling	0	0	0
						GO Biological Process	fruit ripening	0	0	0
						GO Biological Process	abscission	0	0	0
								1147
