# Supplementary material for: Identifying Receptor Kinase Substrates Using an 8000 Peptide Kinase Client Library Enriched for Conserved Phosphorylation Sites
Source: Mol Cell Proteomics. 2025 Feb 7;24(3):100926. doi: 10.1016/j.mcpro.2025.100926 (PMC11952801; doi:10.1016/j.mcpro.2025.100926)
Supplement: Supplemental Table S5 [file mmc5.xlsx]

## Sheet: Localization-8k library
		Supplemental Table S5.a. Consensus subcellular localization predictions for the 8000 peptide library according to the SUBA5 database.
Acessions complete		Location SUBAcon			Location SUBAcon	Number		Short version (considering the first classification only)	Number	Percentage
ATCG00490		cytosol			cytosol	758		nucleus	1568	32.5988
AT5G67610		cytosol			cytosol,extracellular	2		cytosol	878	18.2536
AT5G67590		cytosol			cytosol,golgi	6		plasma membrane	835	17.3597
AT5G67590		cytosol			cytosol,mitochondrion	2		plastid	493	10.2495
AT5G67530		cytosol			cytosol,nucleus	91		mitochondrion	266	5.53015
AT5G67510		cytosol			cytosol,peroxisome	4		golgi	210	4.3659
AT5G67470		cytosol			cytosol,plasma membrane	11		extracellular	202	4.19958
AT5G67360		cytosol			cytosol,plasma membrane,golgi	1		endoplasmic reticulum	161	3.34719
AT5G67360		cytosol			cytosol,plastid	2		vacuole	122	2.53638
AT5G67340		cytosol			cytosol,vacuole	1		peroxisome	75	1.55925
AT5G67270		cytosol			endoplasmic reticulum	161			4810
AT5G67270		cytosol			extracellular	196
AT5G67260		cytosol			extracellular,plasma membrane	6
AT5G67250		cytosol			golgi	197
AT5G67250		cytosol			golgi,endoplasmic reticulum	7
AT5G67200		cytosol			golgi,mitochondrion	1
AT5G67200		cytosol			golgi,vacuole	5
AT5G67200		cytosol			mitochondrion	265
AT5G67200		cytosol			mitochondrion,endoplasmic reticulum	1
AT5G67170		cytosol			nucleus	1555
AT5G67130		cytosol			nucleus,endoplasmic reticulum	2
AT5G67100		cytosol			nucleus,golgi	1
AT5G67100		cytosol			nucleus,mitochondrion	2
AT5G66950		cytosol			nucleus,plasma membrane	5
AT5G66950		cytosol			nucleus,plastid	2
AT5G66950		cytosol			nucleus,vacuole	1
AT5G66950		cytosol			peroxisome	72
AT5G66930		cytosol			peroxisome,mitochondrion	1
AT5G66910		cytosol			peroxisome,plastid	1
AT5G66880		cytosol			peroxisome,plastid,mitochondrion	1
AT5G66800		cytosol			plasma membrane	805
AT5G66790		cytosol			plasma membrane,endoplasmic reticulum	8
AT5G66750		cytosol			plasma membrane,golgi	10
AT5G66730		cytosol			plasma membrane,golgi,mitochondrion	1
AT5G66730		cytosol			plasma membrane,golgi,vacuole	1
AT5G66730		cytosol			plasma membrane,mitochondrion	1
AT5G66710		cytosol			plasma membrane,peroxisome	4
AT5G66570		cytosol			plasma membrane,vacuole	5
AT5G66570		cytosol			plastid	484
AT5G66570		cytosol			plastid,endoplasmic reticulum	1
AT5G66570		cytosol			plastid,mitochondrion	8
AT5G66570		cytosol			vacuole	121
AT5G66570		cytosol			vacuole,endoplasmic reticulum	1
AT5G66570		cytosol
AT5G66570		cytosol
AT5G66540		cytosol
AT5G66460		cytosol
AT5G66430		cytosol
AT5G66230		cytosol
AT5G66230		cytosol
AT5G66230		cytosol
AT5G66210		cytosol
AT5G66210		cytosol
AT5G66210		cytosol
AT5G66210		cytosol
AT5G66200		cytosol
AT5G66200		cytosol
AT5G66190		cytosol
AT5G66190		cytosol
AT5G66190		cytosol
AT5G66190		cytosol
AT5G66190		cytosol
AT5G66170		cytosol
AT5G66140		cytosol
AT5G66140		cytosol
AT5G66140		cytosol
AT5G66140		cytosol
AT5G66110		cytosol
AT5G66100		cytosol
AT5G66080		cytosol
AT5G66060		cytosol
AT5G66055		cytosol
AT5G66040		cytosol
AT5G66020		cytosol
AT5G65970		cytosol
AT5G65950		cytosol
AT5G65940		cytosol
AT5G65920		cytosol
AT5G65920		cytosol
AT5G65830		cytosol
AT5G65700		cytosol
AT5G65700		cytosol
AT5G65700		cytosol
AT5G65690		cytosol
AT5G65690		cytosol
AT5G65683		cytosol
AT5G65683		cytosol
AT5G65620		cytosol
AT5G65620		cytosol
AT5G65590		cytosol
AT5G65540		cytosol
AT5G65540		cytosol
AT5G65490		cytosol
AT5G65450		cytosol
AT5G65430		cytosol
AT5G65410		cytosol
AT5G65410		cytosol
AT5G65360		cytosol
AT5G65270		cytosol
AT5G65240		cytosol
AT5G65240		cytosol
AT5G65110		cytosol
AT5G65090		cytosol
AT5G65020		cytosol
AT5G65020		cytosol
AT5G65020		cytosol
AT5G65010		cytosol
AT5G65000		cytosol
AT5G65000		cytosol
AT5G64960		cytosol
AT5G64930		cytosol
AT5G64850		cytosol
AT5G64850		cytosol
AT5G64840		cytosol
AT5G64840		cytosol
AT5G64830		cytosol
AT5G64816		cytosol
AT5G64813		cytosol
AT5G64813		cytosol
AT5G64813		cytosol
AT5G64790		cytosol
AT5G64740		cytosol
AT5G64740		cytosol
AT5G64740		cytosol
AT5G64620		cytosol
AT5G64500		cytosol
AT5G64460		cytosol
AT5G64430		cytosol
AT5G64430		cytosol
AT5G64430		cytosol
AT5G64430		cytosol
AT5G64330		cytosol
AT5G64330		cytosol
AT5G64330		cytosol
AT5G64310		cytosol
AT5G64280		cytosol
AT5G64270		cytosol
AT5G64270		cytosol
AT5G64270		cytosol
AT5G64270		cytosol
AT5G64220		cytosol
AT5G64220		cytosol
AT5G64220		cytosol
AT5G64200		cytosol
AT5G64200		cytosol
AT5G64200		cytosol
AT5G64140		cytosol
AT5G64070		cytosol
AT5G64010		cytosol
AT5G63980		cytosol
AT5G63970		cytosol
AT5G63970		cytosol
AT5G63970		cytosol
AT5G63960		cytosol
AT5G63950		cytosol
AT5G63950		cytosol
AT5G63950		cytosol
AT5G63900		cytosol
AT5G63890		cytosol
AT5G63860		cytosol
AT5G63840		cytosol
AT5G63810		cytosol
AT5G63650		cytosol
AT5G63640		cytosol
AT5G63590		cytosol
AT5G63550		cytosol
AT5G63550		cytosol
AT5G63550		cytosol
AT5G63550		cytosol
AT5G63550		cytosol
AT5G63510		cytosol
AT5G63490		cytosol
AT5G63490		cytosol
AT5G63490		cytosol
AT5G63490		cytosol
AT5G63420		cytosol
AT5G63410		cytosol
AT5G63320		cytosol
AT5G63320		cytosol
AT5G63310		cytosol
AT5G63220		cytosol
AT5G63190		cytosol
AT5G63190		cytosol
AT5G63190		cytosol
AT5G63050		cytosol
AT5G63050		cytosol
AT5G63050		cytosol
AT5G62910		cytosol
AT5G62890		cytosol
AT5G62810		cytosol
AT5G62810		cytosol
AT5G62790		cytosol
AT5G62790		cytosol
AT5G62740		cytosol
AT5G62700		cytosol
AT5G62700		cytosol
AT5G62700		cytosol
AT5G62700		cytosol
AT5G62700		cytosol
AT5G62700		cytosol
AT5G62700		cytosol
AT5G62690		cytosol
AT5G62690		cytosol
AT5G62690		cytosol
AT5G62690		cytosol
AT5G62670		cytosol
AT5G62670		cytosol
AT5G62670		cytosol
AT5G62670		cytosol
AT5G62670		cytosol
AT5G62670		cytosol
AT5G62440		cytosol
AT5G62440		cytosol
AT5G62390		cytosol
AT5G62390		cytosol
AT5G62390		cytosol
AT5G62390		cytosol
AT5G62390		cytosol
AT5G62310		cytosol
AT5G62310		cytosol
AT5G62310		cytosol
AT5G62310		cytosol
AT5G62290		cytosol
AT5G62270		cytosol
AT5G62260		cytosol
AT5G62250		cytosol
AT5G62165		cytosol
AT5G62090		cytosol
AT5G62000		cytosol
AT5G62000		cytosol
AT5G61970		cytosol
AT5G61970		cytosol
AT5G61960		cytosol
AT5G61840		cytosol
AT5G61820		cytosol
AT5G61780		cytosol
AT5G61780		cytosol
AT5G61770		cytosol
AT5G61730		cytosol
AT5G61700		cytosol
AT5G61690		cytosol
AT5G61690		cytosol
AT5G61690		cytosol
AT5G61630		cytosol
AT5G61550		cytosol
AT5G61460		cytosol
AT5G61390		cytosol
AT5G61380		cytosol
AT5G61350		cytosol
AT5G61350		cytosol
AT5G61350		cytosol
AT5G61210		cytosol
AT5G61210		cytosol
AT5G61170		cytosol
AT5G61150		cytosol
AT5G61150		cytosol
AT5G61150		cytosol
AT5G61150		cytosol
AT5G61140		cytosol
AT5G61140		cytosol
AT5G61010		cytosol
AT5G61010		cytosol
AT5G60980		cytosol
AT5G60950		cytosol
AT5G60930		cytosol
AT5G60930		cytosol
AT5G60930		cytosol
AT5G60860		cytosol
AT5G60790		cytosol
AT5G60760		cytosol
AT5G60760		cytosol
AT5G60720		cytosol
AT5G60710		cytosol
AT5G60670		cytosol
AT5G60660		cytosol
AT5G60620		cytosol
AT5G60600		cytosol
AT5G60600		cytosol
AT5G60600		cytosol
AT5G60600		cytosol
AT5G60580		cytosol
AT5G60580		cytosol
AT5G60550		cytosol
AT5G60550		cytosol
AT5G60410		cytosol
AT5G60410		cytosol
AT5G60410		cytosol
AT5G60410		cytosol
AT5G60410		cytosol
AT5G60390		cytosol
AT5G60390		cytosol
AT5G60390		cytosol
AT5G60390		cytosol
AT5G60390		cytosol
AT5G60390		cytosol
AT5G60360		cytosol
AT5G60210		cytosol
AT5G60210		cytosol
AT5G60160		cytosol
AT5G60050		cytosol
AT5G60040		cytosol
AT5G60040		cytosol
AT5G59970		cytosol
AT5G59910		cytosol
AT5G59910		cytosol
AT5G59910		cytosol
AT5G59880		cytosol
AT5G59850		cytosol
AT5G59840		cytosol
AT5G59820		cytosol
AT5G59810		cytosol
AT5G59790		cytosol
AT5G59790		cytosol
AT5G59780		cytosol
AT5G59750		cytosol
AT5G59710		cytosol
AT5G59700		cytosol
AT5G59690		cytosol
AT5G59590		cytosol
AT5G59590		cytosol
AT5G59460		cytosol
AT5G59410		cytosol
AT5G59370		cytosol
AT5G59370		cytosol
AT5G59370		cytosol
AT5G59370		cytosol
AT5G59250		cytosol
AT5G59240		cytosol
AT5G59090		cytosol
AT5G59010		cytosol
AT5G58960		cytosol
AT5G58950		cytosol
AT5G58940		cytosol
AT5G58940		cytosol
AT5G58940		cytosol
AT5G58930		cytosol
AT5G58930		cytosol
AT5G58930		cytosol
AT5G58590		cytosol
AT5G58520		cytosol
AT5G58440		cytosol
AT5G58440		cytosol
AT5G58430		cytosol
AT5G58420		cytosol
AT5G58390		cytosol
AT5G58380		cytosol
AT5G58380		cytosol
AT5G58350		cytosol
AT5G58350		cytosol
AT5G58300		cytosol
AT5G58300		cytosol
AT5G58300		cytosol
AT5G58300		cytosol
AT5G58290		cytosol
AT5G58290		cytosol
AT5G58140		cytosol
AT5G58100		cytosol
AT5G58070		cytosol
AT5G58070		cytosol
AT5G58060		cytosol
AT5G58040		cytosol
AT5G58040		cytosol
AT5G58040		cytosol
AT5G58040		cytosol
AT5G58040		cytosol
AT5G58040		cytosol
AT5G58000		cytosol
AT5G58000		cytosol
AT5G58000		cytosol
AT5G57880		cytosol
AT5G57870		cytosol
AT5G57860		cytosol
AT5G57710		cytosol
AT5G57655		cytosol
AT5G57580		cytosol
AT5G57400		cytosol
AT5G57370		cytosol
AT5G57370		cytosol
AT5G57370		cytosol
AT5G57370		cytosol
AT5G57350		cytosol
AT5G57350		cytosol
AT5G57350		cytosol
AT5G57350		cytosol
AT5G57350		cytosol
AT5G57330		cytosol
AT5G57320		cytosol
AT5G57320		cytosol
AT5G57320		cytosol
AT5G57210		cytosol
AT5G57200		cytosol
AT5G57200		cytosol
AT5G57160		cytosol
AT5G57130		cytosol
AT5G57110		cytosol
AT5G57110		cytosol
AT5G57090		cytosol
AT5G57090		cytosol
AT5G57090		cytosol
AT5G57090		cytosol
AT5G57090		cytosol
AT5G57090		cytosol
AT5G57090		cytosol
AT5G57070		cytosol
AT5G56980		cytosol
AT5G56980		cytosol
AT5G56980		cytosol
AT5G56970		cytosol
AT5G56950		cytosol
AT5G56790		cytosol
AT5G56740		cytosol
AT5G56650		cytosol
AT5G56460		cytosol
AT5G56360		cytosol
AT5G56350		cytosol
AT5G56350		cytosol
AT5G56290		cytosol
AT5G56270		cytosol
AT5G56270		cytosol
AT5G56220		cytosol
AT5G56220		cytosol
AT5G56210		cytosol
AT5G56210		cytosol
AT5G56140		cytosol
AT5G56140		cytosol
AT5G56130		cytosol
AT5G56040		cytosol
AT5G56030		cytosol
AT5G56030		cytosol
AT5G56030		cytosol
AT5G56030		cytosol
AT5G56010		cytosol
AT5G56010		cytosol
AT5G56010		cytosol
AT5G56010		cytosol
AT5G56010		cytosol
AT5G56010		cytosol
AT5G56010		cytosol
AT5G56010		cytosol
AT5G56000		cytosol
AT5G56000		cytosol
AT5G56000		cytosol
AT5G56000		cytosol
AT5G55990		cytosol
AT5G55990		cytosol
AT5G55990		cytosol
AT5G55920		cytosol
AT5G55920		cytosol
AT5G55920		cytosol
AT5G55920		cytosol
AT5G55910		cytosol
AT5G55910		cytosol
AT5G55860		cytosol
AT5G55860		cytosol
AT5G55860		cytosol
AT5G55850		cytosol
AT5G55830		cytosol
AT5G55740		cytosol
AT5G55740		cytosol
AT5G55730		cytosol
AT5G55670		cytosol
AT5G55660		cytosol
AT5G55630		cytosol
AT5G55600		cytosol
AT5G55550		cytosol
AT5G55310		cytosol
AT5G55310		cytosol
AT5G55300		cytosol
AT5G55300		cytosol
AT5G55300		cytosol
AT5G55280		cytosol
AT5G55240		cytosol
AT5G55230		cytosol
AT5G55230		cytosol
AT5G55230		cytosol
AT5G55230		cytosol
AT5G55230		cytosol
AT5G55230		cytosol
AT5G55230		cytosol
AT5G55220		cytosol
AT5G55200		cytosol
AT5G55190		cytosol
AT5G55140		cytosol
AT5G54940		cytosol
AT5G54910		cytosol
AT5G54910		cytosol
AT5G54910		cytosol
AT5G54900		cytosol
AT5G54870		cytosol
AT5G54830		cytosol
AT5G54770		cytosol
AT5G54770		cytosol
AT5G54730		cytosol
AT5G54690		cytosol
AT5G54690		cytosol
AT5G54630		cytosol
AT5G54630		cytosol
AT5G54630		cytosol
AT5G54630		cytosol
AT5G54510		cytosol
AT5G54500		cytosol
AT5G54440		cytosol
AT5G54430		cytosol
AT5G54380		cytosol
AT5G54380		cytosol
AT5G54380		cytosol
AT5G54300		cytosol
AT5G54300		cytosol
AT5G54260		cytosol
AT5G54260		cytosol
AT5G54250		cytosol
AT5G54250		cytosol
AT5G54180		cytosol
AT5G54140		cytosol
AT5G54110		cytosol
AT5G54090		cytosol
AT5G54080		cytosol
AT5G53890		cytosol
AT5G53890		cytosol
AT5G53830		cytosol
AT5G53830		cytosol
AT5G53560		cytosol
AT5G53540		cytosol
AT5G53470		cytosol
AT5G53470		cytosol
AT5G53470		cytosol
AT5G53470		cytosol
AT5G53460		cytosol
AT5G53450		cytosol
AT5G53440		cytosol
AT5G53440		cytosol
AT5G53440		cytosol
AT5G53440		cytosol
AT5G53440		cytosol
AT5G53430		cytosol
AT5G53430		cytosol
AT5G53430		cytosol
AT5G53430		cytosol
AT5G53430		cytosol
AT5G53420		cytosol
AT5G53420		cytosol
AT5G53350		cytosol
AT5G53340		cytosol
AT5G53210		cytosol
AT5G53210		cytosol
AT5G53180		cytosol
AT5G53060		cytosol
AT5G53060		cytosol
AT5G52910		cytosol
AT5G52900		cytosol
AT5G52900		cytosol
AT5G52882		cytosol
AT5G52882		cytosol
AT5G52870		cytosol
AT5G52800		cytosol
AT5G52640		cytosol
AT5G52560		cytosol
AT5G52360		cytosol
AT5G52200		cytosol
AT5G52200		cytosol
AT5G52200		cytosol
AT5G52200		cytosol
AT5G52120		cytosol
AT5G52120		cytosol
AT5G52120		cytosol
AT5G52060		cytosol
AT5G52040		cytosol
AT5G52040		cytosol
AT5G52040		cytosol
AT5G52040		cytosol
AT5G52040		cytosol
AT5G52040		cytosol
AT5G52040		cytosol
AT5G52040		cytosol
AT5G52040		cytosol
AT5G52040		cytosol
AT5G52040		cytosol
AT5G52040		cytosol
AT5G51990		cytosol
AT5G51830		cytosol
AT5G51820		cytosol
AT5G51820		cytosol
AT5G51800		cytosol
AT5G51660		cytosol
AT5G51660		cytosol
AT5G51600		cytosol
AT5G51600		cytosol
AT5G51550		cytosol
AT5G51550		cytosol
AT5G51500		cytosol
AT5G51500		cytosol
AT5G51490		cytosol
AT5G51480		cytosol
AT5G51480		cytosol
AT5G51430		cytosol
AT5G51430		cytosol
AT5G51410		cytosol
AT5G51350		cytosol
AT5G51340		cytosol
AT5G51340		cytosol
AT5G51300		cytosol
AT5G51300		cytosol
AT5G51300		cytosol
AT5G51290		cytosol
AT5G51150		cytosol
AT5G51060		cytosol
AT5G51060		cytosol
AT5G51020		cytosol
AT5G50990		cytosol
AT5G50950		cytosol
AT5G50920		cytosol
AT5G50920		cytosol
AT5G50800		cytosol
AT5G50700		cytosol
AT5G50700		cytosol
AT5G50640		cytosol
AT5G50640		cytosol
AT5G50640		cytosol
AT5G50600		cytosol
AT5G50600		cytosol
AT5G50530		cytosol
AT5G50530		cytosol
AT5G50530		cytosol
AT5G50350		cytosol
AT5G50350		cytosol
AT5G50350		cytosol
AT5G50280		cytosol
AT5G50260		cytosol
AT5G50260		cytosol
AT5G50180		cytosol
AT5G50180		cytosol
AT5G50170		cytosol
AT5G50020		cytosol
AT5G50000		cytosol
AT5G49960		cytosol
AT5G49945		cytosol
AT5G49945		cytosol
AT5G49910		cytosol
AT5G49910		cytosol
AT5G49910		cytosol
AT5G49890		cytosol
AT5G49830		cytosol
AT5G49830		cytosol
AT5G49810		cytosol
AT5G49770		cytosol
AT5G49720		cytosol
AT5G49720		cytosol
AT5G49680		cytosol
AT5G49680		cytosol
AT5G49680		cytosol
AT5G49680		cytosol
AT5G49680		cytosol
AT5G49680		cytosol
AT5G49665		cytosol
AT5G49470		cytosol
AT5G49460		cytosol
AT5G49460		cytosol
AT5G49460		cytosol
AT5G49460		cytosol
AT5G49460		cytosol
AT5G49430		cytosol
AT5G49430		cytosol
AT5G49270		cytosol
AT5G49200		cytosol
AT5G49160		cytosol
AT5G49160		cytosol
AT5G49160		cytosol
AT5G49070		cytosol
AT5G49030		cytosol
AT5G49020		cytosol
AT5G48940		cytosol
AT5G48940		cytosol
AT5G48900		cytosol
AT5G48820		cytosol
AT5G48800		cytosol
AT5G48800		cytosol
AT5G48800		cytosol
AT5G48800		cytosol
AT5G48800		cytosol
AT5G48770		cytosol
AT5G48770		cytosol
AT5G48750		cytosol
AT5G48570		cytosol
AT5G48560		cytosol
AT5G48560		cytosol
AT5G48560		cytosol
AT5G48560		cytosol
AT5G48460		cytosol
AT5G48385		cytosol
AT5G48370		cytosol
AT5G48360		cytosol
AT5G48360		cytosol
AT5G48310		cytosol
AT5G48300		cytosol
AT5G48300		cytosol
AT5G48300		cytosol
AT5G48240		cytosol
AT5G48230		cytosol
AT5G48160		cytosol
AT5G48160		cytosol
AT5G48160		cytosol
AT5G48110		cytosol
AT5G47950		cytosol
AT5G47950		cytosol
AT5G47940		cytosol
AT5G47930		cytosol
AT5G47910		cytosol
AT5G47910		cytosol
AT5G47910		cytosol
AT5G47910		cytosol
AT5G47910		cytosol
AT5G47910		cytosol
AT5G47910		cytosol
AT5G47880		cytosol
AT5G47820		cytosol
AT5G47820		cytosol
AT5G47800		cytosol
AT5G47770		cytosol
AT5G47770		cytosol
AT5G47750		cytosol
AT5G47700		cytosol
AT5G47690		cytosol
AT5G47520		cytosol
AT5G47490		cytosol
AT5G47490		cytosol
AT5G47490		cytosol
AT5G47490		cytosol
AT5G47480		cytosol
AT5G47480		cytosol
AT5G47480		cytosol
AT5G47480		cytosol
AT5G47480		cytosol
AT5G47430		cytosol
AT5G47430		cytosol
AT5G47430		cytosol
AT5G47430		cytosol
AT5G47430		cytosol
AT5G47390		cytosol
AT5G47370		cytosol
AT5G47210		cytosol
AT5G47210		cytosol
AT5G47210		cytosol
AT5G47210		cytosol
AT5G47210		cytosol
AT5G47200		cytosol
AT5G47200		cytosol
AT5G47120		cytosol
AT5G47100		cytosol
AT5G47070		cytosol
AT5G47070		cytosol
AT5G47060		cytosol
AT5G47040		cytosol
AT5G47040		cytosol
AT5G47040		cytosol
AT5G47020		cytosol
AT5G47020		cytosol
AT5G47010		cytosol
AT5G47010		cytosol
AT5G46870		cytosol,extracellular
AT5G46870		cytosol,extracellular
AT5G46870		cytosol,golgi
AT5G46840		cytosol,golgi
AT5G46840		cytosol,golgi
AT5G46790		cytosol,golgi
AT5G46760		cytosol,golgi
AT5G46750		cytosol,golgi
AT5G46750		cytosol,mitochondrion
AT5G46750		cytosol,mitochondrion
AT5G46750		cytosol,nucleus
AT5G46630		cytosol,nucleus
AT5G46600		cytosol,nucleus
AT5G46580		cytosol,nucleus
AT5G46570		cytosol,nucleus
AT5G46570		cytosol,nucleus
AT5G46560		cytosol,nucleus
AT5G46540		cytosol,nucleus
AT5G46510		cytosol,nucleus
AT5G46430		cytosol,nucleus
AT5G46340		cytosol,nucleus
AT5G46330		cytosol,nucleus
AT5G46260		cytosol,nucleus
AT5G46110		cytosol,nucleus
AT5G46050		cytosol,nucleus
AT5G46020		cytosol,nucleus
AT5G45950		cytosol,nucleus
AT5G45940		cytosol,nucleus
AT5G45930		cytosol,nucleus
AT5G45930		cytosol,nucleus
AT5G45840		cytosol,nucleus
AT5G45775		cytosol,nucleus
AT5G45750		cytosol,nucleus
AT5G45720		cytosol,nucleus
AT5G45580		cytosol,nucleus
AT5G45560		cytosol,nucleus
AT5G45550		cytosol,nucleus
AT5G45490		cytosol,nucleus
AT5G45420		cytosol,nucleus
AT5G45420		cytosol,nucleus
AT5G45390		cytosol,nucleus
AT5G45360		cytosol,nucleus
AT5G45340		cytosol,nucleus
AT5G45300		cytosol,nucleus
AT5G45210		cytosol,nucleus
AT5G45210		cytosol,nucleus
AT5G45160		cytosol,nucleus
AT5G45140		cytosol,nucleus
AT5G45010		cytosol,nucleus
AT5G45010		cytosol,nucleus
AT5G44920		cytosol,nucleus
AT5G44800		cytosol,nucleus
AT5G44800		cytosol,nucleus
AT5G44750		cytosol,nucleus
AT5G44650		cytosol,nucleus
AT5G44635		cytosol,nucleus
AT5G44635		cytosol,nucleus
AT5G44620		cytosol,nucleus
AT5G44600		cytosol,nucleus
AT5G44530		cytosol,nucleus
AT5G44480		cytosol,nucleus
AT5G44340		cytosol,nucleus
AT5G44340		cytosol,nucleus
AT5G44340		cytosol,nucleus
AT5G44340		cytosol,nucleus
AT5G44320		cytosol,nucleus
AT5G44316		cytosol,nucleus
AT5G44280		cytosol,nucleus
AT5G44240		cytosol,nucleus
AT5G44240		cytosol,nucleus
AT5G44240		cytosol,nucleus
AT5G44200		cytosol,nucleus
AT5G44180		cytosol,nucleus
AT5G44120		cytosol,nucleus
AT5G44120		cytosol,nucleus
AT5G44100		cytosol,nucleus
AT5G44100		cytosol,nucleus
AT5G44100		cytosol,nucleus
AT5G44100		cytosol,nucleus
AT5G44040		cytosol,nucleus
AT5G43960		cytosol,nucleus
AT5G43960		cytosol,nucleus
AT5G43940		cytosol,nucleus
AT5G43940		cytosol,nucleus
AT5G43900		cytosol,nucleus
AT5G43900		cytosol,nucleus
AT5G43870		cytosol,nucleus
AT5G43870		cytosol,nucleus
AT5G43720		cytosol,nucleus
AT5G43720		cytosol,nucleus
AT5G43670		cytosol,nucleus
AT5G43650		cytosol,nucleus
AT5G43630		cytosol,nucleus
AT5G43330		cytosol,nucleus
AT5G43330		cytosol,nucleus
AT5G43310		cytosol,nucleus
AT5G43310		cytosol,nucleus
AT5G43310		cytosol,nucleus
AT5G43310		cytosol,nucleus
AT5G43310		cytosol,nucleus
AT5G43310		cytosol,nucleus
AT5G43310		cytosol,peroxisome
AT5G43310		cytosol,peroxisome
AT5G43310		cytosol,peroxisome
AT5G43310		cytosol,peroxisome
AT5G43310		cytosol,plasma membrane
AT5G43310		cytosol,plasma membrane
AT5G43280		cytosol,plasma membrane
AT5G43230		cytosol,plasma membrane
AT5G43230		cytosol,plasma membrane
AT5G43180		cytosol,plasma membrane
AT5G43130		cytosol,plasma membrane
AT5G43070		cytosol,plasma membrane
AT5G43010		cytosol,plasma membrane
AT5G42950		cytosol,plasma membrane
AT5G42950		cytosol,plasma membrane
AT5G42950		cytosol,plasma membrane,golgi
AT5G42950		cytosol,plastid
AT5G42950		cytosol,plastid
AT5G42950		cytosol,vacuole
AT5G42950		endoplasmic reticulum
AT5G42950		endoplasmic reticulum
AT5G42920		endoplasmic reticulum
AT5G42920		endoplasmic reticulum
AT5G42870		endoplasmic reticulum
AT5G42870		endoplasmic reticulum
AT5G42820		endoplasmic reticulum
AT5G42820		endoplasmic reticulum
AT5G42790		endoplasmic reticulum
AT5G42750		endoplasmic reticulum
AT5G42750		endoplasmic reticulum
AT5G42750		endoplasmic reticulum
AT5G42720		endoplasmic reticulum
AT5G42590		endoplasmic reticulum
AT5G42500		endoplasmic reticulum
AT5G42310		endoplasmic reticulum
AT5G42310		endoplasmic reticulum
AT5G42300		endoplasmic reticulum
AT5G42270		endoplasmic reticulum
AT5G42270		endoplasmic reticulum
AT5G42270		endoplasmic reticulum
AT5G42270		endoplasmic reticulum
AT5G42240		endoplasmic reticulum
AT5G42220		endoplasmic reticulum
AT5G42220		endoplasmic reticulum
AT5G42220		endoplasmic reticulum
AT5G42190		endoplasmic reticulum
AT5G42190		endoplasmic reticulum
AT5G42180		endoplasmic reticulum
AT5G42140		endoplasmic reticulum
AT5G42130		endoplasmic reticulum
AT5G42120		endoplasmic reticulum
AT5G42090		endoplasmic reticulum
AT5G42090		endoplasmic reticulum
AT5G42080		endoplasmic reticulum
AT5G42020		endoplasmic reticulum
AT5G42020		endoplasmic reticulum
AT5G42020		endoplasmic reticulum
AT5G41950		endoplasmic reticulum
AT5G41950		endoplasmic reticulum
AT5G41910		endoplasmic reticulum
AT5G41790		endoplasmic reticulum
AT5G41770		endoplasmic reticulum
AT5G41750		endoplasmic reticulum
AT5G41730		endoplasmic reticulum
AT5G41730		endoplasmic reticulum
AT5G41670		endoplasmic reticulum
AT5G41620		endoplasmic reticulum
AT5G41620		endoplasmic reticulum
AT5G41620		endoplasmic reticulum
AT5G41600		endoplasmic reticulum
AT5G41460		endoplasmic reticulum
AT5G41260		endoplasmic reticulum
AT5G41260		endoplasmic reticulum
AT5G41260		endoplasmic reticulum
AT5G40860		endoplasmic reticulum
AT5G40810		endoplasmic reticulum
AT5G40770		endoplasmic reticulum
AT5G40760		endoplasmic reticulum
AT5G40740		endoplasmic reticulum
AT5G40640		endoplasmic reticulum
AT5G40530		endoplasmic reticulum
AT5G40490		endoplasmic reticulum
AT5G40490		endoplasmic reticulum
AT5G40490		endoplasmic reticulum
AT5G40480		endoplasmic reticulum
AT5G40450		endoplasmic reticulum
AT5G40450		endoplasmic reticulum
AT5G40450		endoplasmic reticulum
AT5G40450		endoplasmic reticulum
AT5G40450		endoplasmic reticulum
AT5G40450		endoplasmic reticulum
AT5G40450		endoplasmic reticulum
AT5G40450		endoplasmic reticulum
AT5G40450		endoplasmic reticulum
AT5G40450		endoplasmic reticulum
AT5G40450		endoplasmic reticulum
AT5G40450		endoplasmic reticulum
AT5G40450		endoplasmic reticulum
AT5G40450		endoplasmic reticulum
AT5G40450		endoplasmic reticulum
AT5G40450		endoplasmic reticulum
AT5G40450		endoplasmic reticulum
AT5G40450		endoplasmic reticulum
AT5G40450		endoplasmic reticulum
AT5G40450		endoplasmic reticulum
AT5G40450		endoplasmic reticulum
AT5G40450		endoplasmic reticulum
AT5G40450		endoplasmic reticulum
AT5G40450		endoplasmic reticulum
AT5G40450		endoplasmic reticulum
AT5G40450		endoplasmic reticulum
AT5G40450		endoplasmic reticulum
AT5G40450		endoplasmic reticulum
AT5G40450		endoplasmic reticulum
AT5G40450		endoplasmic reticulum
AT5G40450		endoplasmic reticulum
AT5G40450		endoplasmic reticulum
AT5G40450		endoplasmic reticulum
AT5G40450		endoplasmic reticulum
AT5G40450		endoplasmic reticulum
AT5G40450		endoplasmic reticulum
AT5G40450		endoplasmic reticulum
AT5G40450		endoplasmic reticulum
AT5G40420		endoplasmic reticulum
AT5G40410		endoplasmic reticulum
AT5G40390		endoplasmic reticulum
AT5G40370		endoplasmic reticulum
AT5G40370		endoplasmic reticulum
AT5G40300		endoplasmic reticulum
AT5G40250		endoplasmic reticulum
AT5G40240		endoplasmic reticulum
AT5G40150		endoplasmic reticulum
AT5G40010		endoplasmic reticulum
AT5G39950		endoplasmic reticulum
AT5G39900		endoplasmic reticulum
AT5G39830		endoplasmic reticulum
AT5G39760		endoplasmic reticulum
AT5G39740		endoplasmic reticulum
AT5G39740		endoplasmic reticulum
AT5G39710		endoplasmic reticulum
AT5G39680		endoplasmic reticulum
AT5G39510		endoplasmic reticulum
AT5G39510		endoplasmic reticulum
AT5G39440		endoplasmic reticulum
AT5G39440		endoplasmic reticulum
AT5G39380		endoplasmic reticulum
AT5G39380		endoplasmic reticulum
AT5G39320		endoplasmic reticulum
AT5G39320		endoplasmic reticulum
AT5G39040		endoplasmic reticulum
AT5G38880		endoplasmic reticulum
AT5G38880		endoplasmic reticulum
AT5G38880		endoplasmic reticulum
AT5G38840		endoplasmic reticulum
AT5G38840		endoplasmic reticulum
AT5G38840		endoplasmic reticulum
AT5G38710		endoplasmic reticulum
AT5G38640		endoplasmic reticulum
AT5G38640		endoplasmic reticulum
AT5G38640		endoplasmic reticulum
AT5G38600		endoplasmic reticulum
AT5G38560		endoplasmic reticulum
AT5G38560		endoplasmic reticulum
AT5G38480		endoplasmic reticulum
AT5G38480		endoplasmic reticulum
AT5G38470		endoplasmic reticulum
AT5G38470		endoplasmic reticulum
AT5G38430		endoplasmic reticulum
AT5G38430		endoplasmic reticulum
AT5G38430		endoplasmic reticulum
AT5G38430		endoplasmic reticulum
AT5G38430		endoplasmic reticulum
AT5G38420		endoplasmic reticulum
AT5G38420		endoplasmic reticulum
AT5G38420		endoplasmic reticulum
AT5G38420		endoplasmic reticulum
AT5G38410		endoplasmic reticulum
AT5G38410		endoplasmic reticulum
AT5G38410		endoplasmic reticulum
AT5G38410		endoplasmic reticulum
AT5G38410		extracellular
AT5G38410		extracellular
AT5G38410		extracellular
AT5G38410		extracellular
AT5G38380		extracellular
AT5G38380		extracellular
AT5G38220		extracellular
AT5G38150		extracellular
AT5G38130		extracellular
AT5G38130		extracellular
AT5G37950		extracellular
AT5G37850		extracellular
AT5G37790		extracellular
AT5G37780		extracellular
AT5G37780		extracellular
AT5G37720		extracellular
AT5G37640		extracellular
AT5G37640		extracellular
AT5G37640		extracellular
AT5G37600		extracellular
AT5G37570		extracellular
AT5G37370		extracellular
AT5G37370		extracellular
AT5G37350		extracellular
AT5G37190		extracellular
AT5G37190		extracellular
AT5G37190		extracellular
AT5G37160		extracellular
AT5G36880		extracellular
AT5G36790		extracellular
AT5G36790		extracellular
AT5G36790		extracellular
AT5G36700		extracellular
AT5G36700		extracellular
AT5G36700		extracellular
AT5G36210		extracellular
AT5G36110		extracellular
AT5G35980		extracellular
AT5G35970		extracellular
AT5G35910		extracellular
AT5G35910		extracellular
AT5G35790		extracellular
AT5G35770		extracellular
AT5G35730		extracellular
AT5G35630		extracellular
AT5G35630		extracellular
AT5G35630		extracellular
AT5G35630		extracellular
AT5G35630		extracellular
AT5G35630		extracellular
AT5G35590		extracellular
AT5G35580		extracellular
AT5G35570		extracellular
AT5G35530		extracellular
AT5G35530		extracellular
AT5G35460		extracellular
AT5G35430		extracellular
AT5G35410		extracellular
AT5G35380		extracellular
AT5G35360		extracellular
AT5G35210		extracellular
AT5G35200		extracellular
AT5G35200		extracellular
AT5G35180		extracellular
AT5G35170		extracellular
AT5G35170		extracellular
AT5G34940		extracellular
AT5G34850		extracellular
AT5G33340		extracellular
AT5G33340		extracellular
AT5G33340		extracellular
AT5G32470		extracellular
AT5G30510		extracellular
AT5G29560		extracellular
AT5G28960		extracellular
AT5G28910		extracellular
AT5G28900		extracellular
AT5G28900		extracellular
AT5G28850		extracellular
AT5G28850		extracellular
AT5G28840		extracellular
AT5G28840		extracellular
AT5G28840		extracellular
AT5G28770		extracellular
AT5G28770		extracellular
AT5G28740		extracellular
AT5G28740		extracellular
AT5G28640		extracellular
AT5G28540		extracellular
AT5G28540		extracellular
AT5G28540		extracellular
AT5G28500		extracellular
AT5G28500		extracellular
AT5G28350		extracellular
AT5G28350		extracellular
AT5G28350		extracellular
AT5G28350		extracellular
AT5G28237		extracellular
AT5G28040		extracellular
AT5G28020		extracellular
AT5G27970		extracellular
AT5G27950		extracellular
AT5G27950		extracellular
AT5G27950		extracellular
AT5G27950		extracellular
AT5G27950		extracellular
AT5G27850		extracellular
AT5G27850		extracellular
AT5G27730		extracellular
AT5G27670		extracellular
AT5G27650		extracellular
AT5G27640		extracellular
AT5G27640		extracellular
AT5G27630		extracellular
AT5G27540		extracellular
AT5G27540		extracellular
AT5G27450		extracellular
AT5G27420		extracellular
AT5G27420		extracellular
AT5G27420		extracellular
AT5G27410		extracellular
AT5G27410		extracellular
AT5G27380		extracellular
AT5G27210		extracellular
AT5G27150		extracellular
AT5G27150		extracellular
AT5G27120		extracellular
AT5G27100		extracellular
AT5G27030		extracellular
AT5G27030		extracellular
AT5G27000		extracellular
AT5G27000		extracellular
AT5G26980		extracellular
AT5G26940		extracellular
AT5G26940		extracellular
AT5G26760		extracellular
AT5G26751		extracellular
AT5G26751		extracellular
AT5G26667		extracellular
AT5G26667		extracellular
AT5G26570		extracellular
AT5G26570		extracellular
AT5G26340		extracellular
AT5G26340		extracellular
AT5G26340		extracellular
AT5G26110		extracellular
AT5G26010		extracellular
AT5G25930		extracellular
AT5G25930		extracellular
AT5G25930		extracellular
AT5G25880		extracellular
AT5G25880		extracellular
AT5G25780		extracellular
AT5G25780		extracellular
AT5G25620		extracellular
AT5G25590		extracellular
AT5G25590		extracellular
AT5G25590		extracellular
AT5G25590		extracellular
AT5G25590		extracellular
AT5G25520		extracellular
AT5G25520		extracellular
AT5G25520		extracellular
AT5G25520		extracellular
AT5G25230		extracellular
AT5G25110		extracellular
AT5G25100		extracellular
AT5G25070		extracellular
AT5G25060		extracellular
AT5G25060		extracellular
AT5G25050		extracellular
AT5G24900		extracellular
AT5G24840		extracellular
AT5G24760		extracellular
AT5G24690		extracellular
AT5G24530		extracellular
AT5G24520		extracellular
AT5G24470		extracellular
AT5G24460		extracellular
AT5G24450		extracellular
AT5G24450		extracellular
AT5G24430		extracellular
AT5G24430		extracellular
AT5G24380		extracellular
AT5G24310		extracellular
AT5G24260		extracellular
AT5G24240		extracellular
AT5G24030		extracellular
AT5G24010		extracellular
AT5G24010		extracellular
AT5G23990		extracellular
AT5G23980		extracellular
AT5G23910		extracellular
AT5G23910		extracellular
AT5G23900		extracellular
AT5G23900		extracellular
AT5G23880		extracellular,plasma membrane
AT5G23860		extracellular,plasma membrane
AT5G23860		extracellular,plasma membrane
AT5G23860		extracellular,plasma membrane
AT5G23760		extracellular,plasma membrane
AT5G23730		extracellular,plasma membrane
AT5G23700		golgi
AT5G23580		golgi
AT5G23575		golgi
AT5G23540		golgi
AT5G23520		golgi
AT5G23420		golgi
AT5G23390		golgi
AT5G23250		golgi
AT5G23250		golgi
AT5G23220		golgi
AT5G23150		golgi
AT5G23150		golgi
AT5G23110		golgi
AT5G23110		golgi
AT5G23080		golgi
AT5G23080		golgi
AT5G23060		golgi
AT5G23060		golgi
AT5G22950		golgi
AT5G22920		golgi
AT5G22920		golgi
AT5G22880		golgi
AT5G22880		golgi
AT5G22880		golgi
AT5G22880		golgi
AT5G22880		golgi
AT5G22880		golgi
AT5G22780		golgi
AT5G22770		golgi
AT5G22740		golgi
AT5G22740		golgi
AT5G22650		golgi
AT5G22650		golgi
AT5G22650		golgi
AT5G22650		golgi
AT5G22650		golgi
AT5G22650		golgi
AT5G22650		golgi
AT5G22650		golgi
AT5G22490		golgi
AT5G22360		golgi
AT5G22220		golgi
AT5G22220		golgi
AT5G22120		golgi
AT5G22120		golgi
AT5G22120		golgi
AT5G22090		golgi
AT5G22060		golgi
AT5G22060		golgi
AT5G22060		golgi
AT5G22030		golgi
AT5G22010		golgi
AT5G22010		golgi
AT5G22010		golgi
AT5G22010		golgi
AT5G22010		golgi
AT5G22000		golgi
AT5G21990		golgi
AT5G21990		golgi
AT5G21990		golgi
AT5G21990		golgi
AT5G21326		golgi
AT5G21274		golgi
AT5G21274		golgi
AT5G21274		golgi
AT5G21274		golgi
AT5G21160		golgi
AT5G21010		golgi
AT5G20960		golgi
AT5G20920		golgi
AT5G20920		golgi
AT5G20890		golgi
AT5G20840		golgi
AT5G20840		golgi
AT5G20840		golgi
AT5G20830		golgi
AT5G20830		golgi
AT5G20730		golgi
AT5G20720		golgi
AT5G20720		golgi
AT5G20710		golgi
AT5G20710		golgi
AT5G20620		golgi
AT5G20620		golgi
AT5G20610		golgi
AT5G20600		golgi
AT5G20540		golgi
AT5G20540		golgi
AT5G20510		golgi
AT5G20490		golgi
AT5G20490		golgi
AT5G20490		golgi
AT5G20490		golgi
AT5G20490		golgi
AT5G20490		golgi
AT5G20490		golgi
AT5G20480		golgi
AT5G20320		golgi
AT5G20300		golgi
AT5G20290		golgi
AT5G20280		golgi
AT5G20280		golgi
AT5G20280		golgi
AT5G20280		golgi
AT5G20280		golgi
AT5G20280		golgi
AT5G20280		golgi
AT5G20230		golgi
AT5G20200		golgi
AT5G20200		golgi
AT5G20200		golgi
AT5G20100		golgi
AT5G20080		golgi
AT5G20080		golgi
AT5G20080		golgi
AT5G20020		golgi
AT5G20010		golgi
AT5G20010		golgi
AT5G19940		golgi
AT5G19910		golgi
AT5G19820		golgi
AT5G19820		golgi
AT5G19820		golgi
AT5G19780		golgi
AT5G19780		golgi
AT5G19770		golgi
AT5G19770		golgi
AT5G19760		golgi
AT5G19680		golgi
AT5G19550		golgi
AT5G19530		golgi
AT5G19500		golgi
AT5G19500		golgi
AT5G19490		golgi
AT5G19480		golgi
AT5G19420		golgi
AT5G19420		golgi
AT5G19390		golgi
AT5G19390		golgi
AT5G19330		golgi
AT5G19320		golgi
AT5G19280		golgi
AT5G19220		golgi
AT5G19220		golgi
AT5G19220		golgi
AT5G19220		golgi
AT5G19210		golgi
AT5G19150		golgi
AT5G19150		golgi
AT5G19050		golgi
AT5G19010		golgi
AT5G18960		golgi
AT5G18910		golgi
AT5G18810		golgi
AT5G18810		golgi
AT5G18760		golgi
AT5G18760		golgi
AT5G18760		golgi
AT5G18700		golgi
AT5G18700		golgi
AT5G18700		golgi
AT5G18700		golgi
AT5G18660		golgi
AT5G18620		golgi
AT5G18620		golgi
AT5G18610		golgi
AT5G18610		golgi
AT5G18610		golgi
AT5G18590		golgi
AT5G18590		golgi
AT5G18590		golgi
AT5G18590		golgi
AT5G18525		golgi
AT5G18520		golgi
AT5G18420		golgi
AT5G18400		golgi
AT5G18350		golgi
AT5G18330		golgi
AT5G18320		golgi
AT5G18310		golgi
AT5G18310		golgi
AT5G18280		golgi
AT5G18200		golgi
AT5G18200		golgi
AT5G18170		golgi
AT5G18170		golgi
AT5G18140		golgi
AT5G18100		golgi
AT5G18090		golgi
AT5G18070		golgi
AT5G17920		golgi
AT5G17920		golgi
AT5G17920		golgi
AT5G17920		golgi
AT5G17920		golgi
AT5G17900		golgi
AT5G17860		golgi
AT5G17680		golgi,endoplasmic reticulum
AT5G17670		golgi,endoplasmic reticulum
AT5G17510		golgi,endoplasmic reticulum
AT5G17460		golgi,endoplasmic reticulum
AT5G17460		golgi,endoplasmic reticulum
AT5G17420		golgi,endoplasmic reticulum
AT5G17380		golgi,endoplasmic reticulum
AT5G17330		golgi,mitochondrion
AT5G17330		golgi,vacuole
AT5G17330		golgi,vacuole
AT5G17310		golgi,vacuole
AT5G17310		golgi,vacuole
AT5G17170		golgi,vacuole
AT5G17020		mitochondrion
AT5G16910		mitochondrion
AT5G16910		mitochondrion
AT5G16880		mitochondrion
AT5G16880		mitochondrion
AT5G16880		mitochondrion
AT5G16880		mitochondrion
AT5G16850		mitochondrion
AT5G16840		mitochondrion
AT5G16840		mitochondrion
AT5G16840		mitochondrion
AT5G16840		mitochondrion
AT5G16780		mitochondrion
AT5G16780		mitochondrion
AT5G16780		mitochondrion
AT5G16780		mitochondrion
AT5G16780		mitochondrion
AT5G16760		mitochondrion
AT5G16750		mitochondrion
AT5G16750		mitochondrion
AT5G16730		mitochondrion
AT5G16730		mitochondrion
AT5G16720		mitochondrion
AT5G16720		mitochondrion
AT5G16690		mitochondrion
AT5G16690		mitochondrion
AT5G16680		mitochondrion
AT5G16680		mitochondrion
AT5G16630		mitochondrion
AT5G16570		mitochondrion
AT5G16510		mitochondrion
AT5G16470		mitochondrion
AT5G16400		mitochondrion
AT5G16390		mitochondrion
AT5G16370		mitochondrion
AT5G16370		mitochondrion
AT5G16370		mitochondrion
AT5G16340		mitochondrion
AT5G16340		mitochondrion
AT5G16340		mitochondrion
AT5G16290		mitochondrion
AT5G16280		mitochondrion
AT5G16270		mitochondrion
AT5G16260		mitochondrion
AT5G16260		mitochondrion
AT5G16250		mitochondrion
AT5G16250		mitochondrion
AT5G16210		mitochondrion
AT5G16050		mitochondrion
AT5G16050		mitochondrion
AT5G16050		mitochondrion
AT5G16040		mitochondrion
AT5G15980		mitochondrion
AT5G15970		mitochondrion
AT5G15950		mitochondrion
AT5G15870		mitochondrion
AT5G15860		mitochondrion
AT5G15800		mitochondrion
AT5G15730		mitochondrion
AT5G15710		mitochondrion
AT5G15700		mitochondrion
AT5G15700		mitochondrion
AT5G15680		mitochondrion
AT5G15630		mitochondrion
AT5G15570		mitochondrion
AT5G15550		mitochondrion
AT5G15540		mitochondrion
AT5G15490		mitochondrion
AT5G15490		mitochondrion
AT5G15450		mitochondrion
AT5G15450		mitochondrion
AT5G15430		mitochondrion
AT5G15400		mitochondrion
AT5G15400		mitochondrion
AT5G15340		mitochondrion
AT5G15270		mitochondrion
AT5G15210		mitochondrion
AT5G15210		mitochondrion
AT5G15120		mitochondrion
AT5G15080		mitochondrion
AT5G15080		mitochondrion
AT5G15080		mitochondrion
AT5G15070		mitochondrion
AT5G15020		mitochondrion
AT5G15020		mitochondrion
AT5G15020		mitochondrion
AT5G14800		mitochondrion
AT5G14720		mitochondrion
AT5G14720		mitochondrion
AT5G14720		mitochondrion
AT5G14720		mitochondrion
AT5G14720		mitochondrion
AT5G14720		mitochondrion
AT5G14670		mitochondrion
AT5G14640		mitochondrion
AT5G14640		mitochondrion
AT5G14590		mitochondrion
AT5G14530		mitochondrion
AT5G14530		mitochondrion
AT5G14520		mitochondrion
AT5G14430		mitochondrion
AT5G14420		mitochondrion
AT5G14390		mitochondrion
AT5G14390		mitochondrion
AT5G14310		mitochondrion
AT5G14310		mitochondrion
AT5G14200		mitochondrion
AT5G14120		mitochondrion
AT5G14090		mitochondrion
AT5G14060		mitochondrion
AT5G14050		mitochondrion
AT5G13990		mitochondrion
AT5G13990		mitochondrion
AT5G13990		mitochondrion
AT5G13930		mitochondrion
AT5G13890		mitochondrion
AT5G13840		mitochondrion
AT5G13770		mitochondrion
AT5G13750		mitochondrion
AT5G13750		mitochondrion
AT5G13680		mitochondrion
AT5G13680		mitochondrion
AT5G13650		mitochondrion
AT5G13650		mitochondrion
AT5G13610		mitochondrion
AT5G13600		mitochondrion
AT5G13580		mitochondrion
AT5G13580		mitochondrion
AT5G13580		mitochondrion
AT5G13570		mitochondrion
AT5G13570		mitochondrion
AT5G13560		mitochondrion
AT5G13560		mitochondrion
AT5G13530		mitochondrion
AT5G13530		mitochondrion
AT5G13520		mitochondrion
AT5G13500		mitochondrion
AT5G13460		mitochondrion
AT5G13450		mitochondrion
AT5G13410		mitochondrion
AT5G13340		mitochondrion
AT5G13300		mitochondrion
AT5G13300		mitochondrion
AT5G13170		mitochondrion
AT5G13160		mitochondrion
AT5G13160		mitochondrion
AT5G13160		mitochondrion
AT5G13160		mitochondrion
AT5G13110		mitochondrion
AT5G13020		mitochondrion
AT5G13020		mitochondrion
AT5G13020		mitochondrion
AT5G13020		mitochondrion
AT5G13020		mitochondrion
AT5G13010		mitochondrion
AT5G13010		mitochondrion
AT5G13010		mitochondrion
AT5G13010		mitochondrion
AT5G13010		mitochondrion
AT5G13010		mitochondrion
AT5G13010		mitochondrion
AT5G12970		mitochondrion
AT5G12970		mitochondrion
AT5G12440		mitochondrion
AT5G12430		mitochondrion
AT5G12410		mitochondrion
AT5G12370		mitochondrion
AT5G12350		mitochondrion
AT5G12350		mitochondrion
AT5G12350		mitochondrion
AT5G12350		mitochondrion
AT5G12350		mitochondrion
AT5G12350		mitochondrion
AT5G12350		mitochondrion
AT5G12350		mitochondrion
AT5G12350		mitochondrion
AT5G12350		mitochondrion
AT5G12330		mitochondrion
AT5G12250		mitochondrion
AT5G12250		mitochondrion
AT5G12250		mitochondrion
AT5G12250		mitochondrion
AT5G12200		mitochondrion
AT5G12100		mitochondrion
AT5G12080		mitochondrion
AT5G12080		mitochondrion
AT5G12080		mitochondrion
AT5G12080		mitochondrion
AT5G12080		mitochondrion
AT5G12050		mitochondrion
AT5G12040		mitochondrion
AT5G11940		mitochondrion
AT5G11850		mitochondrion
AT5G11850		mitochondrion
AT5G11800		mitochondrion
AT5G11770		mitochondrion
AT5G11720		mitochondrion
AT5G11710		mitochondrion
AT5G11670		mitochondrion
AT5G11670		mitochondrion
AT5G11670		mitochondrion
AT5G11670		mitochondrion
AT5G11580		mitochondrion
AT5G11560		mitochondrion
AT5G11490		mitochondrion
AT5G11430		mitochondrion
AT5G11390		mitochondrion
AT5G11330		mitochondrion
AT5G11270		mitochondrion
AT5G11260		mitochondrion
AT5G11260		mitochondrion
AT5G11200		mitochondrion
AT5G11200		mitochondrion
AT5G11200		mitochondrion
AT5G11170		mitochondrion
AT5G11170		mitochondrion
AT5G11170		mitochondrion
AT5G11040		mitochondrion
AT5G11040		mitochondrion
AT5G10980		mitochondrion
AT5G10980		mitochondrion
AT5G10960		mitochondrion
AT5G10960		mitochondrion
AT5G10940		mitochondrion
AT5G10625		mitochondrion
AT5G10560		mitochondrion
AT5G10550		mitochondrion
AT5G10550		mitochondrion
AT5G10540		mitochondrion
AT5G10540		mitochondrion
AT5G10470		mitochondrion
AT5G10470		mitochondrion
AT5G10470		mitochondrion
AT5G10450		mitochondrion
AT5G10450		mitochondrion
AT5G10440		mitochondrion
AT5G10400		mitochondrion
AT5G10390		mitochondrion
AT5G10390		mitochondrion
AT5G10380		mitochondrion
AT5G10380		mitochondrion
AT5G10360		mitochondrion
AT5G10360		mitochondrion
AT5G10360		mitochondrion
AT5G10360		mitochondrion
AT5G10360		mitochondrion
AT5G10330		mitochondrion
AT5G10290		mitochondrion
AT5G10270		mitochondrion
AT5G10270		mitochondrion
AT5G10240		mitochondrion
AT5G10230		mitochondrion
AT5G10230		mitochondrion
AT5G10230		mitochondrion
AT5G10170		mitochondrion
AT5G10050		mitochondrion
AT5G10050		mitochondrion
AT5G10050		mitochondrion
AT5G10020		mitochondrion
AT5G10020		mitochondrion
AT5G10020		mitochondrion
AT5G10010		mitochondrion
AT5G09995		mitochondrion
AT5G09970		mitochondrion
AT5G09960		mitochondrion
AT5G09960		mitochondrion,endoplasmic reticulum
AT5G09960		nucleus
AT5G09930		nucleus
AT5G09880		nucleus
AT5G09880		nucleus
AT5G09870		nucleus
AT5G09860		nucleus
AT5G09860		nucleus
AT5G09850		nucleus
AT5G09850		nucleus
AT5G09810		nucleus
AT5G09810		nucleus
AT5G09810		nucleus
AT5G09680		nucleus
AT5G09590		nucleus
AT5G09590		nucleus
AT5G09590		nucleus
AT5G09590		nucleus
AT5G09590		nucleus
AT5G09590		nucleus
AT5G09550		nucleus
AT5G09510		nucleus
AT5G09470		nucleus
AT5G09410		nucleus
AT5G09400		nucleus
AT5G09400		nucleus
AT5G09390		nucleus
AT5G09350		nucleus
AT5G09315		nucleus
AT5G09250		nucleus
AT5G08650		nucleus
AT5G08570		nucleus
AT5G08570		nucleus
AT5G08540		nucleus
AT5G08540		nucleus
AT5G08540		nucleus
AT5G08530		nucleus
AT5G08530		nucleus
AT5G08520		nucleus
AT5G08480		nucleus
AT5G08460		nucleus
AT5G08450		nucleus
AT5G08450		nucleus
AT5G08430		nucleus
AT5G08370		nucleus
AT5G08320		nucleus
AT5G08320		nucleus
AT5G08300		nucleus
AT5G08300		nucleus
AT5G08300		nucleus
AT5G08290		nucleus
AT5G08280		nucleus
AT5G08280		nucleus
AT5G08250		nucleus
AT5G08170		nucleus
AT5G08130		nucleus
AT5G08130		nucleus
AT5G08130		nucleus
AT5G08120		nucleus
AT5G08110		nucleus
AT5G08100		nucleus
AT5G08080		nucleus
AT5G08050		nucleus
AT5G08050		nucleus
AT5G08010		nucleus
AT5G07980		nucleus
AT5G07920		nucleus
AT5G07920		nucleus
AT5G07910		nucleus
AT5G07850		nucleus
AT5G07830		nucleus
AT5G07660		nucleus
AT5G07490		nucleus
AT5G07460		nucleus
AT5G07440		nucleus
AT5G07390		nucleus
AT5G07350		nucleus
AT5G07350		nucleus
AT5G07350		nucleus
AT5G07350		nucleus
AT5G07350		nucleus
AT5G07320		nucleus
AT5G07290		nucleus
AT5G07290		nucleus
AT5G07130		nucleus
AT5G07120		nucleus
AT5G07090		nucleus
AT5G07070		nucleus
AT5G07070		nucleus
AT5G07020		nucleus
AT5G07000		nucleus
AT5G06990		nucleus
AT5G06970		nucleus
AT5G06970		nucleus
AT5G06940		nucleus
AT5G06910		nucleus
AT5G06860		nucleus
AT5G06811		nucleus
AT5G06780		nucleus
AT5G06780		nucleus
AT5G06780		nucleus
AT5G06760		nucleus
AT5G06750		nucleus
AT5G06730		nucleus
AT5G06670		nucleus
AT5G06670		nucleus
AT5G06670		nucleus
AT5G06660		nucleus
AT5G06610		nucleus
AT5G06600		nucleus
AT5G06560		nucleus
AT5G06560		nucleus
AT5G06510		nucleus
AT5G06440		nucleus
AT5G06430		nucleus
AT5G06370		nucleus
AT5G06350		nucleus
AT5G06290		nucleus
AT5G06290		nucleus
AT5G06180		nucleus
AT5G06170		nucleus
AT5G06160		nucleus
AT5G06160		nucleus
AT5G06150		nucleus
AT5G06140		nucleus
AT5G06140		nucleus
AT5G06100		nucleus
AT5G05980		nucleus
AT5G05970		nucleus
AT5G05970		nucleus
AT5G05780		nucleus
AT5G05780		nucleus
AT5G05720		nucleus
AT5G05700		nucleus
AT5G05690		nucleus
AT5G05680		nucleus
AT5G05680		nucleus
AT5G05660		nucleus
AT5G05630		nucleus
AT5G05600		nucleus
AT5G05600		nucleus
AT5G05540		nucleus
AT5G05540		nucleus
AT5G05470		nucleus
AT5G05470		nucleus
AT5G05470		nucleus
AT5G05440		nucleus
AT5G05350		nucleus
AT5G05340		nucleus
AT5G05270		nucleus
AT5G05230		nucleus
AT5G05200		nucleus
AT5G05190		nucleus
AT5G05190		nucleus
AT5G05170		nucleus
AT5G05170		nucleus
AT5G05170		nucleus
AT5G05170		nucleus
AT5G05170		nucleus
AT5G05170		nucleus
AT5G05170		nucleus
AT5G05170		nucleus
AT5G05170		nucleus
AT5G05160		nucleus
AT5G05160		nucleus
AT5G05160		nucleus
AT5G05010		nucleus
AT5G04990		nucleus
AT5G04990		nucleus
AT5G04990		nucleus
AT5G04990		nucleus
AT5G04960		nucleus
AT5G04930		nucleus
AT5G04930		nucleus
AT5G04920		nucleus
AT5G04895		nucleus
AT5G04895		nucleus
AT5G04870		nucleus
AT5G04860		nucleus
AT5G04800		nucleus
AT5G04800		nucleus
AT5G04740		nucleus
AT5G04740		nucleus
AT5G04740		nucleus
AT5G04670		nucleus
AT5G04590		nucleus
AT5G04550		nucleus
AT5G04550		nucleus
AT5G04550		nucleus
AT5G04550		nucleus
AT5G04550		nucleus
AT5G04550		nucleus
AT5G04510		nucleus
AT5G04510		nucleus
AT5G04510		nucleus
AT5G04280		nucleus
AT5G04230		nucleus
AT5G04160		nucleus
AT5G04140		nucleus
AT5G04140		nucleus
AT5G04140		nucleus
AT5G04140		nucleus
AT5G04040		nucleus
AT5G04020		nucleus
AT5G04020		nucleus
AT5G04020		nucleus
AT5G04020		nucleus
AT5G03940		nucleus
AT5G03900		nucleus
AT5G03900		nucleus
AT5G03900		nucleus
AT5G03900		nucleus
AT5G03880		nucleus
AT5G03850		nucleus
AT5G03850		nucleus
AT5G03800		nucleus
AT5G03730		nucleus
AT5G03730		nucleus
AT5G03700		nucleus
AT5G03690		nucleus
AT5G03690		nucleus
AT5G03690		nucleus
AT5G03690		nucleus
AT5G03660		nucleus
AT5G03660		nucleus
AT5G03640		nucleus
AT5G03630		nucleus
AT5G03620		nucleus
AT5G03570		nucleus
AT5G03540		nucleus
AT5G03540		nucleus
AT5G03530		nucleus
AT5G03520		nucleus
AT5G03455		nucleus
AT5G03415		nucleus
AT5G03415		nucleus
AT5G03415		nucleus
AT5G03350		nucleus
AT5G03340		nucleus
AT5G03340		nucleus
AT5G03340		nucleus
AT5G03340		nucleus
AT5G03320		nucleus
AT5G03320		nucleus
AT5G03320		nucleus
AT5G03320		nucleus
AT5G03300		nucleus
AT5G03300		nucleus
AT5G03280		nucleus
AT5G03280		nucleus
AT5G03280		nucleus
AT5G03280		nucleus
AT5G03280		nucleus
AT5G03280		nucleus
AT5G03280		nucleus
AT5G03260		nucleus
AT5G03240		nucleus
AT5G03240		nucleus
AT5G03150		nucleus
AT5G03150		nucleus
AT5G03110		nucleus
AT5G03110		nucleus
AT5G03110		nucleus
AT5G03080		nucleus
AT5G02940		nucleus
AT5G02880		nucleus
AT5G02880		nucleus
AT5G02880		nucleus
AT5G02870		nucleus
AT5G02850		nucleus
AT5G02810		nucleus
AT5G02810		nucleus
AT5G02800		nucleus
AT5G02570		nucleus
AT5G02570		nucleus
AT5G02530		nucleus
AT5G02500		nucleus
AT5G02490		nucleus
AT5G02490		nucleus
AT5G02470		nucleus
AT5G02320		nucleus
AT5G02290		nucleus
[truncated: 6,674 more rows]

## Sheet: Localization-177 peptides
Supplemental Table S5.b. Consensus subcellular localization predictions for the 177 phosphopeptide candidates according to the SUBA5 database.
Accessions		Location SUBAcon		Location SUBAcon	number
AT3G50700		cytosol		nucleus	56	29.1667
AT1G16010		cytosol		plasma membrane	31	16.1458
AT4G36450		cytosol		cytosol	31	16.1458
AT2G18170		cytosol		plastid	18	9.375
AT3G52930		cytosol		mitochondrion	14	7.29167
AT2G46225		cytosol		golgi	10	5.20833
AT3G53520		cytosol		extracellular	9	4.6875
AT2G32730		cytosol		endoplasmic reticulum	7	3.64583
AT4G26130		cytosol		peroxisome	6	3.125
AT5G47100		cytosol		vacuole	5	2.60417
AT4G18910		cytosol		cytosol, nucleus	2	1.04167
AT1G18150		cytosol		cytosol, plasma membrane	1	0.520833
AT1G73670		cytosol		golgi,vacuole	1	0.520833
AT1G16610		cytosol		plasma membrane, peroxisome	1	0.520833
AT3G16310		cytosol			192
AT1G67090		cytosol
AT5G55860		cytosol
AT1G72730		cytosol
AT3G13920		cytosol
AT1G54270		cytosol
AT2G41900		cytosol
AT3G05200		cytosol
AT1G58215		cytosol
AT2G22560		cytosol
AT1G09720		cytosol
AT4G26130		cytosol
AT1G42550		cytosol
AT3G25760		cytosol
AT2G24400		cytosol
AT5G15490		cytosol
AT1G07790		cytosol
AT3G53650		cytosol,nucleus
AT2G37470		cytosol,nucleus
AT5G59910		cytosol,plasma membrane
AT5G02570		endoplasmic reticulum
AT3G45980		endoplasmic reticulum
AT3G09480		endoplasmic reticulum
AT2G28720		endoplasmic reticulum
AT3G46030		endoplasmic reticulum
AT5G22880		endoplasmic reticulum
AT5G03150		endoplasmic reticulum
AT4G13420		extracellular
AT2G39970		extracellular
AT2G35350		extracellular
AT4G29810		extracellular
AT4G00230		extracellular
AT1G17880		extracellular
AT5G20720		extracellular
AT5G47070		extracellular
AT4G17140		extracellular
AT1G07750		golgi
AT1G69800		golgi
AT3G46680		golgi
AT3G09520		golgi
AT4G28210		golgi
AT2G29210		golgi
AT3G01060		golgi
AT4G02030		golgi
AT2G21490		golgi
AT3G54670		golgi
AT5G44320		golgi,vacuole
AT4G20980		mitochondrion
AT3G49470		mitochondrion
AT1G64790		mitochondrion
AT1G11100		mitochondrion
AT3G23580		mitochondrion
AT3G17760		mitochondrion
AT5G32470		mitochondrion
AT5G04550		mitochondrion
AT3G07330		mitochondrion
AT5G20080		mitochondrion
AT1G79750		mitochondrion
AT1G31970		mitochondrion
AT5G10050		mitochondrion
AT3G14270		mitochondrion
AT1G51160		nucleus
AT4G34310		nucleus
AT5G10960		nucleus
AT2G24500		nucleus
AT2G45560		nucleus
AT1G66210		nucleus
AT2G25100		nucleus
AT4G32300		nucleus
AT3G30180		nucleus
AT1G01280		nucleus
AT5G60050		nucleus
AT4G05440		nucleus
AT1G47900		nucleus
AT4G16310		nucleus
AT4G24290		nucleus
AT1G25380		nucleus
AT5G27410		nucleus
AT1G50670		nucleus
AT3G05190		nucleus
AT5G06811		nucleus
AT2G45030		nucleus
AT1G45332		nucleus
AT5G20320		nucleus
AT1G57770		nucleus
AT2G25100		nucleus
AT1G69420		nucleus
AT3G23070		nucleus
AT2G17220		nucleus
AT2G26300		nucleus
AT4G19650		nucleus
AT2G01140		nucleus
AT3G14910		nucleus
AT5G66430		nucleus
AT3G03550		nucleus
AT5G16760		nucleus
AT2G41705		nucleus
AT1G08730		nucleus
AT4G25420		nucleus
AT1G50920		nucleus
AT1G75640		nucleus
AT5G49770		nucleus
AT1G16900		nucleus
AT4G11130		nucleus
AT5G46570		nucleus
AT4G20930		nucleus
AT3G54510		nucleus
AT1G28440		nucleus
AT5G28237		nucleus
AT3G01680		nucleus
AT2G26990		nucleus
AT3G53260		nucleus
AT2G37040		nucleus
AT5G63970		nucleus
AT4G11690		nucleus
AT3G10980		nucleus
AT3G58730		nucleus
AT4G35390		peroxisome
AT3G26600		peroxisome
AT2G24610		peroxisome
AT3G20820		peroxisome
AT5G45300		peroxisome
AT1G71010		peroxisome
AT3G07790		plasma membrane
AT1G28280		plasma membrane
AT3G25050		plasma membrane
AT5G54080		plasma membrane
AT3G14067		plasma membrane
AT3G25210		plasma membrane
AT1G76350		plasma membrane
AT1G20640		plasma membrane
AT2G18470		plasma membrane
AT1G27340		plasma membrane
AT1G71090		plasma membrane
AT5G06610		plasma membrane
AT3G02730		plasma membrane
AT5G23060		plasma membrane
AT3G27050		plasma membrane
AT1G06143		plasma membrane
AT4G15010		plasma membrane
AT3G04680		plasma membrane
AT5G24690		plasma membrane
AT1G77760		plasma membrane
AT2G45310		plasma membrane
AT1G66530		plasma membrane
AT5G49070		plasma membrane
AT1G54340		plasma membrane
AT5G42750		plasma membrane
AT5G26980		plasma membrane
AT2G34690		plasma membrane
AT5G06780		plasma membrane
AT1G23360		plasma membrane
AT2G36530		plasma membrane
AT3G11590		plasma membrane
AT5G58520		plasma membrane,peroxisome
AT5G01750		plastid
AT1G70820		plastid
AT3G58120		plastid
AT4G20890		plastid
AT3G07980		plastid
AT1G71410		plastid
AT3G22370		plastid
AT1G76520		plastid
AT5G46870		plastid
AT3G13530		plastid
AT2G36910		plastid
AT1G06230		plastid
AT2G21170		plastid
AT5G44340		plastid
AT2G29550		plastid
AT2G31900		plastid
AT5G47060		plastid
AT2G29550		plastid
AT1G23020		vacuole
AT4G34980		vacuole
AT3G49190		vacuole
AT1G56280		vacuole
AT1G18910		vacuole
AT5G59090
AT1G17930
AT2G28650
AT1G58250
AT2G41220
AT4G12420
