# Supplementary material for: Identifying Receptor Kinase Substrates Using an 8000 Peptide Kinase Client Library Enriched for Conserved Phosphorylation Sites
Source: Mol Cell Proteomics. 2025 Feb 7;24(3):100926. doi: 10.1016/j.mcpro.2025.100926 (PMC11952801; doi:10.1016/j.mcpro.2025.100926)
Supplement: Supplemental Table S6 [file mmc6.xlsx]

## Sheet: Full_Data
Supplemental Table S7A. In vivo phosphoproteomic data analysis for phosphopeptide candidate identification.
Legends:
Col : Wild type (Col-0)
P2K1_KO: P2K1 knockout mutant (p2k1-3)
OXP2K1: P2K1 overexpression line
Mock: Arabidopsis seedlings mock treated (buffer only)
ATP: Arabidopsis seedlings treated with 400 μM ATP
										Average intensities						Fold changes						Inequality-based strategies for phosphopeptide candidate identification
Protein	Protein.names	Gene.names	TAIR_ID	Description	Primary Gene Symbol	Amino.acid	Position	Sequence.window	UniprotID	Col_mock	Col_ATP	P2K1_KO_mock	P2K1_KO_ATP	OXP2K1_mock	OXP2K1_ATP	P2K1_KO_mock/Col_mock	OXP2K1_mock/Col_mock	OXP2K1_mock/P2K1_KO_mock	P2K1_KO_ATP/Col_ATP	OXP2K1_ATP/Col_ATP	OXP2K1_ATP/P2K1_KO_ATP	Mock: P2K1 KO < Col < OXP2K1	ATP treated: P2K1 KO < Col < OXP2K1	Mock: P2K1 KO < Col (FC > 1.5) < OXP2K1 (FC > 1.5)	ATP treated: P2K1 KO < Col (FC > 1.5) < OXP2K1 (FC > 1.5)
A0A1I9LMJ4	RPM1-interacting protein 4	RIN4	AT3G25070	Encodes a member of the R protein complex and may represent a virulence target of type III pili effector proteins (virulence factors) from bacterial pathogens, which is 'guarded' by R protein complex (RPM1 and RPS2 proteins). RIN4 physically interacts with RPS2 and RPM1 in vivo. Bacterial avirulence (Avr) effectors AvrB, AvrRpm1, and AvrRpt2 induce a mobility shift in RIN4 and expression of AvrRp…	RPM1 INTERACTING PROTEIN 4 (RIN4)	S	196	IFNKVREERSSGANVSGSSRTPTHQSSRNPN	A0A1I9LMJ4	19188001	26356751	8746801	13300751	263580501	50960251	-2.19	13.74	30.13	-1.98	1.93	3.83	yes	yes	yes	yes
A0A1P8AYB2	Peroxisome biogenesis factor 10	PEX10	AT2G26350	Zinc-binding peroxisomal integral membrane protein (PEX10). Inserted directly from the cytosol into peroxisomes and is involved in importing proteins into the peroxisome. Required for embryogenesis.	PEROXIN 10 (PEX10)	S	86	TFDESDEFFGDSHIHSPRMIDLPSSSQVETS	A0A1P8AYB2	3.07003e+06	1262826	1960726	1	9225226	4628001	-1.57	3	4.71	-1262826	3.66	4628001	yes	yes	yes	yes
A0A1P8AZ84	ABC transporter B family member 6	ABCB6	AT2G39480	P-glycoprotein 6;(source:Araport11)	ATP-BINDING CASSETTE B6 (ABCB6)	S	614	LISDPQNERSHSQTFSRPLGHSDDTSASVKV	A0A1P8AZ84	6.44793e+06	6971351	2289851	3171001	14495751	11486401	-2.82	2.25	6.33	-2.2	1.65	3.62	yes	yes	yes	yes
A0A1P8B187	Histone-lysine N-methyltransferase CLF	CLF	AT2G23380	Similar to the product of the Polycomb-group gene Enhancer of zeste. Catalytic component of the PRC2 complex.Required for stable repression of AG and AP3. Putative role in cell fate determination. Involved in the control of leaf morphogenesis. mutants exhibit curled, involute leaves. AGAMOUS and APETALA3 are ectopically expressed in the mutant.	CURLY LEAF (CLF)	S	21	LIQARHGVLMKEKEVSESGDNQAESSLLNKD	A0A1P8B187	2.99783e+06	3028351	1284351	1062101	4974401	7214451	-2.33	1.66	3.87	-2.85	2.38	6.79	yes	yes	yes	yes
A0A1P8B4C2	Coatomer subunit beta-1;Coatomer subunit beta-2		AT4G31480	Required for plant growth, salt tolerance, and maintenance of the structure of the Golgi apparatus.	BETA1 COAT PROTEIN (beta1-COP)	S	550	PVILADGTYATQSAASETTFSSPTVVQGSLT	A0A1P8B4C2	4082701	1733826	1640876	1	7092026	5443851	-2.49	1.74	4.32	-1733826	3.14	5443851	yes	yes	yes	yes
A0A1P8B7Y9	Cysteine-rich receptor-like protein kinase 19	CRK19	AT4G23270	Encodes a cysteine-rich receptor-like protein kinase. The mRNA is cell-to-cell mobile.	CYSTEINE-RICH RLK (RECEPTOR-LIKE PROTEIN KINASE) 19 (CRK19)	S	638	GPSIDSSTHCSVDEASITRWSKHQQ______	A0A1P8B7Y9	2.56417e+06	3556451	1570626	1067001	4885151	7495901	-1.63	1.91	3.11	-3.33	2.11	7.03	yes	yes	yes	yes
O48837	Receptor like protein kinase S.2	LECRKS2	AT2G32800	protein kinase family protein;(source:Araport11)	L-TYPE LECTIN RECEPTOR KINASE S.2 (LECRK-S.2)	S	78	KSLNLCSINESKDSISMEINKSFTDMEGVQL	O48837	2.86503e+06	4148851	1313701	1449276	4617451	8220751	-2.18	1.61	3.51	-2.86	1.98	5.67	yes	yes	yes	yes
O48946	Cellulose synthase A catalytic subunit 1 [UDP-forming]	CESA1	AT4G32410	Encodes a cellulose synthase isomer. CESA1 mutants have cellulose defect in the primary cell wall. Multiple lines of evidence suggest that CESA1, along with CESA3 and CESA6 are present in the same plasma membrane complex for cellulose biosynthesis. lasma membrane complex for cellulose biosynthesis. As inferred from the null role of secondary wall-type CesAs, included in a set of five primary wall…	CELLULOSE SYNTHASE 1 (CESA1)	S	688	KKYNYEKRRGINRSDSNAPLFNMEDIDEGFE	O48946	100102001	91269251	49125501	60241251	184512501	162880001	-2.04	1.84	3.76	-1.52	1.78	2.7	yes	yes	yes	yes
Q0WW17		At3g06550	AT3G06550	Encodes a homolog of the protein Cas1p known to be involved in polysaccharide O-acetylation in Cryptococcus neoformans. Mutants show reduced cell wall polysaccharide acetylation and increased resistance to Botrytis cinerea. The protein is expressed in the Golgi and is involved in the acetylation of xylan during secondary wall biosynthesis.	REDUCED WALL ACETYLATION 2 (RWA2)	S	45	YLHYAKYSVSAKTRHSDVNLVEIAKDFVKED	Q0WW17	3023101	3475351	872051	1760776	8141551	9505651	-3.47	2.69	9.34	-1.97	2.74	5.4	yes	yes	yes	yes
Q9C8I6		F19C24.3	AT1G51800	The gene encodes a putative member of the LRR-RLK protein family. Expressin and mutant analysis revealed that it contributes to the interaction between Arabidopsis and Hyaloperonospora arabidopsidis. and The mRNA is cell-to-cell mobile.	IMPAIRED OOMYCETE SUSCEPTIBILITY 1 (IOS1)	S	550	ILKRKKRTKLGLNPNSGTGTTPLHSRSHHGF	Q9C8I6	2.40907e+06	3656251	1042976	1557351	13382601	15350326	-2.31	5.56	12.83	-2.35	4.2	9.86	yes	yes	yes	yes
Q9C9U3	Alpha-dioxygenase 2	DOX2	AT1G73680	Encodes an alpha dioxygenase. Recombinant protein catalyzes the conversion of a wide range of fatty acids into 2(R)-hydroperoxy derivatives.	ALPHA DIOXYGENASE (ALPHA DOX2)	S	104	GKCNHPSDNTIGSQGSFIGRNMPPSTSQYGI	Q9C9U3	1.18533e+06	1607826	551201	1	4593751	3019001	-2.15	3.88	8.33	-1607826	1.88	3019001	yes	yes	yes	yes
Q9FFY4		At5g13890	AT5G13890	plant viral-response family protein (DUF716);(source:Araport11)		S	286	TYTMVVMAAGVRRTGSYEALPTNNADSNHIQ	Q9FFY4	5.73793e+06	13213426	1	1802176	21700301	29564751	-5.73793e+06	3.78	21700301	-7.33	2.24	16.41	yes	yes	yes	yes
Q9LFV3	Probable leucine-rich repeat receptor-like serine/threonine-protein kinase At5g15730		AT5G15730	Protein kinase superfamily protein;(source:Araport11)	CALCIUM/CALMODULIN-REGULATED RECEPTOR-LIKE KINASE 2 (CRLK2)	S	48	YYGRSHLRRCANEQNSPTLPVHTAKRGVVIP	Q9LFV3	10711001	14515701	2008551	6644751	16251776	26476101	-5.33	1.52	8.09	-2.18	1.82	3.98	yes	yes	yes	yes
Q9LJM6		At3g19680	AT3G19680	hypothetical protein (DUF1005);(source:Araport11)		S	239	SNSGDRNLLHSSSMMSEISSTRSCISSMNSE	Q9LJM6	708701	1343926	310076	410051	3105076	5734026	-2.29	4.38	10.01	-3.28	4.27	13.98	yes	yes	yes	yes
Q9LSR8	L-type lectin-domain containing receptor kinase I.9	LECRK19	AT5G60300	Encodes a legume-type lectin receptor kinase that is structurally distinct from the mammalian extracellular ATP receptors and acts as an extracellular ATP receptor in Arabidopsis. Extracellular ATP acts as a damage-associated molecular pattern in plants, and its signaling through P2K1 is important for mounting an effective defense response against various pathogenic microorganisms. It also plays …	L-TYPE LECTIN RECEPTOR KINASE I.9 (LecRK-I.9)	S	333	EVSETWEKEFDAHRFSYRSLFKATKGFSKDE	Q9LSR8	1.78637e+07	10698201	1307026	679426	251705001	234010001	-13.67	14.09	192.58	-15.75	21.87	344.42	yes	yes	yes	yes
Q9LSR8	L-type lectin-domain containing receptor kinase I.9	LECRK19	AT5G60300	Encodes a legume-type lectin receptor kinase that is structurally distinct from the mammalian extracellular ATP receptors and acts as an extracellular ATP receptor in Arabidopsis. Extracellular ATP acts as a damage-associated molecular pattern in plants, and its signaling through P2K1 is important for mounting an effective defense response against various pathogenic microorganisms. It also plays …	L-TYPE LECTIN RECEPTOR KINASE I.9 (LecRK-I.9)	S	683	QSTDQPWGQTIDTKNSLHIVAEPEKPSPAVK	Q9LSR8	6.92387e+06	8035651	1	1	91119751	182382001	-6.92387e+06	13.16	91119751	-8035651	22.7	182382001	yes	yes	yes	yes
Q9SEI3	26S protease regulatory subunit S10B homolog B;26S protease regulatory subunit 10B homolog A	RPT4B;At1g45000;RPT4A	AT5G43010	26S proteasome AAA-ATPase subunit RPT4a (RPT4a) mRNA,	REGULATORY PARTICLE TRIPLE-A ATPASE 4A (RPT4A)	S	388	FMKAVRKLSEAKKLESSSHYNADFGKE____	Q9SEI3	10053001	8741001	3527001	1	22220501	24285501	-2.85	2.21	6.3	-8741001	2.78	24285501	yes	yes	yes	yes
Q9SCK9		T9C5.90	AT3G49490	hypothetical protein;(source:Araport11)		S	682	GNLKLNNKEISADAVSFMQEPSLNTQKSVPI	Q9SCK9	6.32933e+06	8132251	3929501	1	11281251	12308751	-1.61	1.78	2.87	-8132251	1.51	12308751	yes	yes	yes	yes
Q9SS37	Reticulon-like protein B8	RTNLB8	AT3G10260	Reticulon family protein;(source:Araport11)	RETICULON-LIKE B 8 (RTNLB8)	S	37	VQKNKHGSSFFEQEDSVSSRFNRLFDRQKPI	Q9SS37	884801	1010676	311101	379876	3071801	5824926	-2.84	3.47	9.87	-2.66	5.76	15.33	yes	yes	yes	yes
Q9ZVC9	Protein FAR1-RELATED SEQUENCE 3	FRS3	AT2G27110	FAR1-related sequence 3;(source:Araport11)	FAR1-RELATED SEQUENCE 3 (FRS3)	S	694	MIRRFNLNDGGARAQSVSDLNLPRMAPVSLH	Q9ZVC9	739368	339726	1	1	1386251	541701	-739368	1.87	1386251	-339726	1.59	541701	yes	yes	yes	yes
A0A178VX89		At2g39445	AT2G39445	Phosphatidylinositol N-acetylglucosaminyltransferase, GPI19/PIG-P subunit;(source:Araport11)		S	20	KVSSFDQNIEEAHSVSSPRRVLSFSKRNKQK	A0A178VX89	8.08633e+06	1	4949751	5348501	12506501	13091001	-1.63	1.55	2.53	5348501	13091001	2.45	yes	no	yes	no
F4IVN6	Calmodulin-5;Calmodulin-6;Calmodulin-7	CAM5;CAM6;CAM7;CAM2	AT2G27030	encodes a calmodulin that has higher affinity to kinesin-like calmodulin binding motor protein than CAM4 or CAM6. The mRNA is cell-to-cell mobile.	CALMODULIN 5 (CAM5)	S	11	_____MADQLTDDQISEFKEAFSLFDKDGDG	F4IVN6	8485001	6705251	1	3903001	28515001	5894751	-8485001	3.36	28515001	-1.72	-1.14	1.51	yes	no	yes	no
A0A1I9LPN7	Putative calcium-transporting ATPase 11, plasma membrane-type	ACA11	AT3G57330	Lesion mimic phenotype when mutation in the gene is combined with a mutation in ACA4. Lesion mimic phenotype of double knockout can be suppressed by nutritional supplements that increase anion levels (e.g. 15 mM Nitrate, Chloride, or Phosphate)	AUTOINHIBITED CA2+-ATPASE 11 (ACA11)	S	277	TVGMRTEWGKLMDTLSEGGEDETPLQVKLNG	A0A1I9LPN7	2.00463e+06	656601	1247401	1923126	3277176	1	-1.61	1.63	2.63	2.93	-656601	-1923126	yes	no	yes	no
A0A1I9LPV3	ABC transporter C family member 8	ABCC8	AT3G21250	member of MRP subfamily	ATP-BINDING CASSETTE C8 (ABCC8)	S	1042	FSKLVAEYWASCRGNSSQNLQL_________	A0A1I9LPV3	3203401	5900251	1160801	9059926	6755801	2395676	-2.76	2.11	5.82	1.54	-2.46	-3.78	yes	no	yes	no
A0A1I9LQN5	Protein OBERON 1	OBE1	AT3G07780	Encodes a nuclear PHD finger protein that is functionally redundant with OBE2 and plays an important role in the maintenance and/or establishment of the root and shoot apical meristems. The mRNA is cell-to-cell mobile.	OBERON1 (OBE1)	S	560	MYSKIREMLHGYNASSPRVDPRSNQRNPFRS	A0A1I9LQN5	5.67083e+06	5473451	1415626	10178076	8804601	13374426	-4.01	1.55	6.22	1.86	2.44	1.31	yes	no	yes	no
F4JCS8		T17F15.70;At3g48050	AT3G48050	Encodes a large protein with N-terminal bromo-adjacent homology (BAH) and transcription elongation factor S-II (TFS2N) domains and two C-terminal GW (glycine and tryptophan) repeats. It is nuclear and colocalizes with the processing-body component DCP1 in the cytoplasm. SOU is a component of the miRNA pathway and is involved in translational repression.	'SHUTTLE' IN CHINESE (SUO)	S	640	KLPRGRSPAQSVSGGSLEDPAPVNSRVSSPV;LPNRGRSPAQSVSGGSLEDPAPVNSRVSSPV	F4JCS8	7532901	4953001	4781476	6923526	11551376	2757001	-1.58	1.53	2.42	1.4	-1.8	-2.51	yes	no	yes	no
A0A1P8AN11	Serine/arginine-rich splicing factor SR30	SR30	AT1G09140	Encodes a serine-arginine rich RNA binding protein involved in regulation of splicing (including splicing of itself). Exists as 3 alternative spliced forms that are differentially expressed. AT1G09140.1 predominantly accumulates in the cytosol in light grown plants.Barta et al (2010) have proposed a nomenclature for Serine/Arginine-Rich Protein Splicing Factors (SR proteins): Plant Cell. 2010, 22…	SERINE/ARGININE-RICH PROTEIN SPLICING FACTOR 30 (SR30)	S	191	SSAYIRVREYESRSVSRSPDDSKSYRSRSRS	A0A1P8AN11	192153001	308520001	33578976	189411001	346402501	204311501	-5.72	1.8	10.32	-1.63	-1.51	1.08	yes	no	yes	no
A0A1P8ANY1		At1g14810	AT1G14810	encodes an aspartate semialdehyde dehydrogenase, which produces the branch point intermediate for lysine and threonine/methionine biosynthesis		S	131	FGPLAAEKGTIVVDNSSAFRMVDGVPLVIPE	A0A1P8ANY1	1.69887e+06	3901651	782101	1062326	2819551	4182176	-2.17	1.66	3.61	-3.67	1.07	3.94	yes	yes	yes	no
A0A1P8ANY1		At1g14810	AT1G14810	encodes an aspartate semialdehyde dehydrogenase, which produces the branch point intermediate for lysine and threonine/methionine biosynthesis		S	132	GPLAAEKGTIVVDNSSAFRMVDGVPLVIPEV	A0A1P8ANY1	1.69887e+06	3901651	782101	1062326	2819551	4182176	-2.17	1.66	3.61	-3.67	1.07	3.94	yes	yes	yes	no
A0A1P8AQR2	Sulfate transporter 1.2	SULTR1;2	AT1G78000	Encodes a sulfate transporter that can restore sulfate uptake capacity of a yeast mutant lacking sulfate transporter genes.	SULFATE TRANSPORTER 1;2 (SULTR1;2)	S	24	DGSPATDGGHVPMKPSPTRHKVGIPPKQNMF	A0A1P8AQR2	5723601	4542201	3112751	3984801	10839201	16098951	-1.84	1.89	3.48	-1.14	3.54	4.04	yes	yes	yes	no
A0A1P8AQX9		At1g30640	AT1G30640	Ubiquitously expressed protein kinase.	NUCLEAR DBF2-RELATED 7 (NDR7)	S	229	EQLLHWQQNRRTLAFSTVGTPDYIAPEVLLK	A0A1P8AQX9	5204001	10416001	1	15938251	18910751	1	-5204001	3.63	18910751	1.53	-10416001	-15938251	yes	no	yes	no
A0A1P8ARX4	Myosin-8	XI-B	AT1G04160	Encodes a member of the type XI myosin protein family involved in root hair elongation.	MYOSIN XI B (XIB)	S	1212	PITTSLFGRMALSFRSSPNLAAAAEAAALAV	A0A1P8ARX4	4607201	2900876	553351	3857026	8393376	7450651	-8.33	1.82	15.17	1.33	2.57	1.93	yes	no	yes	no
A0A1P8ARX4	Myosin-8	XI-B	AT1G04160	Encodes a member of the type XI myosin protein family involved in root hair elongation.	MYOSIN XI B (XIB)	S	1213	ITTSLFGRMALSFRSSPNLAAAAEAAALAVI	A0A1P8ARX4	4607201	2900876	553351	3857026	8393376	7450651	-8.33	1.82	15.17	1.33	2.57	1.93	yes	no	yes	no
A0A1P8AUP7		At1g27430	AT1G27430	GYF domain-containing protein;(source:Araport11)		S	426	ESYGSGGAGYQLSHGSPEAVRSVFTKSSVLD	A0A1P8AUP7	1.32563e+07	14820026	3723501	11917001	25902251	39020251	-3.56	1.95	6.96	-1.24	2.63	3.27	yes	yes	yes	no
A0A1P8AVL6	Ferric reduction oxidase 2	FRO2	AT1G01580	Encodes the low-iron-inducible ferric chelate reductase responsible for reduction of iron at the root surface. It is likely to be the major Fe(III) chelate reductase in Arabidopsis iron metabolism. Coordinately regulated with IRT1, the major transporter responsible for high-affinity iron uptake from the soil, at both transcriptional and posttranscriptional levels. Steady state mRNA levels are reg…	FERRIC REDUCTION OXIDASE 2 (FRO2)	S	717	YGKVESKQVQNVDRPSPTSSPTSSWGYNSLR	A0A1P8AVL6	4.49122e+07	15863701	29366026	31407826	68616501	142244001	-1.53	1.53	2.34	1.98	8.97	4.53	yes	no	yes	no
A0A1P8AW83	Scarecrow-like protein 5	SCL5	AT1G50600	Encodes a scarecrow-like protein (SCL5). Member of GRAS gene family.	SCARECROW-LIKE 5 (SCL5)	S	22	HMIQEGSSMFYHQPSSVKQMDLSVQTFDSYC	A0A1P8AW83	1.66857e+06	1	1	3970251	7739676	12067251	-1.66857e+06	4.64	7739676	3970251	12067251	3.04	yes	no	yes	no
A0A1P8AYJ4	Lipid phosphate phosphatase 1	LPP1	AT2G01180	Encodes phosphatidate phosphatase. Up-regulated by genotoxic stress (gamma ray or UV-B) and elicitor treatments with mastoparan and harpin. Expressed in roots and leaves.	PHOSPHATIDIC ACID PHOSPHATASE 1 (PAP1)	S	22	QDQEAQRGRMQEIDLSVHTIKSHGGRVASKH	A0A1P8AYJ4	999634	2459926	610076	2928976	2401376	4222726	-1.64	2.4	3.94	1.19	1.72	1.44	yes	no	yes	no
A0A1P8B595		At4g23510	AT4G23510	Disease resistance protein (TIR-NBS-LRR class) family;(source:Araport11)		S	191	DIVVQIKKMLADLSPSPRNGLKIIERPQMHP	A0A1P8B595	2741501	958826	1290551	3310376	4293226	7512676	-2.12	1.57	3.33	3.45	7.84	2.27	yes	no	yes	no
A0A1P8B5P5	G-type lectin S-receptor-like serine/threonine-protein kinase B120	B120	AT4G21390	S-locus lectin protein kinase family protein;(source:Araport11)	(B120)	S	480	KKDVSGAYCGKNTDTSVVVADLTKSKETTSA	A0A1P8B5P5	2.77133e+06	1	907701	6666201	4224101	2246176	-3.05	1.52	4.65	6666201	2246176	-2.97	yes	no	yes	no
A0A1P8B8Y6	E3 ubiquitin-protein ligase At4g11680		AT4G11680	Zinc finger, C3HC4 type (RING finger) family protein;(source:Araport11)		S	48	IDTTPFLPPTVTRTISVDEESNPIHRSARRQ	A0A1P8B8Y6	2.68117e+07	28099751	15663751	29569501	48588001	68765251	-1.71	1.81	3.1	1.05	2.45	2.33	yes	no	yes	no
A0A1P8BAM1		At5g59790	AT5G59790	SOK5 is a DUF966 domain containing protein expressed in early embryos.	SOSEKI5 (SOK5)	S	179	SGDDIPAVINRRRNQSWSSIDLSEYKVYKAT	A0A1P8BAM1	4.63503e+06	2375626	2040126	7683501	8741001	9322526	-2.27	1.89	4.28	3.23	3.92	1.21	yes	no	yes	no
A0A1P8BC59	Phosphatidylinositol 4-kinase beta 1	PI4KB1	AT5G64070	Encodes a phosphatidylinositol 4-OH kinase, PI-4Kbeta1. Arabidopsis contains 12 PI-4Ks in three separate families: PI-4Kalphs, PI-4kbeta, and PI-4Kgamma. PI-4Kbeta1 is 83% identical to PI-4kbeta2 encoded by At5g09350. Interacts with the RabA4b GTPase. Important for polarized root hair growth as the loss of this gene and its close relative PI-4kbeta2, leads to the formation of abnormal root hairs.	PHOSPHATIDYLINOSITOL 4-OH KINASE BETA1 (PI-4KBETA1)	S	175	VSTPGSKNQVLNRLLSSKQKLFSLKLSPPTQ	A0A1P8BC59	732668	1	1	1	4139526	1991751	-732668	5.65	4139526	1	1991751	1991751	yes	no	yes	no
A0A1P8BC59	Phosphatidylinositol 4-kinase beta 1	PI4KB1	AT5G64070	Encodes a phosphatidylinositol 4-OH kinase, PI-4Kbeta1. Arabidopsis contains 12 PI-4Ks in three separate families: PI-4Kalphs, PI-4kbeta, and PI-4Kgamma. PI-4Kbeta1 is 83% identical to PI-4kbeta2 encoded by At5g09350. Interacts with the RabA4b GTPase. Important for polarized root hair growth as the loss of this gene and its close relative PI-4kbeta2, leads to the formation of abnormal root hairs.	PHOSPHATIDYLINOSITOL 4-OH KINASE BETA1 (PI-4KBETA1)	S	449	SDDKKDIVKVDDGNESEGDESPEFSLFKRLF	A0A1P8BC59	2.32387e+07	61360501	4713251	35947501	91252751	1	-4.93	3.93	19.36	-1.71	-61360501	-35947501	yes	no	yes	no
F4K0C4	Trafficking protein particle complex II-specific subunit 130 homolog	TRS130	AT5G54440	Encodes a putative TRAPPII tethering factor required for cell plate assembly during cytokinesis. Part of multi-protein complex, acting as guanine nucleotide exchange factors (GEFs) and possibly as tethers, regulating intracellular trafficking.	CLUB (CLUB)	S	477	PSVLLRVANRRRASLSTGNIPEMFDGRPSFT	F4K0C4	6.82767e+06	1	1	4281251	11309601	30682501	-6.82767e+06	1.66	11309601	4281251	30682501	7.17	yes	no	yes	no
Q8GXK1		At4g33625	AT4G33625	vacuole protein;(source:Araport11)		S	18	RTEEIEESPAGPSSGSAKLKLGNRADPFLVV	Q8GXK1	2.43543e+06	1179001	1194651	2496801	5233451	6294201	-2.04	2.15	4.38	2.12	5.34	2.52	yes	no	yes	no
C0LGQ9	Probable LRR receptor-like serine/threonine-protein kinase At4g20940					S	726	VATGFSPSKTSNLSWSPGSGDSFPADQQLAR	C0LGQ9	11155501	15173251	5300501	10627001	21451001	17752251	-2.1	1.92	4.05	-1.43	1.17	1.67	yes	yes	yes	no
F4HPS0		ATMAP4K ALPHA1	AT1G53165	Protein kinase superfamily protein;(source:Araport11)	(ATMAP4K ALPHA1)	S	442	SSMFRDQSSGSTRYTSFDDASTSGTVVVRGQ	F4HPS0	2.25263e+06	4825376	936501	4180901	4920501	6938451	-2.41	2.18	5.25	-1.15	1.44	1.66	yes	yes	yes	no
F4HQA2		At1g79740	AT1G79740	hAT transposon superfamily;(source:Araport11)		S	100	SPPFDAPASKLVFPSSPPNAQDIAERSISLF	F4HQA2	13873001	19564251	7977751	35531251	21549251	7127001	-1.74	1.55	2.7	1.82	-2.75	-4.99	yes	no	yes	no
F4HVC3	MLO-like protein;MLO-like protein 6	MLO6	AT1G61560	A member of a large family of seven-transmembrane domain proteins specific to plants, homologs of the barley mildew resistance locus o (MLO) protein. The Arabidopsis genome contains 15 genes encoding MLO proteins, with localization in plasma membrane. Phylogenetic analysis revealed four clades of closely-related AtMLO genes. ATMLO6 belongs to the clade IV, with AtMLO2, AtMLO3 and AtMLO12. The gen…	MILDEW RESISTANCE LOCUS O 6 (MLO6)	S	445	LLRNAPHKRSRSVDESFANSFSPRNSDFDSW	F4HVC3	8.08033e+06	1	1	1	17267501	1	-8.08033e+06	2.14	17267501	1	1	1	yes	no	yes	no
F4HW65	Protein STICHEL-like 1		AT1G14460	AAA-type ATPase family protein;(source:Araport11)		S	319	SCCSPSFSDTLRRKGSSILCGSQSVYRRHRH	F4HW65	3887601	2171626	2084176	5088251	6175276	4365951	-1.87	1.59	2.96	2.34	2.01	-1.17	yes	no	yes	no
F4HW65	Protein STICHEL-like 1		AT1G14460	AAA-type ATPase family protein;(source:Araport11)		S	320	CCSPSFSDTLRRKGSSILCGSQSVYRRHRHS	F4HW65	3887601	2171626	2084176	5088251	6175276	4365951	-1.87	1.59	2.96	2.34	2.01	-1.17	yes	no	yes	no
F4HXQ7	Myosin-binding protein 1	MYOB1	AT1G08800	myosin-binding protein (Protein of unknown function, DUF593);(source:Araport11)	MYOSIN BINDING PROTEIN 1 (MYOB1)	S	188	LLGKIRTGKQSAPKKSVSFNHLPDVGYTELK	F4HXQ7	1.00993e+08	1	57255001	86057501	185822501	140885001	-1.76	1.84	3.25	86057501	140885001	1.64	yes	no	yes	no
Q8RXA7	DENN domain and WD repeat-containing protein SCD1	SCD1	AT1G49040	Encodes soluble protein containing N-terminal DENN domain and eight C-terminal WD-40 repeats. Involved in cytokinesis of guard mother cells and leaf epidermal cells. The overall growth and development of mutant plants is severely affected, they are smaller than wt, with defects in seedling development, leaf expansion and flower morphology which renders the mutant conditionally sterile.	STOMATAL CYTOKINESIS-DEFECTIVE 1 (SCD1)	S	758	LSHVQQLRVGYWGASSFKQQAISAGLPSPRP	Q8RXA7	1375201	1125751	693851	3043101	2670576	2446301	-1.98	1.94	3.85	2.7	2.17	-1.24	yes	no	yes	no
F4ISU2		At2g32240	AT2G32240	PAMP induced protein involved in defense response. Interaction with UBAC2 proteins in the ER, is necessary for PAMP mediated accumulation of the callose synthase PMR4.	PAMP-INDUCED COILED COIL (PICC)	S	84	PVEEQKEVIERSSSGSQRELHESQEKAKELE	F4ISU2	2.33629e+07	13640801	10279101	17679976	35841851	20080001	-2.27	1.53	3.49	1.3	1.47	1.14	yes	no	yes	no
F4IUD7	Protein phosphatase 2C and cyclic nucleotide-binding/kinase domain-containing protein;Probable protein phosphatase 2C 19;Probable inactive cyclic nucleotide-dependent protein kinase At2g20050	At2g20050	AT2G20050	possible interacting protein of CAP1		S	430	LQPPIPQVVELTGSESPSTFGWNSKNQRVRH	F4IUD7	9.57733e+06	7325751	3901501	7051576	25745501	27448001	-2.45	2.69	6.6	-1.04	3.75	3.89	yes	yes	yes	no
F4IWA1	Mechanosensitive ion channel protein 5	MSL5	AT3G14810	mechanosensitive channel of small conductance-like 5;(source:Araport11)	MECHANOSENSITIVE CHANNEL OF SMALL CONDUCTANCE-LIKE 5 (MSL5)	S	459	SFMKVGKSPGLNRIGSKRGEDGEGIRIDQLK	F4IWA1	786101	1	487451	1.57759e+06	5549126	2836351	-1.61	7.06	11.38	1.57759e+06	2836351	1.8	yes	no	yes	no
F4J5V3	Uncharacterized protein At3g58460	RBL15	AT3G58460	RHOMBOID-like protein 15;(source:Araport11)	RHOMBOID-LIKE PROTEIN 15 (RBL15)	S	349	GETDPNLHARLLEDSSSPDRLSDATVNTVAD	F4J5V3	4624301	1824126	1523126	2461876	13252501	4561726	-3.04	2.87	8.7	1.35	2.5	1.85	yes	no	yes	no
F4J9K9		At3g05900	AT3G05900	neurofilament protein-like protein;(source:Araport11)		S	658	QSLVKAKKAIIGRSPSSKTITTEEPKEEIKV	F4J9K9	1.64379e+07	10033401	8120751	15470101	25382001	9158626	-2.02	1.54	3.13	1.54	-1.1	-1.69	yes	no	yes	no
F4J9K9		At3g05900	AT3G05900	neurofilament protein-like protein;(source:Araport11)		S	35	KVSEEAKLMEKEIISSDSADVVNDKPASDSN	F4J9K9	2.63143e+06	5403176	1	6279201	5940151	4148476	-2.63143e+06	2.26	5940151	1.16	-1.3	-1.51	yes	no	yes	no
F4JE35		At3g54830				S	90	PNLGFLANSSMSRRGSSFMSSTLTRRHTPES	F4JE35	4.43487e+06	3324476	850251	4087276	8443851	9053401	-5.22	1.9	9.93	1.23	2.72	2.22	yes	no	yes	no
F4JFW6	Oxysterol-binding protein-related protein 1C	ORP1C	AT4G08180	OSBP(oxysterol binding protein)-related protein 1C;(source:Araport11)	OSBP(OXYSTEROL BINDING PROTEIN)-RELATED PROTEIN 1C (ORP1C)	S	243	EALQAVKDMFPRMSNSELMAPTNNLAMSTEK	F4JFW6	1.48237e+06	1	1	1617801	3518951	2842201	-1.48237e+06	2.37	3518951	1617801	2842201	1.76	yes	no	yes	no
F4JIJ7		At4g20970	AT4G20970	basic helix-loop-helix (bHLH) DNA-binding superfamily protein;(source:Araport11)		S	88	RKRNLVATTTLEKLNSVGSSSVSSSVDVSVP	F4JIJ7	1.28163e+06	1	413701	1	3440501	3493601	-3.1	2.68	8.32	1	3493601	3493601	yes	no	yes	no
F4JMM5	Polycomb group protein VERNALIZATION 2	VRN2	AT4G16845	The VERNALIZATION2 (VRN2) gene mediates vernalization and encodes a nuclear-localized zinc finger protein with similarity to Polycomb group (PcG) proteins of plants and animals. In wild-type Arabidopsis, vernalization results in the stable reduction of the levels of the floral repressor FLC. In vrn2 mutants, FLC expression is downregulated normally in response to vernalization, but instead of rem…	REDUCED VERNALIZATION RESPONSE 2 (VRN2)	S	225	YHSHRVQPMALEQVMSDRDSEDEVDDDVADF	F4JMM5	7530001	4032501	4468251	6237001	11416251	16135076	-1.69	1.52	2.55	1.55	4	2.59	yes	no	yes	no
F4JMM5	Polycomb group protein VERNALIZATION 2	VRN2	AT4G16845	The VERNALIZATION2 (VRN2) gene mediates vernalization and encodes a nuclear-localized zinc finger protein with similarity to Polycomb group (PcG) proteins of plants and animals. In wild-type Arabidopsis, vernalization results in the stable reduction of the levels of the floral repressor FLC. In vrn2 mutants, FLC expression is downregulated normally in response to vernalization, but instead of rem…	REDUCED VERNALIZATION RESPONSE 2 (VRN2)	S	229	RVQPMALEQVMSDRDSEDEVDDDVADFEDRQ	F4JMM5	7530001	4032501	4468251	6237001	11416251	16135076	-1.69	1.52	2.55	1.55	4	2.59	yes	no	yes	no
F4JNE2		At4g17140	AT4G17140	pleckstrin homology (PH) domain-containing protein;(source:Araport11)		S	4014	KAIIKSRELSSSSSVSDDKKLVKHSINFSKI	F4JNE2	7.34533e+06	38157501	1	1	35767251	1	-7.34533e+06	4.87	35767251	-38157501	-38157501	1	yes	no	yes	no
F4JPJ7	ATPase 2, plasma membrane-type	HA2;AHA2	AT4G30190	Belongs to the P-type ATPase superfamily of cation-transporting ATPases, pumps protons out of the cell, generating a proton gradient that drives the active transport of nutrients by proton symport. has two autoinhibitory regions within the C-terminal domain. Its plasma membrane localization is light-dependent.	H(+)-ATPASE 2 (HA2)	S	535	ETGRRLGMGTNMYPSSALLGTHKDANLASIP	F4JPJ7	5.99977e+06	7377501	2869726	7573726	14289126	18029751	-2.09	2.38	4.98	1.03	2.44	2.38	yes	no	yes	no
F4JSH1	Probable apyrase 7	APY7	AT4G19180	Encodes a putative apyrase involved in pollen exine pattern formation and anther dehiscence.	APYRASE 7 (APY7)	S	60	SIGNGGRKNCLRHSASLQDFSSYHGFDPEES	F4JSH1	6582001	6182751	1	5528251	21142751	15901251	-6582001	3.21	21142751	-1.12	2.57	2.88	yes	yes	yes	no
F4JVX7		At4g33080	AT4G33080	Ubiquitously expressed protein kinase.	NUCLEAR DBF2-RELATED 6 (NDR6)	S	300	EQLQHWQMNRRKLAFSTVGTPDYIAPEVLLK	F4JVX7	5204001	10416001	1	15938251	18910751	1	-5204001	3.63	18910751	1.53	-10416001	-15938251	yes	no	yes	no
F4JZY4		At5g41810	AT5G41810	Avr9/Cf-9 rapidly elicited protein;(source:Araport11)		S	215	SMFKPKQHQSLTTPSSPVYKAVGHGGGDKDR	F4JZY4	6.26797e+06	5113901	3646351	4776276	9489101	9029301	-1.72	1.51	2.6	-1.07	1.77	1.89	yes	yes	yes	no
F4K470	Probable galactinol--sucrose galactosyltransferase 6	DIN10;RFS6	AT5G20250	encodes a member of glycosyl hydrolase family 36. Expression is induced within 3 hours of dark treatment, in senescing leaves and treatment with exogenous photosynthesis inhibitor. Induction of gene expression was suppressed in excised leaves supplied with sugar. The authors suggest that the gene's expression pattern is responding to the level of sugar in the cell. The mRNA is cell-to-cell mobile.	DARK INDUCIBLE 10 (DIN10)	S	671	TGVLGVYNCQGAAWSSTERKNIFHQTKTDSL	F4K470	9.05933e+06	1	1	1	17488251	9258501	-9.05933e+06	1.93	17488251	1	9258501	9258501	yes	no	yes	no
F4K5C7	40S ribosomal protein S4;40S ribosomal protein S4-1;40S ribosomal protein S4-3;40S ribosomal protein S4-2	At5g07090;RPS4A;RPS4D;RPS4B	AT5G07090	Ribosomal protein S4 (RPS4A) family protein;(source:Araport11)		S	186	RGRVGVIKNREKHKGSFETIHIQDSTGHEFA	F4K5C7	2.79587e+06	486676	940676	1	6669951	1	-2.97	2.39	7.09	-486676	-486676	1	yes	no	yes	no
F4K8Y6		EXO70F1	AT5G50380	A member of EXO70 gene family, putative exocyst subunits, conserved in land plants. Arabidopsis thaliana contains 23 putative EXO70 genes, which can be classified into eight clusters on the phylogenetic tree.	EXOCYST SUBUNIT EXO70 FAMILY PROTEIN F1 (EXO70F1)	S	100	SVIHRWDGGNDSSRHSSSSSGNYRSSSFSLS	F4K8Y6	1.67377e+07	17399276	10967051	9090576	29033001	13953001	-1.53	1.73	2.65	-1.91	-1.25	1.53	yes	no	yes	no
Q9LZD3	Exocyst complex component EXO70A1	EXO70A1	AT5G03540	AtEXO70A1 is a member of EXO70 gene family, putative exocyst subunits, conserved in land plants. It plays a central role in Casparian strip formation, generating a transient positional information that will be translated into a precisely localized cell wall modification.	EXOCYST SUBUNIT EXO70 FAMILY PROTEIN A1 (EXO70A1)	S	123	LRKIIRYFMSNKSFKSSDGVLNHANSLLAKA	Q9LZD3	7.60697e+06	1059376	4838726	8357751	12227251	12622501	-1.57	1.61	2.53	7.89	11.92	1.51	yes	no	yes	no
O04036	Sugar transporter ERD6	ERD6	AT1G08930	encodes a putative sucrose transporter whose gene expression is induced by dehydration and cold. The mRNA is cell-to-cell mobile.	EARLY RESPONSE TO DEHYDRATION 6 (ERD6)	S	17	ERQKSMEKGLLRKSLSIRERKFPNEDAFLES	O04036	1810301	1	766251	993776	15935501	3330776	-2.36	8.8	20.8	993776	3330776	3.35	yes	no	yes	no
O22187	Probable receptor-like protein kinase At2g23200		AT2G23200	Protein kinase superfamily protein;(source:Araport11)		S	444	RRSKKTKPEVEGTVWSPLPLHRGGSSDNRPI	O22187	3.91153e+07	40581751	23296501	37542501	74811251	136969501	-1.68	1.91	3.21	-1.08	3.38	3.65	yes	yes	yes	no
O22757	MLO-like protein 8	MLO8	AT2G17480	A member of a large family of seven-transmembrane domain proteins specific to plants, homologs of the barley mildew resistance locus o (MLO) protein. The Arabidopsis genome contains 15 genes encoding MLO proteins, with localization in plasma membrane. Phylogenetic analysis revealed four clades of closely-related AtMLO genes. ATMLO8 belongs to the clade III, with AtMLO5, AtMLO7, AtMLO9, and AtMLO1…	MILDEW RESISTANCE LOCUS O 8 (MLO8)	S	496	KKGVKATTKRLGGDGSASPTASTVRSTSSVR	O22757	1.49947e+07	10102301	8434876	5593651	118394301	9077226	-1.78	7.9	14.04	-1.81	-1.11	1.62	yes	no	yes	no
O23144	Proton pump-interactor 1	PPI1	AT4G27500	interacts with H+-ATPase, and regulates its activity The mRNA is cell-to-cell mobile.	PROTON PUMP INTERACTOR 1 (PPI1)	S	540	TGGNTETETEEVPEASEEEIEAPVQEEKPQK	O23144	2.69913e+06	2365376	1024901	1195101	4356101	1	-2.63	1.61	4.25	-1.98	-2365376	-1195101	yes	no	yes	no
O64728	Protein STICHEL	STI	AT2G02480	STICHEL mutant shows trichomes with fewer than normal branches.	STICHEL (STI)	S	341	SCCSPSFSDTLRRTGSSILCGSQSVYRRHNR	O64728	3887601	2171626	2084176	5088251	6175276	4365951	-1.87	1.59	2.96	2.34	2.01	-1.17	yes	no	yes	no
O64728	Protein STICHEL	STI	AT2G02480	STICHEL mutant shows trichomes with fewer than normal branches.	STICHEL (STI)	S	342	CCSPSFSDTLRRTGSSILCGSQSVYRRHNRH	O64728	3887601	2171626	2084176	5088251	6175276	4365951	-1.87	1.59	2.96	2.34	2.01	-1.17	yes	no	yes	no
O80452	AMP deaminase	AMPD	AT2G38280	Encodes a protein with in vitro AMP deaminase activity that is involved in embryogenesis. Homozygous mutant embryos fail to develop past the zygote stage.	EMBRYONIC FACTOR1 (FAC1)	S	276	YVFQETVAPWEKEVISDPSTPKPNTEPFAHY	O80452	9.04867e+06	17125751	1	128046001	16768251	20671751	-9.04867e+06	1.85	16768251	7.48	1.21	-6.19	yes	no	yes	no
O80576		At2g44060	AT2G44060	Late embryogenesis abundant protein, group 2;(source:Araport11)	LATE EMBRYOGENESIS ABUNDANT 26 (LEA26)	S	27	SRVVHQEGDVEIVDRSQKDKDEEKEEGKGGF	O80576	7487001	8760776	3915251	4581976	11863626	7490501	-1.91	1.58	3.03	-1.91	-1.17	1.63	yes	no	yes	no
O80891	Cellulose synthase-like protein B4	CSLB4	AT2G32540	encodes a gene similar to cellulose synthase The mRNA is cell-to-cell mobile.	CELLULOSE SYNTHASE-LIKE B4 (CSLB04)	S	6	__________MAESSSPLPPLCERISHKSYF	O80891	750034	1	1	340501	1809451	6427201	-750034	2.41	1809451	340501	6427201	18.88	yes	no	yes	no
P0DH79	CBS domain-containing protein CBSCBSPB5	CBSCBSPB5	AT5G50640	CBS/octicosapeptide/phox/Bemp1 domain protein;(source:Araport11)		S	50	GSDLLPRRSLTSSRSSISLSGERSGERTVKR	P0DH79	5.16013e+07	41719251	17102501	31620751	77727501	136397251	-3.02	1.51	4.54	-1.32	3.27	4.31	yes	yes	yes	no
P54144	Ammonium transporter 1 member 1	AMT1-1	AT4G13510	Encodes a plasma membrane localized ammonium transporter. Contains a cytosolic trans-activation domain essential for ammonium uptake. The mRNA is cell-to-cell mobile.	AMMONIUM TRANSPORTER 1;1 (AMT1;1)	S	492	KAIQLRRVEPRSPSPSGANTTPTPV______	P54144	3.19953e+07	164971751	11172326	25511176	48734751	35312501	-2.86	1.52	4.36	-6.47	-4.67	1.38	yes	no	yes	no
P83483	ATP synthase subunit beta-1, mitochondrial;ATP synthase subunit beta-2, mitochondrial;ATP synthase subunit beta-3, mitochondrial					S	436	IYPAVDPLDSTSRMLSPHILGEEHYNTARGV	P83483	1.60877e+06	1308926	796376	2977376	5248126	2779251	-2.02	3.26	6.59	2.27	2.12	-1.07	yes	no	yes	no
P92948	Cell division cycle 5-like protein	CDC5	AT1G09770	Member of MYB3R- and R2R3- type MYB- encoding genes. Essential for plant innate immunity. Interacts with MOS4 and PRL1. The mRNA is cell-to-cell mobile.	CELL DIVISION CYCLE 5 (CDC5)	S	378	DAIMMEAENLARLRDSQTPLLGGENPELHPS	P92948	2679801	2219751	1635751	6318126	7931451	8755951	-1.64	2.96	4.85	2.85	3.94	1.39	yes	no	yes	no
P93824	1-aminocyclopropane-1-carboxylate oxidase homolog 6		AT1G04350	encodes a protein whose sequence is similar to 2-oxoglutarate-dependent dioxygenase		S	43	AHITEIPRIFCLPQGSLSDKKPFVSTTDFAI	P93824	3.49587e+06	2785326	2055776	4582476	5901251	7380451	-1.7	1.69	2.87	1.65	2.65	1.61	yes	no	yes	no
Q56YU8		At1g19480	AT1G19480	DNA glycosylase superfamily protein;(source:Araport11)		S	111	ISSSQVNSPLATDGKSPGKGKLSHLRAITVP	Q56YU8	8816001	5724751	2663251	7209376	13763251	9369001	-3.31	1.56	5.17	1.26	1.64	1.3	yes	no	yes	no
Q0WQX7		RBL1	AT2G29050	RHOMBOID-like 1;(source:Araport11)	RHOMBOID-LIKE 1 (RBL1)	S	29	VNPPAAATNNVAVETSPATATRRRRQQQRAS	Q0WQX7	5634001	6854076	1754601	6289001	8959201	1	-3.21	1.59	5.11	-1.09	-6854076	-6289001	yes	no	yes	no
Q0WVX5	Probable starch synthase 4, chloroplastic/amyloplastic	SS4	AT4G18240	Encodes a starch synthase. In Arabidopsis leaves, the catalytic C-terminal region of STARCH SYNTHASE 4 promotes starch granule initiation while its non-catalytic N-terminal region determines starch granules morphology.	STARCH SYNTHASE 4 (SS4)	S	76	KGSPKPILSINSGLQSNNDEESDLENGSADS	Q0WVX5	9870701	1	3861751	4568001	19310251	4511001	-2.56	1.96	5	4568001	4511001	-1.01	yes	no	yes	no
Q38814	Thiamine thiazole synthase, chloroplastic	THI1	AT5G54770	Encodes a thiamine biosynthetic gene that has a dual function in thiamine biosynthesis and mitochondrial DNA damage tolerance. It appears to be involved in producing the thiazole portion of thiamine (vitamin B1). A crystal structure of the protein reveals that it forms a 2-ring homo-octamer. The mRNA is cell-to-cell mobile.	(THI1)	S	247	GHDGPFGATGVKRLKSIGMIDHVPGMKALDM	Q38814	4.55483e+06	4135626	2821751	4758201	7478226	13476976	-1.61	1.64	2.65	1.15	3.26	2.83	yes	no	yes	no
Q42351	60S ribosomal protein L34-1;60S ribosomal protein L34-2	RPL34A;At1g26880;RPL34B	AT1G26880	Ribosomal protein L34e superfamily protein;(source:Araport11)		S	83	SRNRRTVNRAYGGVLSGSAVRERIIRAFLVE	Q42351	4.05417e+06	4647951	2485751	2773501	21396226	5018826	-1.63	5.28	8.61	-1.68	1.08	1.81	yes	yes	yes	no
Q42472	Glutamate decarboxylase 2	GAD2	AT1G65960	glutamate decarboxylase (GAD2) The mRNA is cell-to-cell mobile.	GLUTAMATE DECARBOXYLASE 2 (GAD2)	S	12	____MVLTKTATNDESVCTMFGSRYVRTTLP	Q42472	1.95603e+06	4016201	1	7343451	8432251	9334351	-1.95603e+06	4.31	8432251	1.83	2.32	1.27	yes	no	yes	no
Q494N5		At4g35785	AT4G35785	RNA-binding (RRM/RBD/RNP motifs) family protein;(source:Araport11)		S	49	RPRLRSRSRSLPRPVSPSRSRGRSRSRSRGR	Q494N5	3.42093e+07	31039751	10959251	74973501	56517251	108131251	-3.12	1.65	5.16	2.42	3.48	1.44	yes	no	yes	no
Q5BPM7		At3g59880	AT3G59880	hypothetical protein;(source:Araport11)		S	78	EMNNVDVQQRHHRGWSVGDFSSMSCREGKRS	Q5BPM7	2.89307e+06	2687726	1772976	2947151	4610426	11050826	-1.63	1.59	2.6	1.1	4.11	3.75	yes	no	yes	no
Q6DBQ2		At5g19070	AT5G19070	SNARE associated Golgi protein family;(source:Araport11)		S	279	LIKIDAQQPQDQVNHSH______________	Q6DBQ2	3.88477e+06	4270801	2045776	4119151	9880226	11815751	-1.9	2.54	4.83	-1.04	2.77	2.87	yes	yes	yes	no
Q7XZU1	Phosphoinositide phosphatase SAC4	SAC4	AT5G20840	Phosphoinositide phosphatase family protein;(source:Araport11)	SUPPRESSOR OF ACTIN 4 (SAC4)	S	772	SRPSALTIYSTAETSSSENIITEVKQLTPAM	Q7XZU1	2165801	1512851	756726	5517776	5289051	2262926	-2.86	2.44	6.99	3.65	1.5	-2.44	yes	no	yes	no
Q8GWL1		HSA32	AT4G21320	Encodes heat-stress-associated 32-kD protein. Up-regulated by heat shock. Thermotolerance in a knockout mutant was compromised following a long recovery period (> 24 h) after acclimation heat shock treatment.	HEAT-STRESS-ASSOCIATED 32 (HSA32)	S	9	_______MAAYYRWKSFEENEDRPEKPRRYG	Q8GWL1	4301001	2861251	491351	6336076	6590561	1	-8.75	1.53	13.41	2.21	-2861251	-6336076	yes	no	yes	no
Q8GYX8	Chaperone protein dnaJ 10	ATJ10	AT1G76700	DNAJ heat shock N-terminal domain-containing protein;(source:Araport11)		S	363	SSEASHSTSGPQEPQSPYVEEFKLGDEQFNY	Q8GYX8	5085001	10742001	1528426	12063251	23247501	26536501	-3.33	4.57	15.21	1.12	2.47	2.2	yes	no	yes	no
Q8L4R9		At2g15860	AT2G15860	BAT2 domain protein;(source:Araport11)		S	178	TSLVQKLENSVQQGSSPREAGSGAPSLLETG	Q8L4R9	34229001	16489001	4625451	14621676	54863001	50065751	-7.4	1.6	11.86	-1.13	3.04	3.42	yes	yes	yes	no
Q8L5A7	Cytosolic sulfotransferase 15	SOT15	AT5G07010	Encodes a sulfotransferase that acts specifically on 11- and 12-hydroxyjasmonic acid. Transcript levels for this enzyme are increased by treatments with jasmonic acid (JA), 12-hydroxyJA, JA-isoleucine, and 12-oxyphytodienoic acid (a JA precursor).	SULFOTRANSFERASE 2A (ST2A)	S	161	KLYANGDVPDLSGLASPRTFATHLPFGSLKE	Q8L5A7	3437001	7921151	1905351	8969751	11519001	5339001	-1.8	3.35	6.05	1.13	-1.48	-1.68	yes	no	yes	no
Q8L956		At1g20310	AT1G20310	syringolide-induced protein;(source:Araport11)		S	77	VRRNTKYEAVFAEPTSPKVSCIGQVKLARPK	Q8L956	2.27873e+07	13253501	14250751	36338751	46562351	56299001	-1.6	2.04	3.27	2.74	4.25	1.55	yes	no	yes	no
Q8LBL1	Two-pore potassium channel 1	TPK1	AT5G55630	Encodes AtTPK1 (KCO1), a member of the Arabidopsis thaliana K+ channel family of AtTPK/KCO proteins. AtTPK1 is targeted to the vacuolar membrane. Forms homomeric ion channels in vivo. Voltage-independent and Ca2+-activated K+ channel. Activated by 14-3-3 proteins. Vacuolar K+-conducting TPC1 and TPK1/TPK3 channels act in concert to provide for Ca2+- and voltageinduced electrical excitability to t…	TWO PORE K CHANNEL (KCO1)	S	27	PTEKIDTMAQDFNLNSRTSSSRKRRLRRSRS	Q8LBL1	3.38247e+06	2831051	963926	3052851	5127876	13642376	-3.51	1.52	5.32	1.08	4.82	4.47	yes	no	yes	no
Q8LF21	Dynamin-related protein 1C	DRP1C	AT1G14830	Encodes a dynamin-like protein that is involved in mitochondrial morphogenesis and pollen development. Protein is localized as speckles in the cytoplasm, partially co-localizes with mitochondrial markers, cell plate of dividing cells, and the tip of root hairs, root cap cells, and expanding part of trichoblasts.	DYNAMIN-LIKE 1C (DL1C)	S	50	LPTVAVVGGQSSGKSSVLESVVGRDFLPRGS	Q8LF21	3.30357e+06	4454451	1613151	1833826	5183251	5746376	-2.05	1.57	3.21	-2.43	1.29	3.13	yes	yes	yes	no
Q8RWN7	Protein phosphatase 2C 32	POL	AT2G46920	Pol mutations are recessive, partial suppressors of meristem defects in strong clv1 and clv3 mutants, and nearly complete suppressors of weak clv1 mutants. Single mutants appear normal. Acts downstream of the CLV signaling pathway in meristem development and is required together with PLL1 for stem-cell maintenance through the regulation of WUS.	POLTERGEIST (POL)	S	637	SRSRESLVRIELDRISEESPIHNQATPISVS	Q8RWN7	1.39407e+07	8748226	5168701	18795626	21030951	11543951	-2.7	1.51	4.07	2.15	1.32	-1.63	yes	no	yes	no
Q8RWY6	CLIP-associated protein	CLASP				S	1118	QEKLYQNVRTGISSASDLLNPKDSDYTFASA	Q8RWY6	2.15607e+06	1	1	2268776	3369651	1	-2.15607e+06	1.56	3369651	2268776	1	-2268776	yes	no	yes	no
Q8RWZ5	G-type lectin S-receptor-like serine/threonine-protein kinase SD2-5	SD25	AT4G32300	S-domain-2 5;(source:Araport11)	S-DOMAIN-2 5 (SD2-5)	S	466	RIHKRKKMILEAPQESSEEDNFLENLSGMPI	Q8RWZ5	3.04173e+06	6216876	1213351	6866251	8991151	6694751	-2.51	2.96	7.41	1.1	1.08	-1.03	yes	no	yes	no
Q8RWZ5	G-type lectin S-receptor-like serine/threonine-protein kinase SD2-5	SD25	AT4G32300	S-domain-2 5;(source:Araport11)	S-DOMAIN-2 5 (SD2-5)	S	467	IHKRKKMILEAPQESSEEDNFLENLSGMPIR	Q8RWZ5	3.04173e+06	6216876	1213351	6866251	8991151	6694751	-2.51	2.96	7.41	1.1	1.08	-1.03	yes	no	yes	no
Q8VZT0	Putative H/ACA ribonucleoprotein complex subunit 1-like protein 1		AT3G03920	H/ACA ribonucleoprotein complex, subunit Gar1/Naf1 protein;(source:Araport11)		S	125	LFSIKMMEGIVATSYSPGDKFFIDPYKLLPL	Q8VZT0	2900301	6273376	1114476	4026776	5370476	6998276	-2.6	1.85	4.82	-1.56	1.12	1.74	yes	yes	yes	no
Q93V62		At4g27450	AT4G27450	aluminum induced protein with YGL and LRDR motifs;(source:Araport11)	HYPOXIA RESPONSE UNKNOWN PROTEIN 54 (HUP54)	S	21	HEAFAHPPEELNSPASEKCSKQPKLPEETLN	Q93V62	1.86187e+06	1	1.09431e+06	893326	3028926	15112701	-1.7	1.63	2.77	893326	15112701	16.92	yes	no	yes	no
Q93XX4	C2 domain-containing protein At1g53590	NTMC2T6.1	AT1G53590	Calcium-dependent lipid-binding (CaLB domain) family protein;(source:Araport11)	(NTMC2T6.1)	S	432	EDIQTSFASDTTNLGSFSSDKSPSVVDNFEP	Q93XX4	5366001	2898251	3427001	5028601	8233676	19378251	-1.57	1.53	2.4	1.74	6.69	3.85	yes	no	yes	no
Q93YQ1	Regulatory-associated protein of TOR 1	RAPTOR1	AT3G08850	Encodes one of two Arabidopsis RAPTOR/KOG1 homologs. RAPTOR proteins are binding partners of the target of rapamycin kinase that is present in all eukaryotes and play a central role in the stimulation of cell growth and metabolism in response to nutrients. Mutants show embryo lethal phenotype which occurs at pre-globular stage. May interact with TOR kinase in a rapamycin like signaling pathway. I…	(RAPTOR1)	S	762	PSIAKFHDPGSATIVSLHMSPLTRASTDSQP	Q93YQ1	2.54303e+06	1	1	1	8595251	5530251	-2.54303e+06	3.38	8595251	1	5530251	5530251	yes	no	yes	no
Q93ZH7		iqd2	AT5G03040	Member of IQ67 (CaM binding) domain containing family.	IQ-DOMAIN 2 (iqd2)	S	381	NRRHSIAGSSVRDDESLAGSPALPSYMVPTK	Q93ZH7	6894001	2854251	1794051	3015001	40176251	39016001	-3.84	5.83	22.39	1.06	13.67	12.94	yes	no	yes	no
Q941L0	Cellulose synthase A catalytic subunit 3 [UDP-forming]	CESA3	AT5G05170	Encodes a cellulose synthase isomer. CESA3 mutants have cellulose defect in the primary cell wall. Multiple lines of evidence suggest that CESA3, along with CESA1 and CESA6 are present in the same plasma membrane complex for cellulose biosynthesis. As inferred from the null role of secondary wall-type CesAs, included in a set of five primary wall-type CesAs that may support trichome cell wall thi…	CONSTITUTIVE EXPRESSION OF VSP 1 (CEV1)	S	148	HLPRLTSRQDTSGEFSAASPERLSVSSTIAG	Q941L0	8.20033e+06	1	1	1	13232751	1	-8.20033e+06	1.61	13232751	1	1	1	yes	no	yes	no
Q94A43	BES1/BZR1 homolog protein 2	BEH2				S	212	LHVLRHPLFAISAPSSPTRRAGHQTPPTIPE	Q94A43	1864101	1128101	1017401	2543551	2971851	2302401	-1.83	1.59	2.92	2.25	2.04	-1.1	yes	no	yes	no
Q94JQ6	Cellulose synthase A catalytic subunit 6 [UDP-forming]	CESA6	AT5G64740	Encodes a cellulose synthase isomer. CESA6 mutants have cellulose defect in the primary cell wall. Multiple lines of evidence suggest that CESA6, along with CESA1 and CESA3 are present in the same plasma membrane complex for cellulose biosynthesis. CESA2 and CESA5 are related to CESA6, having partially redundant roles. As inferred from the null role of secondary wall-type CesAs, included in a set…	CELLULOSE SYNTHASE 6 (CESA6)	S	11	_____MNTGGRLIAGSHNRNEFVLINADENA	Q94JQ6	1.10167e+06	1246026	325351	902626	2433226	5351751	-3.39	2.21	7.48	-1.38	4.3	5.93	yes	yes	yes	no
Q96290	Monosaccharide-sensing protein 1	MSSP1	AT1G20840	The protein encoded by this gene is found in the tonoplast (vacuole membrane) of Arabidopsis cells. The gene is expressed at highest levels in juvenile (sink) and adult (source) leaves, followed by flower tissues.	TONOPLAST MONOSACCHARIDE TRANSPORTER1 (TMT1)	S	398	TTSMDKDMIPHPTSGSTLSMRRHSTLMQGNG	Q96290	2.92253e+06	731876	740701	1219376	6538251	10725251	-3.95	2.24	8.83	1.67	14.65	8.8	yes	no	yes	no
Q96290	Monosaccharide-sensing protein 1	MSSP1	AT1G20840	The protein encoded by this gene is found in the tonoplast (vacuole membrane) of Arabidopsis cells. The gene is expressed at highest levels in juvenile (sink) and adult (source) leaves, followed by flower tissues.	TONOPLAST MONOSACCHARIDE TRANSPORTER1 (TMT1)	S	266	DEDGQMRLYGTHENQSYLARPVPEQNSSLGL	Q96290	1.51467e+07	11063026	8758501	7472001	44168501	23170501	-1.73	2.92	5.04	-1.48	2.09	3.1	yes	yes	yes	no
Q9C5L3	Putative glycerol-3-phosphate transporter 1		AT3G47420	Encodes a Pi starvation-responsive protein AtPS3. A member of the phosphate starvation-induced glycerol-3-phosphate permease gene family: AT3G47420(G3Pp1), AT4G25220(G3Pp2), AT1G30560(G3Pp3), AT4G17550(G3Pp4) and AT2G13100(G3Pp5). Its expression is responsive to phosphate (Pi) and not phosphite (Phi) in roots and shoots.	GLYCEROL-3-PHOSPHATE PERMEASE 1 (G3Pp1)	S	281	EKIGNSVNEPLLLSSSDSETDDKKRAVGFIE	Q9C5L3	1833201	1	945526	2204951	5117776	5854701	-1.94	2.79	5.41	2204951	5854701	2.66	yes	no	yes	no
Q9C5X3	SNARE-interacting protein KEULE	KEU	AT1G12360	encodes a Sec1 protein and expressed throughout the plant. physically interacts with Syntaxin1 and is required for cytokinesis.	KEULE (KEU)	S	2	______________MSYSDSDSSSHGGEYKN	Q9C5X3	6251001	1	1	13240751	22625001	20879001	-6251001	3.62	22625001	13240751	20879001	1.58	yes	no	yes	no
Q9C811	Nuclear pore complex protein NUP160	NUP160	AT1G33410	Encodes a nucleoporin that regulates CONSTANS (CO) protein stability through affecting nuclear pore complex localization of an E3-ubiquitin ligase, HIGH EXPRESSION OF OSMOTICALLY RESPONSIVE GENES1 (HOS1), which destabilizes CO protein in the morning period.	SUPPRESSOR OF AUXIN RESISTANCE1 (SAR1)	S	1317	SPNLMLTSNDEEVTHSPDRSPADQGSKLAGD	Q9C811	4.45017e+06	1	1384676	1184676	8213151	10417826	-3.21	1.85	5.93	1184676	10417826	8.79	yes	no	yes	no
Q9C9B9		F2P9.15	AT1G73980	TTM1 is a triphosphate tunnel metalloenzyme that displays pyrophosphatase activity. It contains both a uridine kinase (UK) domain,CYTH domain, a coiled-coil domain and a transmembrane domain at the C-terminal Mutants show a delay in leaf senescence. Can functionally complement TTM1 and vise versa. (PMID:28733390)	TRIPHOSPHATE TUNNEL METALLOENZYME 1 (TTM1)	S	558	LPIENGNGSVLSFSASASQLVRESPLMEEVV	Q9C9B9	4271001	2962251	1	2238176	8042501	2820001	-4271001	1.88	8042501	-1.32	-1.05	1.26	yes	no	yes	no
Q9FF49		At5g60710	AT5G60710	Zinc finger (C3HC4-type RING finger) family protein;(source:Araport11)		S	155	RPRDDAWMSIPPRRSSPIQYTSRPDCLRVSS	Q9FF49	1.04763e+07	24012951	5902001	10641226	16029376	4333501	-1.78	1.53	2.72	-2.26	-5.54	-2.46	yes	no	yes	no
Q9FG81		At5g43830	AT5G43830	aluminum induced protein with YGL and LRDR motifs;(source:Araport11)		S	243	DAETKREGTKMPRVDSSQNWAGHI_______	Q9FG81	4.51773e+06	3794926	2052226	9434726	13043976	15511401	-2.2	2.89	6.36	2.49	4.09	1.64	yes	no	yes	no
Q9FH46	Signal recognition particle subunit SRP68	At5g61970	AT5G61970	signal recognition particle-related / SRP-like protein;(source:Araport11)		S	18	KKQSEISAMEIDDPKSESSDQILPRFSINVL	Q9FH46	3.77133e+06	5901501	1	1853701	5837026	7781951	-3.77133e+06	1.55	5837026	-3.18	1.32	4.2	yes	yes	yes	no
Q9FHK4	Uncharacterized protein At5g05190	Y-1	AT5G05190	hypothetical protein (DUF3133);(source:Araport11)	ENHANCED DISEASE RESISTANCE4 (EDR4)	S	87	NNVSSSSGQDTVLPSSPGRSVDQEYEKGRNA	Q9FHK4	1.27427e+06	1	1	631926	3237501	739301	-1.27427e+06	2.54	3237501	631926	739301	1.17	yes	no	yes	no
Q9FMR5	Vesicle-associated membrane protein 714	VAMP714	AT5G22360	Member of Synaptobrevin-like AtVAMP7C, v-SNARE protein family.	VESICLE-ASSOCIATED MEMBRANE PROTEIN 714 (VAMP714)	S	169	DRIELLVDKTATMQDSSFHFRKQSKRLRRAL	Q9FMR5	9.14133e+06	13812751	4687126	8578526	16134251	13482251	-1.95	1.76	3.44	-1.61	-1.02	1.57	yes	no	yes	no
Q9FVW3	Putative methylesterase 14, chloroplastic	MES14	AT1G33990	Encodes a protein predicted to act as a carboxylesterase. It has similarity to the SABP2 methyl salicylate esterase from tobacco. This protein does not act on methyl IAA, methyl JA, MeSA, MeGA4, or MEGA9 in vitro.	METHYL ESTERASE 14 (MES14)	S	81	VGSTSTRKRTLSDPFSNGKQVPDFSESLIVK	Q9FVW3	1.44953e+07	10100501	9161501	12000251	34942001	12448501	-1.58	2.41	3.81	1.19	1.23	1.04	yes	no	yes	no
Q9LF50	Maltose excess protein 1, chloroplastic	MEX1;At5g17523	AT5G17520	Encodes a maltose transporter that is expressed in leaves and roots. Mutations at the MEX1 locus cause accumulation of both starch and maltose in leaves, with maltose levels at least 40 times higher than that of wild-type. This gene encodes a protein located in the chloroplast envelope.	ROOT CAP 1 (RCP1)	S	76	VSTRRLVPVRSINSESDSDSDFPHENQQGNP	Q9LF50	16241001	11376751	6098976	28279751	32644751	38112751	-2.66	2.01	5.35	2.49	3.35	1.35	yes	no	yes	no
Q9LIK0	Plastidial pyruvate kinase 1, chloroplastic	PKP1	AT3G22960	encodes a chloroplast pyruvate kinase alpha subunit. Important for seed oil biosynthesis. Ubiquitously expressed, with significantly increased expression in maturing seeds. The mRNA is cell-to-cell mobile.	(PKP-ALPHA)	S	347	ARSRGGEIGVIAKIESIDSLTNLEEIILASD	Q9LIK0	1.52965e+07	19089001	7128251	29256551	55916251	24307726	-2.15	3.66	7.84	1.53	1.27	-1.2	yes	no	yes	no
Q9LIL3		At3g22850	AT3G22850	aluminum induced protein with YGL and LRDR motifs;(source:Araport11)		S	216	EHPSNELKPVPRVDSSGEVCGVTFKVDSEAK	Q9LIL3	2.05613e+06	1742676	1110651	3214626	4104451	5178776	-1.85	2	3.7	1.84	2.97	1.61	yes	no	yes	no
Q9LNU4	26S proteasome non-ATPase regulatory subunit 3 homolog A	RPN3A	AT1G20200	PAM domain (PCI/PINT associated module) protein;(source:Araport11)	EMBRYO DEFECTIVE 2719 (emb2719)	S	23	KDNNTPSQSIISSSTSTMQNLKEIAALIDTG	Q9LNU4	2276801	2804876	1158501	3541476	6908451	6865626	-1.97	3.03	5.96	1.26	2.45	1.94	yes	no	yes	no
Q9LSI9		LRR-RLK	AT3G28450	Negative regulator of pattern-triggered immunity in complex with BIR3 and PLD&#947;1.	BAK1-INTERACTING RECEPTOR-LIKE KINASE 2 (BIR2)	S	271	KWTRRRRSGLTEVGVSGLAQRLRSHKLTQVS	Q9LSI9	9129601	8351276	1549951	6025251	15019176	9880651	-5.89	1.65	9.69	-1.39	1.18	1.64	yes	yes	yes	no
Q9LSM7		At5g50860	AT5G50860	Protein kinase superfamily protein;(source:Araport11)		S	523	KTSVFGAKTETSFGLSRSLKSGEGTSMRKIS	Q9LSM7	696134	1	1	2243776	2365526	1	-696134	3.4	2365526	2243776	1	-2243776	yes	no	yes	no
Q9LW77	ERAD-associated E3 ubiquitin-protein ligase HRD1A	HRD1A	AT3G16090	Encodes one of the Arabidopsis homologs of the yeast/human Hrd1 protein: AT3G16090 (Hrd1A), AT1G65040 (Hrd1B). Involved in ERAD (Endoplasmic reticulum-associated degradation).	HOMOLOG OF YEAST HRD1 (Hrd1A)	S	454	AYANMSETKLEEMRKSLETHLEILRNRLHFL	Q9LW77	880101	1	1	548501	1911876	7473776	-880101	2.17	1911876	548501	7473776	13.63	yes	no	yes	no
Q9LX99	Kinesin-like protein KCA1	KCA1	AT5G10470	Kinesin that binds cyclin-dependent kinase CDKA;1 as homodimer or as heterodimer with KCA2. Demarcates the division site in plant cells.	KINESIN LIKE PROTEIN FOR ACTIN BASED CHLOROPLAST MOVEMENT 1 (KAC1)	S	674	SMAVSTQVLSPSLRASPNIQPANVNRGEGYS	Q9LX99	723034	1	1	2725251	3423501	4865526	-723034	4.73	3423501	2725251	4865526	1.79	yes	no	yes	no
Q9LXV4	Zinc finger CCCH domain-containing protein 56		AT5G12850	CCCH-type zinc finger protein with ARM repeat domain-containing protein;(source:Araport11)	TANDEM ZINC FINGER 8 (TZF8)	S	220	SSPDNGSSLLSLDSVSSPTKPHGTDVTFASE	Q9LXV4	6.93867e+06	1	1	1475101	10937826	3272701	-6.93867e+06	1.58	10937826	1475101	3272701	2.22	yes	no	yes	no
Q9LZR8	PAN domain-containing protein At5g03700		AT5G03700	D-mannose binding lectin protein with Apple-like carbohydrate-binding domain-containing protein;(source:Araport11)		S	480	PYKNLGSDSFNSVEMSRR_____________	Q9LZR8	1.40677e+06	1246351	858401	2286151	3239026	6290276	-1.64	2.3	3.77	1.83	5.05	2.75	yes	no	yes	no
Q9M2Z4	Membrane steroid-binding protein 2	MSBP2	AT3G48890	putative progesterone-binding protein homolog (Atmp2) mRNA, The mRNA is cell-to-cell mobile.	MEMBRANE-ASSOCIATED PROGESTERONE BINDING PROTEIN 3 (MAPR3)	S	186	GEGKESSEPSEAKTASAEGLSTNTGEEASAI	Q9M2Z4	1.44053e+08	136754001	64885001	117521751	221268001	274697501	-2.22	1.54	3.41	-1.16	2.01	2.34	yes	yes	yes	no
Q9M3A3	Protein ABIL2	ABIL2	AT3G49290	One of four ABI-like proteins.	ABL INTERACTOR-LIKE PROTEIN 2 (ABIL2)	S	240	LLRSGSVATRKSASISRPTTPSKSRSITPIR	Q9M3A3	9193001	11711251	1	10734751	14564751	6770501	-9193001	1.58	14564751	-1.09	-1.73	-1.59	yes	no	yes	no
Q9M3B9	ABC transporter B family member 20	ABCB20	AT3G55320	P-glycoprotein 20;(source:Araport11)	ATP-BINDING CASSETTE B20 (ABCB20)	S	715	SGVFRPQELCFDTEESPKAHSPASEKTGEDG	Q9M3B9	8575501	7326776	3531951	8055551	18150451	22589251	-2.43	2.12	5.14	1.1	3.08	2.8	yes	no	yes	no
Q9M8X0		T6K12.24	AT3G04140	Ankyrin repeat family protein;(source:Araport11)		S	530	DVNNRRVPLREMYSPSSCSRGKAFPMRTESG	Q9M8X0	2.99893e+06	691351	1851551	4317726	5521801	3436026	-1.62	1.84	2.98	6.25	4.97	-1.26	yes	no	yes	no
Q9S7I0	tRNA(adenine(34)) deaminase, chloroplastic	TADA	AT1G68720	Encodes the chloroplastic A-to-I tRNA editing enzyme.	TRNA ARGININE ADENOSINE DEAMINASE (TADA)	S	899	PQEAPSLHQVEVGQTSPRSQSEYPGTTKLKQ	Q9S7I0	1343101	1393376	103168	1345676	2648151	1740976	-13.02	1.97	25.67	-1.04	1.25	1.29	yes	yes	yes	no
Q9SDS7	V-type proton ATPase subunit C	VHA-C	AT1G12840	Encodes subunit C of the vacuolar H(+)-ATPase (V-ATPase). Bound and phosphorylated by AtWNK8. The mRNA is cell-to-cell mobile.	DE-ETIOLATED 3 (DET3)	S	51	VYRFNIPNLRVGTLDSLLALGDDLLKSNSFV	Q9SDS7	1.31557e+06	1146551	711226	2382776	1995301	2523926	-1.85	1.52	2.81	2.08	2.2	1.06	yes	no	yes	no
Q9SHL8		At2g17500	AT2G17500	Auxin efflux carrier family protein;(source:Araport11)	PIN-LIKES 5 (PILS5)	S	189	KVQAIEESEKIAIKSSNSDLEADHKTHLLGA	Q9SHL8	1.65943e+06	1	463501	1166376	4587026	5213626	-3.58	2.76	9.9	1166376	5213626	4.47	yes	no	yes	no
Q9SJN3		At2g36220	AT2G36220	hypothetical protein;(source:Araport11)		S	93	GNSGILNSNPNSNPSSQRFLLKSKASIIGLP	Q9SJN3	2391501	3776551	1	2910251	6330876	8006926	-2391501	2.65	6330876	-1.3	2.12	2.75	yes	yes	yes	no
Q9SMQ6	Ras-related protein RABA4b	RABA4B	AT4G39990	Rab GTPase that selectively marks cell wall-containing TGN compartments. Involved in protein trafficking to membranes during tip growth.	RAB GTPASE HOMOLOG A4B (RABA4B)	S	193	IYNTVNKKNLASEGDSNNPGSLAGKKILIPG	Q9SMQ6	5.07633e+06	2365501	1872776	6724851	12471326	10357001	-2.71	2.46	6.66	2.84	4.38	1.54	yes	no	yes	no
Q9SQV1	DEAD-box ATP-dependent RNA helicase 40	RH40	AT3G06480	DEAD box RNA helicase family protein;(source:Araport11)	RNA HELICASE 40 (RH40)	S	405	PAFPNKSLVRPHFVTSPDVPHLSPVEIYRKQ	Q9SQV1	7485701	6711251	3713751	7079001	15049251	19501251	-2.02	2.01	4.05	1.05	2.91	2.75	yes	no	yes	no
Q9SQV1	DEAD-box ATP-dependent RNA helicase 40	RH40	AT3G06480	DEAD box RNA helicase family protein;(source:Araport11)	RNA HELICASE 40 (RH40)	S	412	LVRPHFVTSPDVPHLSPVEIYRKQHEVTTTG	Q9SQV1	3578201	1185026	1725826	3350401	8919826	7334226	-2.07	2.49	5.17	2.83	6.19	2.19	yes	no	yes	no
Q9SS37	Reticulon-like protein B8	RTNLB8	AT3G10260	Reticulon family protein;(source:Araport11)	RETICULON-LIKE B 8 (RTNLB8)	S	238	SHYKKLDTGFLSRIPSGKFGLKKRE______	Q9SS37	13754201	7758476	8158851	30272926	114404276	56925001	-1.69	8.32	14.02	3.9	7.34	1.88	yes	no	yes	no
Q9SSD2		F18B13.15;At4g38780	AT1G80070	Encodes a factor that influences pre-mRNA splicing and is required for embryonic development. Mutations result in an abnormal suspensor and embryo lethality. The mRNA is cell-to-cell mobile.	ABNORMAL SUSPENSOR 2 (SUS2)	S	1379	LRYSKQTDVGVTHFRSGMSHEEDQLIPNLYR	Q9SSD2	2.47047e+06	3961201	1	1511751	3847351	4089526	-2.47047e+06	1.56	3847351	-2.62	1.03	2.71	yes	yes	yes	no
Q9SSG2		F25A4.25	AT1G74780	Nodulin-like / Major Facilitator Superfamily protein;(source:Araport11)		S	288	GMEKTVPHDYSPLISSPKATTSGNQSSEGDS	Q9SSG2	9959001	4882676	5633676	9599976	30897001	34088676	-1.77	3.1	5.48	1.97	6.98	3.55	yes	no	yes	no
Q9SSJ8	Putative 1-phosphatidylinositol-3-phosphate 5-kinase FAB1C	FAB1C	AT1G71010	Encodes a protein that is predicted to act as a phosphatidylinositol-3P 5-kinase, but, because it lacks a FYVE domain, it is unlikely to be efficiently targeted to membranes containing the proposed phosphatidylinositol-3P substrate. Therefore, its molecular function remains unknown. The mRNA is cell-to-cell mobile.	FORMS APLOID AND BINUCLEATE CELLS 1C (FAB1C)	S	155	RGEEEEARYCGKQLLSPSSDNYQDSSDIESG	Q9SSJ8	1.60867e+06	923451	1	3036876	4001351	3954026	-1.60867e+06	2.49	4001351	3.29	4.28	1.3	yes	no	yes	no
Q9STN3	Putative transcription elongation factor SPT5 homolog 1		AT4G08350	global transcription factor group A2;(source:Araport11)	GLOBAL TRANSCRIPTION FACTOR GROUP A2 (GTA2)	S	59	KRGRSNFIDDYAEEDSQEEDDDDEDYGSSRG	Q9STN3	4.14143e+07	26205126	20728651	42376251	77256001	114176751	-2	1.87	3.73	1.62	4.36	2.69	yes	no	yes	no
Q9STT8	ABC transporter A family member 4	ABCA4	AT3G47750	member of ATH subfamily	ATP-BINDING CASSETTE A4 (ABCA4)	S	585	KSPSPQRHSLQRLGSSVSVEMEKLDVVEERA	Q9STT8	3.61833e+06	1	718376	815101	10896576	9205501	-5.04	3.01	15.17	815101	9205501	11.29	yes	no	yes	no
Q9SVC2	Syntaxin-122	SYP122	AT3G52400	syntaxin protein, involved in the negative regulation of defense pathways such as programmed cell death, salicylic acid signalling pathway, jasmonic acid signalling pathway	SYNTAXIN OF PLANTS 122 (SYP122)	S	263	GAQLDDIEGNVKRANSLVRSGADRLVKARFY	Q9SVC2	3.56367e+06	1058126	2117526	3742351	25880001	9884251	-1.68	7.26	12.22	3.54	9.34	2.64	yes	no	yes	no
A0A1I9LMF3	Protein ALWAYS EARLY 3	ALY3	AT3G21430	DNA binding protein;(source:Araport11)	ALWAYS EARLY 3 (ALY3)	T	341	RVGIKEEDAKEACSGTDEAPSLGAPDEKFEQ	A0A1I9LMF3	1.15289e+07	106690101	6885601	8712426	27821726	56531301	-1.67	2.41	4.04	-12.25	-1.89	6.49	yes	no	yes	no
A0A1P8B7N7	Cysteine-rich receptor-like protein kinase 25	CRK25	AT4G05200	Encodes a cysteine-rich receptor-like protein kinase.	CYSTEINE-RICH RLK (RECEPTOR-LIKE PROTEIN KINASE) 25 (CRK25)	T	524	FGMARIFGVDQTQANTKRIVGTYGYMSPEYA	A0A1P8B7N7	3049701	1969151	1235776	2042376	7585751	14114251	-2.47	2.49	6.14	1.04	7.17	6.91	yes	no	yes	no
C0LGD7	Probable LRR receptor-like serine/threonine-protein kinase At1g06840		AT1G06840	Homomultimers interact with cytoplasmic signaling molecule PBL27, resulting in herbivory resistance, in an ethylene-dependent manner.	HDS-ASSOCIATED RLK1 (HAK1)	T	789	APVPDMEGISPQHVSTVVKGTPGYLDPEYFL	C0LGD7	1.75872e+07	17201501	11399251	19947251	26805501	51767001	-1.54	1.52	2.35	1.16	3.01	2.6	yes	no	yes	no
F4I6W4	Probable phosphoglucomutase, cytoplasmic 2;Probable phosphoglucomutase, cytoplasmic 1	At1g70730	AT1G70730	Encodes a cytosolic phosphoglucomutase (PGM). Two Arabidopsis PGM proteins (AT1G70730/PGM2 and AT1G23190/PGM3) have high sequence similarities and redundant functions. Mature plants possessing a single cPGM allele had a major reduction in cPGM activity. Whereas pgm2 and pgm3 single mutants are undistinguishable from the wild type, loss of both PGM2 and PGM3 severely impairs male and female gameto…	PHOSPHOGLUCOMUTASE 2 (PGM2)	T	199	RSGADGSKATGAFILTASHNPGGPTEDFGIK;RVGADGSKATGAFILTASHNPGGPTEDFGIK	F4I6W4	2782501	1745901	1801776	3563426	11036626	14316951	-1.54	3.97	6.13	2.04	8.2	4.02	yes	no	yes	no
F4J6V1		At3g52250	AT3G52250	Encodes a protein with a putative role in mRNA splicing. The mRNA is cell-to-cell mobile.	POWERDRESS (PWR)	T	179	LDPANSAHYLDNEISTPVRSLKIKNEHKFSD	F4J6V1	9186001	386351	1	6893501	18727251	16004501	-9186001	2.04	18727251	17.84	41.42	2.32	yes	no	yes	no
F4K5C7	40S ribosomal protein S4;40S ribosomal protein S4-1;40S ribosomal protein S4-3;40S ribosomal protein S4-2	At5g07090;RPS4A;RPS4D;RPS4B	AT5G07090	Ribosomal protein S4 (RPS4A) family protein;(source:Araport11)		T	189	VGVIKNREKHKGSFETIHIQDSTGHEFATRL	F4K5C7	2.79587e+06	486676	940676	1	6669951	1	-2.97	2.39	7.09	-486676	-486676	1	yes	no	yes	no
O81149	Proteasome subunit alpha type-5-A;Proteasome subunit alpha type-5-B	PAE1;PAE2	AT1G53850	Encodes alpha5 subunit of 20s proteosome involved in protein degradation and RNA degradation.	20S PROTEASOME ALPHA SUBUNIT E1 (PAE1)	T	55	VKTKEGVVLAVEKRITSPLLEPSSVEKIMEI	O81149	2.58407e+06	1	1674776	1	4276001	1	-1.54	1.65	2.55	1	1	1	yes	no	yes	no
P92948	Cell division cycle 5-like protein	CDC5	AT1G09770	Member of MYB3R- and R2R3- type MYB- encoding genes. Essential for plant innate immunity. Interacts with MOS4 and PRL1. The mRNA is cell-to-cell mobile.	CELL DIVISION CYCLE 5 (CDC5)	T	380	IMMEAENLARLRDSQTPLLGGENPELHPSDF	P92948	1.56137e+07	13551301	10013501	20243701	30527101	37789501	-1.56	1.96	3.05	1.49	2.79	1.87	yes	no	yes	no
Q0WQX9		At5g65683	AT5G65683	Zinc finger (C3HC4-type RING finger) family protein;(source:Araport11)	WAV3 HOMOLOG 2 (WAVH2)	T	50	TPRFRSKFGFLSNPSTPRLRSRGGSGTGCRS	Q0WQX9	1.32207e+06	717726	760826	1263626	2642851	1163226	-1.74	2	3.47	1.76	1.62	-1.09	yes	no	yes	no
Q8GUH1	U-box domain-containing protein 33;E3 ubiquitin ligase;Serine/threonine-protein kinase	PUB33	AT2G45910	Plant U-box type E3 ubiquitin ligase (PUB).	(PUB33)	T	248	STPESEHQHISRVQSTDSVQQLVSNGSSTEQ	Q8GUH1	4.67733e+06	5139251	1	1	9935251	1	-4.67733e+06	2.12	9935251	-5139251	-5139251	1	yes	no	yes	no
Q8RWY7	Peptidyl-prolyl cis-trans isomerase CYP95	CYP95	AT4G32420	Cyclophilin-like peptidyl-prolyl cis-trans isomerase family protein;(source:Araport11)		T	695	GRGFSQRFSYARRYRTSPSPDRSPYRFSDRS	Q8RWY7	4.74933e+06	9388501	1	10048201	7767001	1950276	-4.74933e+06	1.64	7767001	1.07	-4.81	-5.15	yes	no	yes	no
Q8VZG8	Probable LRR receptor-like serine/threonine-protein kinase At4g08850		AT4G08850	MIK1 encodes a receptor kinase that forms a complex with MDIS1/MIK2 and binds LURE1, the female pollen guidance chemi-attractant. MIK1 phosphorylates MDIS1 and is autophosphorylated.	MDIS1-INTERACTING RECEPTOR LIKE KINASE2 (MIK2)	T	994	PGDLVSTLSSSPPDATLSLKSISDHRLPEPT	Q8VZG8	3.07513e+06	7091151	1681376	2366751	8333501	5910201	-1.83	2.71	4.96	-3	-1.2	2.5	yes	no	yes	no
Q96327	ERBB-3 BINDING PROTEIN 1	EBP1	AT3G51800	putative nuclear DNA-binding protein G2p (AtG2) mRNA,	(ATG2)	T	15	_MSSDDERDEKELSLTSPEVVTKYKSAAEIV	Q96327	1.66057e+06	2633751	1	6500251	3928501	1	-1.66057e+06	2.37	3928501	2.47	-2633751	-6500251	yes	no	yes	no
Q9C508	Probable purine permease 18	PUP18	AT1G57990	Member of a family of proteins related to PUP1, a purine transporter. May be involved in the transport of purine and purine derivatives such as cytokinins, across the plasma membrane.	PURINE PERMEASE 18 (PUP18)	T	10	______MEMTEASKQTTAEGSANPEPDQILS	Q9C508	9.99267e+06	10644001	1	1	15892001	1	-9.99267e+06	1.59	15892001	-10644001	-10644001	1	yes	no	yes	no
Q9C660	Proline-rich receptor-like protein kinase PERK10	PERK10	AT1G26150	Encodes a member of the proline-rich extensin-like receptor kinase (PERK) family. This family consists of 15 predicted receptor kinases (PMID: 15653807).	PROLINE-RICH EXTENSIN-LIKE RECEPTOR KINASE 10 (PERK10)	T	747	IRLFRRMAFGSQNYSTDSLTRNSYISKDENL	Q9C660	2.61563e+06	1	1	1	13673201	13722501	-2.61563e+06	5.23	13673201	1	13722501	13722501	yes	no	yes	no
Q9FG14	Myosin-binding protein 7	MYOB7	AT5G06560	myosin-binding protein (Protein of unknown function, DUF593);(source:Araport11)	(MYOB7)	T	182	KHRMMSFGFTEAEVETEKNMLSRNPSMIEND	Q9FG14	2125501	1488626	1328551	1748701	3263301	1	-1.6	1.54	2.46	1.17	-1488626	-1748701	yes	no	yes	no
Q9LD90	H/ACA ribonucleoprotein complex subunit 4	CBF5	AT3G57150	Encodes a putative pseudouridine synthase (NAP57).	HOMOLOGUE OF NAP57 (NAP57)	T	61	LLKNYDRLNVRTGHYTPISAGHSPLKRPLQE	Q9LD90	4077001	11117501	1	13428751	21189001	26795501	-4077001	5.2	21189001	1.21	2.41	2	yes	no	yes	no
Q9LF79	Calcium-transporting ATPase 8, plasma membrane-type	ACA8	AT5G57110	Arabidopsis-autoinhibited Ca2+ -ATPase, isoform 8, contains all of the characteristic motifs of Ca2+ -transporting P-type Ca2+ -ATPases and is localized to the plasma membrane.	AUTOINHIBITED CA2+ -ATPASE, ISOFORM 8 (ACA8)	T	31	DVESGKSEHADSDSDTFYIPSKNASIERLQQ	Q9LF79	13817001	8687851	8528351	2271151	21585226	12574801	-1.62	1.56	2.53	-3.83	1.45	5.54	yes	yes	yes	no
Q9LYZ2	Putative F-box/LRR-repeat protein At5g02930		AT5G02930	F-box/RNI-like superfamily protein;(source:Araport11)		T	300	LDPHDLLVMVQTMLKTFQKVEKLTLGVNLLQ	Q9LYZ2	26997001	62185001	16381501	28240001	47450001	62624001	-1.65	1.76	2.9	-2.2	1.01	2.22	yes	yes	yes	no
Q9M840		T27C4.12	AT3G04470	Ankyrin repeat family protein;(source:Araport11)		T	543	FTKFEELQAAEEEFSTPPSSPVFHDAKSSSS	Q9M840	3.56533e+07	21863251	1	33900001	57534251	49893001	-3.56533e+07	1.61	57534251	1.55	2.28	1.47	yes	no	yes	no
Q9S713	Serine/threonine-protein kinase STN7, chloroplastic	STN7	AT1G68830	STN7 protein kinase; required for state transitions, phosphorylation of the major antenna complex (LHCII) between PSII and PSI, and light adaptation. STN7 is involved in state transitions.	STT7 HOMOLOG STN7 (STN7)	T	539	LASALRLQRKLVKTVTETIDEISDGRKTVWW	Q9S713	5.54197e+06	82454601	2532751	20907176	38284501	3510751	-2.19	6.91	15.12	-3.94	-23.49	-5.96	yes	no	yes	no
Q9S814	Ethylene-insensitive protein 2	EIN2	AT5G03280	Involved in ethylene signal transduction. Acts downstream of CTR1. Positively regulates ORE1 and negatively regulates mir164A,B,C to regulate leaf senescence. A maternally expressed imprinted gene. Mutations in ein2 block ethylene stimulation of flavonol synthesis. The mRNA is cell-to-cell mobile.	ETHYLENE INSENSITIVE 2 (EIN2)	T	819	RAPSSSEGWEHQQPATVHGYQMKSYVDNLAK	Q9S814	3.16987e+06	5450101	617351	1185451	7570001	4231751	-5.13	2.39	12.26	-4.6	-1.29	3.57	yes	no	yes	no
Q9SW48	Probable alkaline/neutral invertase B	INVB	AT4G34860	Plant neutral invertase family protein;(source:Araport11)	ALKALINE/NEUTRAL INVERTASE B (A/N-InvB)	T	60	IDRLRSLDERSLTELTGSPQLRNADNASRAP	Q9SW48	6744001	15777001	4460251	11141501	11452751	19482251	-1.51	1.7	2.57	-1.42	1.23	1.75	yes	yes	yes	no
F4HQ88		At1g73450;At1g73460;At3g17750	AT1G73460	Protein kinase superfamily protein;(source:Araport11)	PLANT-SPECIFIC DUAL-SPECIFICITY TYROSINE PHOSPHORYLATION-REGULATED KINASE 2A (DYRKP-2A)	Y	1022	IDLGSSCFETDHLCSYVQSRSYRAPEVILGL	F4HQ88	144960001	142967501	1	263425001	303880001	304700001	-144960001	2.1	303880001	1.84	2.13	1.16	yes	no	yes	no
A0A178V1T3		At4g27620	AT4G27620	intracellular protein transporter;(source:Araport11)		S	76	PASSYSKESAVVWGSSPDHLEVPMKAYHQHS	A0A178V1T3	2.63043e+06	6160251	3870526	1953076	8769251	24057501	1.47	3.33	2.27	-3.15	3.91	12.32	no	yes	no	yes
A0A178VWR3	Uridine kinase	At2g01460	AT2G01460	P-loop containing nucleoside triphosphate hydrolases superfamily protein;(source:Araport11)		S	443	NIVTRLEDLSQPWTRSPTKSQMEPMVATWHF	A0A178VWR3	5.79337e+07	60191001	19156251	34104501	19287751	99172501	-3.02	-3	1.01	-1.76	1.65	2.91	no	yes	no	yes
A0A178WLG7			AT1G51790	Leucine-rich repeat protein kinase family protein;(source:Araport11)		S	589	RPSMQRRETGFSTRPSLQRIESGMTDYGGNE	A0A178WLG7	3729001	8346751	3371501	2687501	12188076	17671201	-1.11	3.27	3.62	-3.11	2.12	6.58	yes	yes	no	yes
A0A1I9LLF3	RPW8-like protein 4	HR4	AT3G50480	Homolog of RPW8	HOMOLOG OF RPW8 4 (HR4)	S	111	SRHVCRKYRYIKKLESIELELVRVAREIQVH	A0A1I9LLF3	2.85863e+06	1869101	1188676	1	1247976	7267401	-2.4	-2.29	1.05	-1869101	3.89	7267401	no	yes	no	yes
A0A1I9LLR7	TPR repeat-containing thioredoxin TTL4	TTL4	AT3G58620	Encodes one of the 36 carboxylate clamp (CC)-tetratricopeptide repeat (TPR) proteins (Prasad 2010, Pubmed ID: 20856808) with potential to interact with Hsp90/Hsp70 as co-chaperones. The TTL family is required for osmotic stress tolerance and male sporogenesis.	TETRATRICOPETIDE-REPEAT THIOREDOXIN-LIKE 4 (TTL4)	S	20	RRHSLEPSITSKFRDSLSFQRDDDVINKPDF	A0A1I9LLR7	1.78527e+07	4567001	6868001	1	10164751	13171501	-2.6	-1.76	1.48	-4567001	2.88	13171501	no	yes	no	yes
A0A1I9LLT8	Gamma-tubulin complex component 4	GCP4	AT3G53760	Encodes GCP4 (gamma-Tubulin Complex Protein 4), required for microtubule organization.	GAMMA-TUBULIN COMPLEX PROTEIN 4 (GCP4)	S	322	FQFQKDKSFQQTMRGSQRIRGFMHSDFPETE	A0A1I9LLT8	1.32193e+07	11027051	7888426	6812901	11586551	20696501	-1.68	-1.14	1.47	-1.62	1.88	3.04	no	yes	no	yes
A0A1I9LMJ4	RPM1-interacting protein 4	RIN4	AT3G25070	Encodes a member of the R protein complex and may represent a virulence target of type III pili effector proteins (virulence factors) from bacterial pathogens, which is 'guarded' by R protein complex (RPM1 and RPS2 proteins). RIN4 physically interacts with RPS2 and RPM1 in vivo. Bacterial avirulence (Avr) effectors AvrB, AvrRpm1, and AvrRpt2 induce a mobility shift in RIN4 and expression of AvrRp…	RPM1 INTERACTING PROTEIN 4 (RIN4)	S	92	PEQVDTVRRSREHMRSREESELKQFGDAGGS	A0A1I9LMJ4	1.98827e+08	114590001	146961751	53827751	165515751	181636001	-1.35	-1.2	1.13	-2.13	1.59	3.37	no	yes	no	yes
A0A1I9LMK1	Probable ADP-ribosylation factor GTPase-activating protein AGD11	AGD11	AT3G07940	Calcium-dependent ARF-type GTPase activating protein family;(source:Araport11)		S	204	SHRSTKNRIGHAFRNSWGRRESDHKGPKKSN	A0A1I9LMK1	1.59982e+07	11373276	16133951	2660501	11949501	17416801	1.01	-1.34	-1.35	-4.27	1.53	6.55	no	yes	no	yes
A0A1I9LN46	Kinesin-like protein	At3g51150	AT3G51150	ATP binding microtubule motor family protein;(source:Araport11)		S	533	SNLKRDPTHQDFVTPSPEKLYAWHLESNGQT	A0A1I9LN46	1.17947e+07	6269751	6488251	3609451	345476	13464451	-1.82	-34.14	-18.78	-1.74	2.15	3.73	no	yes	no	yes
A0A1I9LPZ9	Protease Do-like 7	DEGP7	AT3G03380	Encodes a putative DegP protease. The mRNA is cell-to-cell mobile.	DEGRADATION OF PERIPLASMIC PROTEINS 7 (DEG7)	S	537	DFGSEAKKQRVDEDSSDGIAANGSLYGSEFK	A0A1I9LPZ9	3.12573e+06	10380501	16583876	5466501	6355151	19146826	5.31	2.03	-2.61	-1.9	1.84	3.5	no	yes	no	yes
A0A1I9LQ38	Phospholipase D p1	PLDP1	AT3G16785	Encodes a member of the PXPH-PLD subfamily of phospholipase D proteins. This subfamily is novel structurally different from the majority of plant PLDs by having phox homology (PX) and pleckstrin homology (PH) domains. Involved regulating root development in response to nutrient limitation. Does not appear to be involved in root hair patterning. Not induced upon Pi starvation.	PHOSPHOLIPASE D P1 (PLDP1)	S	169	SSAALPVIRPLGRQQSISVRGKHAMQEYLNH	A0A1I9LQ38	1.86383e+06	1283051	830901	1	1	2237351	-2.24	-1.86383e+06	-830901	-1283051	1.74	2237351	no	yes	no	yes
A0A1I9LSJ8	Cell division protein FtsZ homolog 2-2, chloroplastic	FTSZ2-2	AT3G52750	Nuclear gene that encodes a plastidial division protein (FtsZ2-2). FtsZ2-2 is involved in chloroplast morphology and internal organisation in addition to participating in chloroplast partition	(FTSZ2-2)	S	279	DTLIVIPNDKLLAAVSQSTPVTEAFNLADDI	A0A1I9LSJ8	2772001	2703001	4648526	1394451	6702851	4076576	1.68	2.42	1.44	-1.94	1.51	2.92	no	yes	no	yes
A0A1I9LSK4	Auxin transport protein BIG	BIG	AT3G02260	Calossin-like protein required for polar auxin transport. Involved in regulating sugar response and C/N balance.	BIG (BIG)	S	2321	DMEARVLGHGLLLPGSSKKRALAQSASMEEQ	A0A1I9LSK4	4287801	937876	3298651	613401	860676	9365576	-1.3	-4.98	-3.83	-1.53	9.99	15.27	no	yes	no	yes
A0A1P8AMD8	ADP-ribosylation factor GTPase-activating protein AGD4	AGD4	AT1G10870	A member of ARF GAP domain (AGD), A thaliana has 15 members, grouped into four classes. AGD4 belongs to the Class 1, together with AGD1, AGD2, and AGD3.	ARF-GAP DOMAIN 4 (AGD4)	S	357	HNTGVFGRFRARHNRSGSLTEGSLGYNTIDL	A0A1P8AMD8	4.05657e+06	2968201	2218501	716526	5336601	6801251	-1.83	1.32	2.41	-4.14	2.29	9.49	yes	yes	no	yes
F4I1T5		At1g55535	AT1G55535	transmembrane protein;(source:Araport11)		S	159	VDTSLPRETDSDLRNSFLNPPTPAIARQCSG	F4I1T5	1	10607501	6016751	1	1	16667251	6016751	1	-6016751	-10607501	1.57	16667251	no	yes	no	yes
F4I1T5		At1g55535	AT1G55535	transmembrane protein;(source:Araport11)		S	202	AYYTSLFEESQTNINSPKATQVNHYSAGNNG	F4I1T5	8073501	5759801	6834001	2538501	8059501	11020501	-1.18	-1	1.18	-2.27	1.91	4.34	no	yes	no	yes
F4I1T5		At1g55535	AT1G55535	transmembrane protein;(source:Araport11)		S	237	AEASHIKSPIFRSLHSIDEEKGLKKPKCV__	F4I1T5	8.05367e+06	15689701	14675626	10341251	13136226	26027351	1.82	1.63	-1.12	-1.52	1.66	2.52	no	yes	no	yes
A0A1P8AMX7		At1g45207	AT1G45207	Remorin family protein;(source:Araport11)		S	208	HSMQKGWSSERVPLRSNGGRSPPNAGFLPLY	A0A1P8AMX7	6.84627e+07	24269501	20164751	12944001	39667251	50961501	-3.4	-1.73	1.97	-1.87	2.1	3.94	no	yes	no	yes
A0A1P8AMX7		At1g45207	AT1G45207	Remorin family protein;(source:Araport11)		S	332	AAFPQRIDPSMARSVSIHGCSETLASSSQDD	A0A1P8AMX7	1	2249901	1963626	1	1	3963751	1963626	1	-1963626	-2249901	1.76	3963751	no	yes	no	yes
A0A1P8ANB7	Secretory carrier-associated membrane protein 5	SCAMP5	AT1G11180	Secretory carrier membrane protein (SCAMP) family protein;(source:Araport11)	SECRETORY CARRIER MEMBRANE PROTEIN 2 (SCAMP2)	S	58	FGYGRTVDIPLDRPGSGAQDLKKKEKELQAK	A0A1P8ANB7	4.56067e+06	4274751	12018751	2732751	2666751	14319251	2.64	-1.71	-4.51	-1.56	3.35	5.24	no	yes	no	yes
A0A1P8ANH8		At1g66880	AT1G66880	Protein kinase superfamily protein;(source:Araport11)		S	901	GDDVGLLRNSVPPPISPETDKWTSSSDTAAS	A0A1P8ANH8	3426001	6719876	6420776	4186276	3734476	11159226	1.87	1.09	-1.72	-1.61	1.66	2.67	no	yes	no	yes
A0A1P8APU6	Uncharacterized protein At1g76660		AT1G76660	hydroxyproline-rich glycoprotein family protein;(source:Araport11)		S	100	ALRSPISRASGDGLLSPQNGKCSRSDSGNTF	A0A1P8APU6	4898001	4325051	3396501	946226	2548226	6812751	-1.44	-1.92	-1.33	-4.57	1.58	7.2	no	yes	no	yes
A0A1P8APU6	Uncharacterized protein At1g76660		AT1G76660	hydroxyproline-rich glycoprotein family protein;(source:Araport11)		S	156	YLDHDPSVPQNGGRLSVSKDSDVYPTNGYGN	A0A1P8APU6	6.63363e+07	62362001	59274251	38934751	80034001	96696001	-1.12	1.21	1.35	-1.6	1.55	2.48	yes	yes	no	yes
A0A1P8APX4		At1g77800	AT1G77800	PHD finger family protein;(source:Araport11)	(PRE2)	S	554	TGRSNEDERTLSKSLSFGLILKKLIDLGKVD	A0A1P8APX4	1.93085e+06	1892076	1819001	1178726	3035326	11330501	-1.06	1.57	1.67	-1.61	5.99	9.61	yes	yes	no	yes
A0A1P8AQ39		NPGR1	AT1G27460	encodes a calmodulin-binding protein that is expressed in pollen, suspension culture cells, flowers, and fruits. The mRNA is cell-to-cell mobile.	NO POLLEN GERMINATION RELATED 1 (NPGR1)	S	62	DIQVDEAESTLKEALSLNYEEARALLGRLEY	A0A1P8AQ39	1.46297e+07	9192826	8569776	4479601	9342626	24212501	-1.71	-1.57	1.09	-2.05	2.63	5.41	no	yes	no	yes
A0A1P8AQ69	Probable alpha,alpha-trehalose-phosphate synthase [UDP-forming] 8	TPS8	AT1G70290	Encodes an enzyme putatively involved in trehalose biosynthesis. Though the protein has both trehalose-6-phosphate synthase (TPS)-like and trehalose-6-phosphate phosphatase (TPP)-like domains, neither activity has been detected in enzymatic assays nor has the protein been able to complement yeast TPS or TPP mutants.	TREHALOSE-6-PHOSPHATASE SYNTHASE S8 (TPS8)	S	535	LGFRVLSLSPSFRKLSVEHIVPVYRKTQRRA	A0A1P8AQ69	1.53183e+06	1350176	1624026	279851	2.32351e+06	2360501	1.06	1.52	1.43	-4.82	1.75	8.43	no	yes	no	yes
A0A1P8AQW2	Protein LIKE COV 2	LCV2	AT1G43130	like COV 2;(source:Araport11)	LIKE COV 2 (LCV2)	S	220	ISHVDRTTNRTPHQHSLRVPLNRL_______	A0A1P8AQW2	1.16261e+07	11153551	11996251	5523726	23221751	37461251	1.03	2	1.94	-2.02	3.36	6.78	no	yes	no	yes
A0A1P8ASF3		At1g20770	AT1G20770	coiled-coil protein;(source:Araport11)		S	135	KDFSTDTDSEIGSPLSPQLRHRGVSGKKRLI	A0A1P8ASF3	1.59623e+07	25624501	21187151	5197451	20407501	69491751	1.33	1.28	-1.04	-4.93	2.71	13.37	no	yes	no	yes
A0A1P8ATS8		At1g50730	AT1G50730	hypothetical protein;(source:Araport11)		S	119	FSPISNIITKGSKVESPSALSHPEETGSEQT	A0A1P8ATS8	10934001	13738901	9868001	7998251	9332501	21772151	-1.11	-1.17	-1.06	-1.72	1.58	2.72	no	yes	no	yes
A0A1P8ATZ0	Vacuolar protein sorting-associated protein 53 A	VPS53	AT1G50500	encodes a member of VPS53 family protein involved in the retrograde trafficking of vesicles to the late Golgi. Mutants in this gene are more sensitive to heat and osmotic stress.	HEAT-INTOLERANT 1 (HIT1)	S	361	NISKIRKKYEKKFAASQETEENGFQQEKTGN	A0A1P8ATZ0	8.57083e+06	3631926	4416876	1627826	3709451	14000276	-1.94	-2.31	-1.19	-2.23	3.85	8.6	no	yes	no	yes
A0A1P8AUV8	Type I inositol 1,4,5-trisphosphate 5-phosphatase 11	5PTASE11	AT1G47510	Encodes a phosphatidylinositol polyphosphate 5-phosphatase. It can dephosphorylate PI(4,5)P2, PI(3,5)P2, and PI(3,4,5)P3, but, it is not active against PI(5)P or the water soluble inositol(1,4,5)P3 or inositol(1,3,4,5)P4. The transcript levels for this gene rise in response to auxin, ABA, and JA.	INOSITOL POLYPHOSPHATE 5-PHOSPHATASE 11 (5PTASE11)	S	222	LTVWLGDLNYRIQDVSNHPVRSLIQNHLQSV	A0A1P8AUV8	1775601	4251226	2535426	2.61616e+06	2086776	7997001	1.43	1.18	-1.21	-1.62	1.88	3.06	no	yes	no	yes
A0A1P8AVB8	Protein TRM32	TRM32	AT1G07620	GTP-binding protein Obg/CgtA;(source:Araport11)	(ATOBGM)	S	282	KSDSRDNKPQFFRRISSLSSLEVLGSFLTDL	A0A1P8AVB8	466601	997151	898851	279226	706654	2358976	1.93	1.51	-1.27	-3.57	2.37	8.45	no	yes	no	yes
A0A1P8AVC8	Ras-related protein RABA5e	RABA5E	AT1G05810	Rab GTPase-like A5A protein;(source:Araport11)	RAB GTPASE HOMOLOG A5E (RABA5E)	S	243	LNSDTYKDELTVNRVSLVKDDNSASKQSSGF	A0A1P8AVC8	3062001	3181826	4228726	2101601	4099826	10722601	1.38	1.34	-1.03	-1.51	3.37	5.1	no	yes	no	yes
A0A1P8AVC8	Ras-related protein RABA5e	RABA5E	AT1G05810	Rab GTPase-like A5A protein;(source:Araport11)	RAB GTPASE HOMOLOG A5E (RABA5E)	S	230	VILDIYNNVSRKQLNSDTYKDELTVNRVSLV	A0A1P8AVC8	1735101	3380576	4913401	1637401	3491276	5564426	2.83	2.01	-1.41	-2.06	1.65	3.4	no	yes	no	yes
A0A1P8AW21		F28B23.13	AT1G26190	TTM2 is a triphosphate tunnel metalloenzyme that displays pyrophosphatase activity.It contains both a uridine kinase (UK) domain and CYTH domain. TTM2 is involved in negative regulation defense response to pathogens (PMID:28733390).	TRIPHOSPHATE TUNNEL METALLOENZYME 2 (TTM2)	S	343	LKNKLSLDEDLVSSSSPKEALLRASADRVAM	A0A1P8AW21	8.51933e+07	188190001	1	49868501	98502501	396052501	-8.51933e+07	1.16	98502501	-3.77	2.1	7.94	yes	yes	no	yes
A0A1P8AWI2		At1g04830	AT1G04830	Ypt/Rab-GAP domain of gyp1p superfamily protein;(source:Araport11)		S	64	RLNSAPPPSSNTSVPSPSHRPRNGNSISGGS	A0A1P8AWI2	1.18375e+07	7510051	5479926	3695766	3672501	12446651	-2.16	-3.22	-1.49	-2.03	1.66	3.37	no	yes	no	yes
A0A1P8AXJ9		At2g27060	AT2G27060	Leucine-rich repeat protein kinase family protein;(source:Araport11)		S	691	RKDEILSSQVSSSTPSLPKIQNSPDNPTSRQ	A0A1P8AXJ9	5.03817e+06	4707276	2148776	2050951	2911051	12174776	-2.34	-1.73	1.35	-2.3	2.59	5.94	no	yes	no	yes
A0A1P8AY83		At2g46560	AT2G46560	transducin family protein / WD-40 repeat family protein;(source:Araport11)		S	1777	DGRSSNEVASLANHASNSSPKAAVTANENSA	A0A1P8AY83	17929001	8497001	1	1	1	16135001	-17929001	-17929001	1	-8497001	1.9	16135001	no	yes	no	yes
Q8LPK2	ABC transporter B family member 4;ABC transporter B family member 12;ABC transporter B family member 10;ABC transporter B family member 2;ABC transporter B family member 21	ABCB4;ABCB12;ABCB10;ABCB2;ABCB21	AT4G25960	P-glycoprotein 2;(source:Araport11)	ATP-BINDING CASSETTE B2 (ABCB2)	S	599	RIMVNRTTVVVAHRLSTVRNADMIAVIHQGK;RVMVGRTTVVVAHRLSTVRNADIIAVVHEGK	Q8LPK2	4.45593e+06	1444251	988376	1	5475376	6198626	-4.51	1.23	5.54	-1444251	4.29	6198626	yes	yes	no	yes
A0A1P8AZ64	Glutamate decarboxylase 4	GAD4	AT2G02010	Glutamate decarboxylase	GLUTAMATE DECARBOXYLASE 4 (GAD4)	S	60	QSSKLKEDMVLSKTVSESDVSIHSTFASRYV	A0A1P8AZ64	8975201	8940501	3461001	5140701	8792276	20563001	-2.59	-1.02	2.54	-1.74	2.3	4	no	yes	no	yes
A0A1P8AZ84	ABC transporter B family member 6	ABCB6	AT2G39480	P-glycoprotein 6;(source:Araport11)	ATP-BINDING CASSETTE B6 (ABCB6)	S	586	PELPKIDIQCPQRQKSNGSDPESPISPLLIS	A0A1P8AZ84	5.76333e+06	3002501	1	1	4090576	6588251	-5.76333e+06	-1.41	4090576	-3002501	2.19	6588251	no	yes	no	yes
A0A1P8AZ84	ABC transporter B family member 6	ABCB6	AT2G39480	P-glycoprotein 6;(source:Araport11)	ATP-BINDING CASSETTE B6 (ABCB6)	S	589	PKIDIQCPQRQKSNGSDPESPISPLLISDPQ	A0A1P8AZ84	5.76333e+06	3002501	1	1	4090576	6588251	-5.76333e+06	-1.41	4090576	-3002501	2.19	6588251	no	yes	no	yes
A0A1P8AZP6	CHD3-type chromatin-remodeling factor PICKLE	PKL	AT2G25170	Encodes a SWI/SWF nuclear-localized chromatin remodeling factor of the CHD3 group. Involved in post-germination repression of embryonic development. Acts with GA to establish repression of embryonic genes upon germination. Protein preferentially accumulates in differentiating tissues. Loss of function alleles are associated with expression of embryonic traits in adult plants and derepression of e…	PICKLE (PKL)	S	797	ELDDIIRYGSKELFASEDDEAGKSGKIHYDD	A0A1P8AZP6	1.62297e+07	5798251	4364226	2496326	6168001	9420701	-3.72	-2.63	1.41	-2.32	1.62	3.77	no	yes	no	yes
A0A1P8B0T4		At2g39130	AT2G39130	Transmembrane amino acid transporter family protein;(source:Araport11)		S	147	SPIPSRRGSMRKDEKSSMVSHEIPMSRNSSY	A0A1P8B0T4	1.10617e+06	609026	1	1	1218551	11095576	-1.10617e+06	1.1	1218551	-609026	18.22	11095576	yes	yes	no	yes
A0A1P8B0T4		At2g39130	AT2G39130	Transmembrane amino acid transporter family protein;(source:Araport11)		S	148	PIPSRRGSMRKDEKSSMVSHEIPMSRNSSYG	A0A1P8B0T4	1.10617e+06	609026	1	1	1218551	11095576	-1.10617e+06	1.1	1218551	-609026	18.22	11095576	yes	yes	no	yes
A0A1P8B1D0	Zinc finger CCCH domain-containing protein 19	NERD	AT2G16485	Encodes NERD (Needed for RDR2-independent DNA methylation), a plant-specific GW repeat- and PHD finger-containing protein involved in siRNA-dependent DNA methylation.	NEEDED FOR RDR2-INDEPENDENT DNA METHYLATION (NERD)	S	1202	TSNYSNTSANRELSRSYSGRGSTGRGDYLGS	A0A1P8B1D0	1	11056001	7846476	1783551	23353001	36804001	7846476	23353001	2.98	-6.2	3.33	20.64	no	yes	no	yes
A0A1P8B1T2		At2g28150	AT2G28150	DUF966 domain containing protein, expressed during embryogenesis.	SOSEKI3 (SOK3)	S	48	SHEDDELSPPALRSVSSSGVSPDSRDAKNSS	A0A1P8B1T2	1	4825151	8834051	576076	9403301	11310101	8834051	9403301	1.06	-8.38	2.34	19.63	no	yes	no	yes
O64580		At2g19460	AT2G19460	DUF3511 domain protein (DUF3511);(source:Araport11)		S	67	TRIPEDQNPKKGRSSSSSSWGFVDPDLQRKK	O64580	1	79292251	66412001	50962751	46336251	129195001	66412001	46336251	-1.43	-1.56	1.63	2.54	no	yes	no	yes
A0A1P8B3N6		At4g39420	AT4G39420	spatacsin carboxy-terminus protein;(source:Araport11)		S	1389	SFKEETCTPSLDLCLSIKKGGANVDTLNAVH	A0A1P8B3N6	5.67257e+07	50960751	53371251	33632501	44980251	79100501	-1.06	-1.26	-1.19	-1.52	1.55	2.35	no	yes	no	yes
A0A1P8B4Q3	Plant UBX domain-containing protein 8	PUX8	AT4G11740	Isolated as a suppressor of a dominant mutant in the Ara4 gene that was expressed in yeast ypt1 mutant strains. A novel protein with a small region of similarity to coil-coiled domain of yeast VSP27 protein.	(SAY1)	S	328	SGSLAPPNADRSRSGSPEEEHASINPAERGS	A0A1P8B4Q3	6083801	2109976	1	1	1457901	7161126	-6083801	-4.17	1457901	-2109976	3.39	7161126	no	yes	no	yes
A0A1P8B509	Diacylglycerol kinase 7	DGK7	AT4G30340	encodes a diacylglycerol kinase. Applying a specific diacylglycerol kinase inhibitor to the growth media resulted in reduced root elongation and plant growth. Gene is expressed throughout the plant but is strongest in flowers and young seedlings.	DIACYLGLYCEROL KINASE 7 (DGK7)	S	12	____MEETPRSVGEASTTNFVAARPSAKTDD	A0A1P8B509	3.99333e+06	2570001	1	772026	2570076	4003426	-3.99333e+06	-1.55	2570076	-3.33	1.56	5.19	no	yes	no	yes
Q9C5F6		At4g38550	AT4G38550	phospholipase-like protein (PEARLI 4) family protein;(source:Araport11)		S	287	TPRNSSPPSPLHPAASHSPPPPQPYRTPDHR	Q9C5F6	1.86327e+07	9033251	3827576	4985851	12022676	37863101	-4.87	-1.55	3.14	-1.81	4.19	7.59	no	yes	no	yes
Q9C5F6		At4g38550	AT4G38550	phospholipase-like protein (PEARLI 4) family protein;(source:Araport11)		S	115	ERMEAMSYEPETNAPSSPYHPAGNRTPERPR	Q9C5F6	1	6392751	1	1	8783001	12951251	1	8783001	8783001	-6392751	2.03	12951251	no	yes	no	yes
Q9C5F6		At4g38550	AT4G38550	phospholipase-like protein (PEARLI 4) family protein;(source:Araport11)		S	277	EDFYEQDDDVTPRNSSPPSPLHPAASHSPPP	Q9C5F6	2.70213e+07	21000751	13080351	13486251	29559751	48236001	-2.07	1.09	2.26	-1.56	2.3	3.58	yes	yes	no	yes
Q66GN3		NPGR2	AT4G28600	encodes a calmodulin-binding protein that is expressed in pollen, suspension culture cells, flowers, and fruits.	NO POLLEN GERMINATION RELATED 2 (NPGR2)	S	85	DNGNIEEAELSLRETSSLNYEEARALLGRIE	Q66GN3	14312001	11386601	7141001	1644601	13033676	23292751	-2	-1.1	1.83	-6.92	2.05	14.16	no	yes	no	yes
A0A1P8B718	Calcium-dependent protein kinase 22	CPK22	AT4G04710	member of Calcium Dependent Protein Kinase	CALCIUM-DEPENDENT PROTEIN KINASE 22 (CPK22)	S	37	ETILGKPLEDIKKHYSFGDELGKGKSYACKS	A0A1P8B718	25146001	21577001	12718426	12355551	19023751	43606501	-1.98	-1.32	1.5	-1.75	2.02	3.53	no	yes	no	yes
Q9ZP16	Cysteine-rich receptor-like protein kinase 11	CRK11	AT4G23190	Encodes putative receptor-like protein kinase that is induced by the soil-borne vascular bacteria, Ralstonia solanacearum. Naming convention from Chen et al 2003 (PMID 14756307)	CYSTEINE-RICH RLK (RECEPTOR-LIKE PROTEIN KINASE) 11 (CRK11)	S	660	QLKLVSEGSESDQYTSKSSSFSS________	Q9ZP16	7892001	7939976	5750301	5056001	6211801	13048501	-1.37	-1.27	1.08	-1.57	1.64	2.58	no	yes	no	yes
A0A1P8B9D5	BTB/POZ domain-containing protein At5g66560		AT5G66560	Phototropic-responsive NPH3 family protein;(source:Araport11)		S	190	LFGWPVNDGGGRGNISATDLQLIPGGAAKSR	A0A1P8B9D5	94622001	39953001	39217001	1	20668501	61245001	-2.41	-4.58	-1.9	-39953001	1.53	61245001	no	yes	no	yes
A0A1P8BAM1		At5g59790	AT5G59790	SOK5 is a DUF966 domain containing protein expressed in early embryos.	SOSEKI5 (SOK5)	S	277	LIKADGRLILRPSESSTDHRTVESLSSGRMR	A0A1P8BAM1	7.67557e+06	8487451	6529026	5010376	5510376	13634726	-1.18	-1.39	-1.18	-1.69	1.61	2.72	no	yes	no	yes
A0A1P8BB14	Phosphatidate phosphatase PAH2	PAH2	AT5G42870	The PAH2 gene encodes a phosphatidate phosphohydrolase. Mutant analysis revealed its involvement in galactolipid synthesis pathway, and the membrane lipid remodeling. The pah1pah2 double-mutant showed enhanced Al-susceptibility under low-P conditions, but there was no significant differences in Al tolerance between pah1pah2 and wild type when they were grown in a solution containing 35 &#956;M Pi.	PHOSPHATIDIC ACID PHOSPHOHYDROLASE 2 (PAH2)	S	524	ESSSGGLDAESVAESSPKLKAFKHVIANPEV	A0A1P8BB14	15431201	3035751	1	1	1	4594001	-15431201	-15431201	1	-3035751	1.51	4594001	no	yes	no	yes
Q8RXT1	Repressor of RNA polymerase III transcription	At5g13240	AT5G13240	Global repressor of RNA polymerase III (Pol III). Maf1 repressor activity is critical for plant survival during environmental stresses, and is regulated by its phosphorylation/dephosphorylation through the activity of TOR and PP4/PP2A phosphatases.	(MAF1)	S	45	LEAYSCKHAGSDKRLSLSLENEMLDYLGKSS	Q8RXT1	1	6315301	14604376	3528001	6878001	16614501	14604376	6878001	-2.12	-1.79	2.63	4.71	no	yes	no	yes
A0A1P8BBU0	Protein MEI2-like 1	ML1	AT5G61960	A member of mei2-like gene family, predominantly plant-based family of genes encoding RNA binding proteins with characteristic presence of a highly conserved RNA binding motif first described in the mei2 gene of the fission yeast S. pombe. In silico analyses reveal nine mei2 -like genes in A. thaliana. They were grouped into four distinct clades, based on overall sequence similarity and subfamily…	MEI2-LIKE PROTEIN 1 (ML1)	S	430	GSMRVIHNSIGSPVNSFIERHRSLSIPIGFP	A0A1P8BBU0	4124301	4590151	5148801	3038751	6369201	7514851	1.25	1.54	1.24	-1.51	1.64	2.47	no	yes	no	yes
A0A1P8BBV1	Protein SMG7	SMG7	AT5G19400	Encodes SMG7, a protein that possesses an evolutionarily conserved EST1 domain and exhibits strong homology to human SMG6 (EST1A) and SMG7 (EST1C) proteins. SMG7 plays an evolutionarily conserved role in nonsense-mediated RNA decay (NMD). Required for exit from meiosis. Hypomorphic smg7 alleles render mutant plants sterile by causing an unusual cell-cycle arrest in anaphase II that is characteriz…	(SMG7)	S	14	__MMTLQMDKTTASSSWERAKSIYDEIAELA	A0A1P8BBV1	2.81013e+06	3477276	1	2124576	1548976	7385476	-2.81013e+06	-1.81	1548976	-1.64	2.12	3.48	no	yes	no	yes
A0A1P8BFZ5	FIP1[V]-like protein	FIPS5	AT5G58040	Encodes a subunit of the polyadenylation apparatus that interacts with and stimulates the activity of poly(A) polymerase. Additionally , it interacts with several polyadenylation factor subunits and is an RNA-binding protein. It is suggested that this protein coordinates a number of polyadenylation factor subunits with PAP and with RNA. The mRNA is cell-to-cell mobile.	HOMOLOG OF YEAST FIP1 [V] (FIP1[V])	S	812	RPEKNEISYGQRESMSRVKRERDDRLEHQKR	A0A1P8BFZ5	1	572776	681501	1	1	2174951	681501	1	-681501	-572776	3.8	2174951	no	yes	no	yes
B3H745		At5g35180	AT5G35180	ENHANCED DISEASE RESISTANCE protein (DUF1336);(source:Araport11)		S	28	DDGSEKKVSGNLGKVSFSGDLNHSGSHSGSH	B3H745	1	624726	573601	1	2096026	1778276	573601	2096026	3.65	-624726	2.85	1778276	no	yes	no	yes
B3H745		At5g35180	AT5G35180	ENHANCED DISEASE RESISTANCE protein (DUF1336);(source:Araport11)		S	38	NLGKVSFSGDLNHSGSHSGSHSRSSSSAGGG	B3H745	28978001	6396051	13681751	307476	14403001	17086001	-2.12	-2.01	1.05	-20.8	2.67	55.57	no	yes	no	yes
Q94AB7		At5g41350	AT5G41350	RING/U-box superfamily protein;(source:Araport11)		S	35	AYYYYPRATEERVPLSSAHNRTSSAISTGVV	Q94AB7	1	848351	583051	1	653958	2919801	583051	653958	1.12	-848351	3.44	2919801	no	yes	no	yes
A0A2H1ZEK0	Zinc finger CCCH domain-containing protein 44		AT3G51120	zinc finger CCCH domain-containing protein 44;(source:Araport11)		S	1205	VERLPKSVLGVSSEPSPRSLSSHDSSSARGS	A0A2H1ZEK0	1.50747e+07	5081501	1	1744301	5151226	9488501	-1.50747e+07	-2.93	5151226	-2.91	1.87	5.44	no	yes	no	yes
A0A2H1ZEP2	Protein ENHANCED DISEASE RESISTANCE 2	EDR2	AT4G19040	Encodes a PH and START domain-containing protein that mediates resistance to pathogenic fungi. Resistance requires salicylic acid signalling. Mutants are resistant to E. cichoracearum. Expressed throughout plant tissues and possibly localized to membranes /mitochondrion.	ENHANCED DISEASE RESISTANCE 2 (EDR2)	S	414	HTRIPVMVNMASSSLSLTKSGKSLHKSAFSL	A0A2H1ZEP2	999068	2267976	1875826	1	1	5864176	1.88	-999068	-1875826	-2267976	2.59	5864176	no	yes	no	yes
A8MQ78	THO complex subunit 4D	ALY4	AT5G37720	Encodes a member of a family of proteins involved in export of RNAs from the nucleus and transcriptional coactivation.	(ALY4)	S	69	RPSSFTINKPVRRVRSLPWQSGLFEDGLRAA	A8MQ78	9738701	9870751	10946051	6087501	2440351	17115476	1.12	-3.99	-4.49	-1.62	1.73	2.81	no	yes	no	yes
A8MR97	Eukaryotic translation initiation factor 4G	EIF4G	AT3G60240	protein synthesis initiation factor 4G (EIF4G). A mutation in this gene (cum2-1) results in decreased accumulation of CMV coat protein in upper, uninoculated leaves. Likely affects cell-to-cell movement of the virus, also affects TCV multiplication.	EUKARYOTIC TRANSLATION INITIATION FACTOR 4G (EIF4G)	S	1475	RPAGGLNGFGSHRPASPVTHGRSSPQERGTA	A8MR97	1.78487e+07	17788976	28348001	8269901	34229501	29489626	1.59	1.92	1.21	-2.15	1.66	3.57	no	yes	no	yes
A8MRZ8		At1g09980	AT1G09980	Putative serine esterase family protein;(source:Araport11)		S	494	TFSDNSYMRHVDRIDSSLLNGHDDESGTKKH	A8MRZ8	3.97417e+06	2100026	3861076	572801	4793276	3603651	-1.03	1.21	1.24	-3.67	1.72	6.29	yes	yes	no	yes
B3H4F6	Protein IQ-DOMAIN 14	IQD14	AT2G43680	Member of IQ67 (CaM binding) domain containing family.	IQ-DOMAIN 14 (IQD14)	S	622	QDTFRWNKGSLVMSNSSSHRGPGSPGGVVLE	B3H4F6	9.55533e+06	19527501	12698501	10887326	5960501	32519726	1.33	-1.6	-2.13	-1.79	1.67	2.99	no	yes	no	yes
B3H5D4	Rho GTPase-activating protein 6	At5g12150;ROPGAP6	AT5G12150	Encodes a protein with similarity to REN1, a Rho GTPase activating protein.It is cytoplasmic and plasma membrane associated in interphase, but during mitosis localizes to the CDZ/CDS in a POK-dependent manner.	(PHGAP1)	S	151	QNGIFRTEANNTIEASFNSWRDQRPLKSSVV	B3H5D4	1	11979251	5268251	1	1	18451001	5268251	1	-5268251	-11979251	1.54	18451001	no	yes	no	yes
B3H5K9		NEDD1	AT5G05970	a WD40 repeat protein related to the animal NEDD1/GCP-WD protein, which interacts with the g-tubulin complex. Plays a critical role in MT organization during mitosis	NEURAL PRECURSOR CELL EXPRESSED, DEVELOPMENTALLY DOWN-REGULATED GENE 1 (NEDD1)	S	616	SPLFTKGITAPGNIDSLRLSPNFTRRFSTYA	B3H5K9	4611001	3486251	15723126	1843951	5049001	14245751	3.41	1.09	-3.11	-1.89	4.09	7.73	no	yes	no	yes
B7ZWR6	Outer envelope protein 61	OEP61	AT5G21990	Encodes one of the 36 carboxylate clamp (CC)-tetratricopeptide repeat (TPR) proteins (Prasad 2010, Pubmed ID: 20856808). Functions as a chaperone receptor at the chloroplast outer envelope, mediating Hsp70-dependent protein targeting to chloroplasts. It has been localized to the ER membrane, interacts with the Sec translocon, and has a potential function in post-translational protein transport in…	TETRATRICOPEPTIDE REPEAT 7 (TPR7)	S	341	KMSPEEIQKMVQTASSFKGDNPFAPTAPSTE	B7ZWR6	1.74243e+07	16516801	7665226	10741676	6071976	28694901	-2.27	-2.87	-1.26	-1.54	1.74	2.67	no	yes	no	yes
B9DG17	40S ribosomal protein SA;40S ribosomal protein Sa-1;40S ribosomal protein Sa-2	P40;RPSaA;RPSAb;RPSaB	AT1G72370	acidic protein associated to 40S ribosomal subunit of ribosomes. Involved in polysome formation during active protein synthesis. Expressed in actively growing tissue.	40S RIBOSOMAL PROTEIN SA (P40)	S	121	RHTPGTFTNQMQTSFSEPRLLILTDPRTDHQ	B9DG17	1	2626251	1	1196451	4438001	4924226	1	4438001	4438001	-2.2	1.88	4.12	no	yes	no	yes
C0LGD7	Probable LRR receptor-like serine/threonine-protein kinase At1g06840		AT1G06840	Homomultimers interact with cytoplasmic signaling molecule PBL27, resulting in herbivory resistance, in an ethylene-dependent manner.	HDS-ASSOCIATED RLK1 (HAK1)	S	934	PSSSSNSSIMKHHYTSMDVSGSDLVSGVAPS	C0LGD7	1	1513501	742326	867026	2479326	3550326	742326	2479326	3.34	-1.75	2.35	4.09	no	yes	no	yes
F4HRH4	Probable LRR receptor-like serine/threonine-protein kinase At1g53430	At1g53430	AT1G53430	Probable LRR receptor-like ser/thr-protein kinase; Commonly-enriched candidate LPS-interacting PM-associated proteins for both LPS chemotypes subsequent to the polymyxin B affinity chromatography strategy.	NEMATODE-INDUCED LRR-RLK 2 (NILR2)	S	787	DFGLAKLNDDENTHISTRIAGTIGYMAPEYA	F4HRH4	13750001	7476501	10012301	4856001	12575451	15452651	-1.37	-1.09	1.26	-1.54	2.07	3.18	no	yes	no	yes
F4HRH4	Probable LRR receptor-like serine/threonine-protein kinase At1g53430	At1g53430	AT1G53430	Probable LRR receptor-like ser/thr-protein kinase; Commonly-enriched candidate LPS-interacting PM-associated proteins for both LPS chemotypes subsequent to the polymyxin B affinity chromatography strategy.	NEMATODE-INDUCED LRR-RLK 2 (NILR2)	S	961	EQDISSSSMDGPWVDSSFSEPGKDVSLQQQE	F4HRH4	1	5524001	1	1	5412751	8343251	1	5412751	5412751	-5524001	1.51	8343251	no	yes	no	yes
C0Z2R6		At4g18950	AT4G18950	BHP1 is a Raf-like protein kinase involved in mediating blue light dependent stomatal opening.	BLUE LIGHT-DEPENDENT H+-ATPASE PHOSPHORYLATION (BHP)	S	27	IGRQSSMAPEKIPEPSVHSEEEVFEDGEEID	C0Z2R6	1.62744e+07	43673501	43278551	7804251	80790001	112552001	2.66	4.96	1.87	-5.6	2.58	14.42	no	yes	no	yes
F4HTH8	Katanin p80 WD40 repeat-containing subunit B1 homolog	At1g61210	AT1G61210	DWA3 encodes a DWD(DDB1 binding WD40) protein. Invitro analyses suggest its involvement in the negative regulation of ABA responses.One of four katanin p80 subunits. Involved in targeting of katanin complex to crossover and branch points to properly sever microtubules.	DWD HYPERSENSITIVE TO ABA 3 (DWA3)	S	492	IKSITNKFEQALLPESPTDEAKCMLLKPPRV	F4HTH8	25599001	4771001	19757751	2506501	11329501	24896751	-1.3	-2.26	-1.74	-1.9	5.22	9.93	no	yes	no	yes
F4HTI7	Secretory carrier-associated membrane protein 3	SC3;SCAMP3	AT1G61250	Encodes a putative secretory carrier membrane protein (SC3). The mRNA is cell-to-cell mobile.	SECRETORY CARRIER 3 (SC3)	S	31	VNPFANARGVPPASNSRLSPLPPEPVGFDYG	F4HTI7	1	5063251	6512501	1	2981251	7901001	6512501	2981251	-2.18	-5063251	1.56	7901001	no	yes	no	yes
F4HTI9		At1g61260	AT1G61260	cotton fiber (DUF761);(source:Araport11)		S	267	TRQLYRRSDTFGRGDSGGVDGEVKPVYKKSD	F4HTI9	1	601851	719926	1	2404376	3682326	719926	2404376	3.34	-601851	6.12	3682326	no	yes	no	yes
F4HVC3	MLO-like protein;MLO-like protein 6	MLO6	AT1G61560	A member of a large family of seven-transmembrane domain proteins specific to plants, homologs of the barley mildew resistance locus o (MLO) protein. The Arabidopsis genome contains 15 genes encoding MLO proteins, with localization in plasma membrane. Phylogenetic analysis revealed four clades of closely-related AtMLO genes. ATMLO6 belongs to the clade IV, with AtMLO2, AtMLO3 and AtMLO12. The gen…	MILDEW RESISTANCE LOCUS O 6 (MLO6)	S	518	IRTQHEISTISLRDFSFKR____________	F4HVC3	6.21863e+06	3002551	4737451	1624126	7676051	4922226	-1.31	1.23	1.62	-1.85	1.64	3.03	yes	yes	no	yes
Q8GZ64		At1g15240	AT1G15240	Encodes a member of the Arabidopsis sorting nexin family.	SORTING NEXIN 3 (SNX3)	S	311	SAAEEASQSEDLSNVSPDHFSRYMDPSVTGV	Q8GZ64	3007801	2935251	5117426	1827251	14683501	15285251	1.7	4.88	2.87	-1.61	5.21	8.37	no	yes	no	yes
F4IA41	Protein-tyrosine-phosphatase PTP1	PTP1	AT1G71860	Encodes a protein with tyrosine phosphatase activity that is downregulated in response to cold and upregulated in response to salt stress.	PROTEIN TYROSINE PHOSPHATASE 1 (PTP1)	S	8	________MATGKTSSAANLFTGSTRFDLSS	F4IA41	93784001	43282501	29888251	22832751	22384251	82305751	-3.14	-4.19	-1.34	-1.9	1.9	3.6	no	yes	no	yes
F4IB81	LysM domain receptor-like kinase 3	LYK3	AT1G51940	Encodes a LysM-containing receptor-like kinase. Induction of chitin-responsive genes by chitin treatment is not blocked in the mutant. Based on protein sequence alignment analysis, it has a typical RD signaling domain in its catalytic loop and possesses autophosphorylation activity.It is required for the suppression of defense responses in absence of pathogen infection or upon abscisic acid treat…	LYSM-CONTAINING RECEPTOR-LIKE KINASE 3 (LYK3)	S	289	GHNFQILRKSGFFCGSGRYNCCRSGDFRQTN	F4IB81	11724501	8938951	7423326	5250276	9238476	15296501	-1.58	-1.27	1.24	-1.7	1.71	2.91	no	yes	no	yes
F4IFX1	Ethylene-responsive transcription factor ERF112	At2g33710;ERF112	AT2G33710	encodes a member of the ERF (ethylene response factor) subfamily B-4 of ERF/AP2 transcription factor family. The protein contains one AP2 domain. There are 7 members in this subfamily.		S	9	_______MHSGKRPLSPESMAGNREEKKELC	F4IFX1	1.83613e+06	317351	1	1	1058651	3541501	-1.83613e+06	-1.73	1058651	-317351	11.16	3541501	no	yes	no	yes
O22892	Uncharacterized protein At2g40430	At2g40430	AT2G40430	Encodes a homolog of yeast NOP53 that is an important regulator of cell division during organ growth.	SMALL ORGAN 4 (SMO4)	S	214	TLSEDERYFLDVDNFSEGEDNENVENEVSEA	O22892	8.61333e+06	6166626	9147826	635801	6784901	10811626	1.06	-1.27	-1.35	-9.7	1.75	17	no	yes	no	yes
F4IJK1	Protein NETWORKED 2D	NET2D	AT2G22560	Kinase interacting (KIP1-like) family protein;(source:Araport11)	NETWORKED 2D (NET2D)	S	909	SGSKNKSDLDLQHSDSRSRVPLRSFIFGSKQ	F4IJK1	7215801	5141276	4144126	1666001	2852676	9932276	-1.74	-2.53	-1.45	-3.09	1.93	5.96	no	yes	no	yes
F4IMF6		At2g17110	AT2G17110	DNA-directed RNA polymerase subunit beta, putative (DUF630 and DUF632);(source:Araport11)		S	359	GRKNVSSKKLYEGTPSPSVVSSAQSSTSKKA	F4IMF6	21042001	9571176	11760276	5667276	8323351	16138001	-1.79	-2.53	-1.41	-1.69	1.69	2.85	no	yes	no	yes
Q8RWX2		At2g32170	AT2G32170	S-adenosyl-L-methionine-dependent methyltransferases superfamily protein;(source:Araport11)	(EXPRS)	S	5	___________MVSPSEMTETAPAIMTTESE	Q8RWX2	7359001	4692326	11771151	2442676	12070501	12464501	1.6	1.64	1.03	-1.92	2.66	5.1	no	yes	no	yes
F4IUE7	Protein CONTINUOUS VASCULAR RING 1	COV1				S	267	LSTVDKPLASIDRATSL______________	F4IUE7	2.56367e+07	36599751	18888751	22220001	26582001	59642751	-1.36	1.04	1.41	-1.65	1.63	2.68	yes	yes	no	yes
F4IV25		At2g44830	AT2G44830	AGCVIII kinase involved in the pulse-induced first positive phototropism. Plasma-membrane-associated element of a molecular rheostat that modulates auxin flux through developing protophloem sieve elements (PPSEs) while interacting with BRX, thereby timing PPSE differentiation. Activates PIN-mediated auxin efflux.	PROTEIN KINASE ASSOCIATED WITH BRX (PAX)	S	735	EPPPKYGPIDPVGFGSNSKRMMGPPAVSAAA	F4IV25	7676801	4764651	4569226	2964676	4855526	8391226	-1.68	-1.58	1.06	-1.61	1.76	2.83	no	yes	no	yes
Q9SCK0		T9C5.180;At3g49590	AT3G49590	Autophagy protein.	AUTOPHAGY-RELATED 13A (ATG13a)	S	508	SGLQYSHSLDRRKTSSSISQSLPLGRRSSQD	Q9SCK0	1	2356376	1	1	1	10156501	1	1	1	-2356376	4.31	10156501	no	yes	no	yes
F4J4X8		At3g10770;T7M13.15	AT3G10770	Single-stranded nucleic acid binding R3H protein;(source:Araport11)		S	202	NTCINRNETEVAVNNSPVDAVTRDSGRTSRV	F4J4X8	2.88787e+06	2651626	1255026	1	1077651	4643201	-2.3	-2.68	-1.16	-2651626	1.75	4643201	no	yes	no	yes
F4J9U2		At3g12590	AT3G12590	hypothetical protein;(source:Araport11)		S	212	FAGATLASRQLLPSLSSLLSKSFNSQLSPAN	F4J9U2	1.28893e+08	83355501	108844001	52213501	71561501	152904751	-1.18	-1.8	-1.52	-1.6	1.83	2.93	no	yes	no	yes
Q8RWY3	Putative chromatin-remodeling complex ATPase chain	CHR11	AT3G06400	Encodes a SWI2/SNF2 chromatin remodeling protein belonging to the ISWI family. Involved in nuclear proliferation during megagametogenesis and cell expansion in the sporophyte. Constitutively expressed. RNAi induced loss of function in megagametogenesis results in female sterility.35S:RNAi plants have reduced stature. Double mutation in CHR17 and CHR11 results in the loss of the evenly spaced nucl…	CHROMATIN-REMODELING PROTEIN 11 (CHR11)	S	751	DNWNDPPKRERKRNYSESEYFKQTLRQGAPA	Q8RWY3	2.99043e+06	3352201	11174151	1	8167976	6466476	3.74	2.73	-1.37	-3352201	1.93	6466476	no	yes	no	yes
F4JFU7	Protein STRUBBELIG-RECEPTOR FAMILY 7	SRF7	AT3G14350	STRUBBELIG-receptor family 7;(source:Araport11)	STRUBBELIG-RECEPTOR FAMILY 7 (SRF7)	S	673	QRANMSKRTVGVGSGSSGVNDYM________	F4JFU7	9705001	21437501	10665251	8849751	11754751	53349001	1.1	1.21	1.1	-2.42	2.49	6.03	no	yes	no	yes
F4JFX5	Uncharacterized protein At4g08330, chloroplastic	At4g08330	AT4G08330	hypothetical protein;(source:Araport11)		S	31	GNQFYSPSFSSSSSSSSMRHVNYSSTNRITS	F4JFX5	1	3597751	2199251	1	1	7072751	2199251	1	-2199251	-3597751	1.97	7072751	no	yes	no	yes
F4JGI8		At4g06534	AT4G06534	transmembrane protein;(source:Araport11)		S	61	RSDSFQARISKLHQTSLIHQLDTSDIKRRGN	F4JGI8	7.28057e+06	7905926	6991026	4539601	13908876	19366276	-1.04	1.91	1.99	-1.74	2.45	4.27	yes	yes	no	yes
F4JHM9		At4g00800	AT4G00800	transducin family protein / WD-40 repeat family protein;(source:Araport11)	(SETH5)	S	1807	KGKSFYRDYGLISTVSSNAGSSQRASPYSHE	F4JHM9	9.03617e+06	3843876	8747001	1	4937876	13634751	-1.03	-1.83	-1.77	-3843876	3.55	13634751	no	yes	no	yes
F4JKW7		At4g15810	AT4G15810	P-loop containing nucleoside triphosphate hydrolases superfamily protein;(source:Araport11)		S	580	LLKEKLQRIIRRTCLSRENSTVTKVASKMSL	F4JKW7	1.49133e+06	1992901	1337376	1	846676	7208676	-1.12	-1.76	-1.58	-1992901	3.62	7208676	no	yes	no	yes
F4JL60	Phosphatidate cytidylyltransferase;Phosphatidate cytidylyltransferase 2	CDS2	AT4G22340	cytidinediphosphate diacylglycerol synthase 2;(source:Araport11)	CYTIDINEDIPHOSPHATE DIACYLGLYCEROL SYNTHASE 2 (CDS2)	S	48	APSAPTTRVRHRKRNSDVGAGAGKPNGNHLL	F4JL60	1	795351	1	1	1991201	2372926	1	1991201	1991201	-795351	2.98	2372926	no	yes	no	yes
F4JM26	Tetraspanin-20	At4g28770;TOM2AH1	AT4G28770	Tetraspanin family protein;(source:Araport11)		S	318	DNWRSRIREKYGLINSQSHTPSA________	F4JM26	3.11637e+06	3886851	2534226	1120051	4191751	8949501	-1.23	1.35	1.65	-3.47	2.3	7.99	yes	yes	no	yes
F4JMZ7	Monosaccharide-sensing protein 2	TMT2;MSSP2	AT4G35300	tonoplast monosaccharide transporter2;(source:Araport11)	TONOPLAST MONOSACCHARIDE TRANSPORTER2 (TMT2)	S	98	SVLSRHGSTMSRRQGSLIDPLVTLFGSVHEK	F4JMZ7	6.78133e+06	2896501	6319001	1	19216001	15041851	-1.07	2.83	3.04	-2896501	5.19	15041851	yes	yes	no	yes
F4JN00	CMP-sialic acid transporter 4					S	16	MEYRKIKDEDDHDVASDIESVKGKSHTVASS	F4JN00	1.30583e+07	9443501	5079051	5545251	11692251	15412151	-2.57	-1.12	2.3	-1.7	1.63	2.78	no	yes	no	yes
F4JNE2		At4g17140	AT4G17140	pleckstrin homology (PH) domain-containing protein;(source:Araport11)		S	3993	QRHVYFAWNEADGRDSKTYKNKAIIKSRELS	F4JNE2	29147001	21946251	20933251	14397501	36534001	45370251	-1.39	1.25	1.75	-1.52	2.07	3.15	yes	yes	no	yes
F4JPL0		At4g36080	AT4G36080	Component of the SPT module of the SAGA complex.	(TRA1B)	S	1092	VLMARGAHSASMIVSSPSTNPVYSPHPSVRI	F4JPL0	9.96867e+06	7493501	1	1	1	15530751	-9.96867e+06	-9.96867e+06	1	-7493501	2.07	15530751	no	yes	no	yes
F4JPZ7	Acetylornithine deacetylase	At4g17830	AT4G17830	NAOD encodes a functional acetylornithine deacetylase. Silenced lines plants flower early but have reduced fertility (siliques do not develop) as well as reduced ornithine levels.NAOD mediates a linear pathway for ornithine biosynthesis.	N2-ACETYLORNITHINE DEACETYLASE (ATNAOD)	S	11	_____MASSSKALIESIGSLDKDSYVSLLSK	F4JPZ7	1	3670001	1	1	5899001	7498501	1	5899001	5899001	-3670001	2.04	7498501	no	yes	no	yes
Q9FPI7		At4g37020	AT4G37020	initiation factor 4A-like protein;(source:Araport11)		S	8	________MDSMEAPSLPFQSPSRSSQQLHF	Q9FPI7	1	4093251	1	1	1	10950251	1	1	1	-4093251	2.68	10950251	no	yes	no	yes
F4JRP0	Protein STICHEL-like 3		AT4G18820	AAA-type ATPase family protein;(source:Araport11)		S	184	DDYQNVNEVVSHGSGSKASRRLSRVNDAMVK	F4JRP0	9.58837e+06	10850301	9772926	2133951	13033326	17708751	1.02	1.36	1.33	-5.08	1.63	8.3	no	yes	no	yes
F4JRW3		At4g31170	AT4G31170	Protein kinase superfamily protein;(source:Araport11)	RAF-LIKE MAPKKK 28 (RAF28)	S	82	ALIGHPGLKPMRHPYSLSDGQSVFRPGKVTH	F4JRW3	9.88997e+06	8869901	4901026	2116901	7641226	13469201	-2.02	-1.29	1.56	-4.19	1.52	6.36	no	yes	no	yes
F4JSH1	Probable apyrase 7	APY7	AT4G19180	Encodes a putative apyrase involved in pollen exine pattern formation and anther dehiscence.	APYRASE 7 (APY7)	S	722	WSSPRRSQMRLQSRRSQSREDLSSSLADSHM	F4JSH1	1.83627e+06	3180026	260001	1077956	1572776	6433376	-7.06	-1.17	6.05	-2.95	2.02	5.97	no	yes	no	yes
F4JT43		At4g13630	AT4G13630	zein-binding protein (Protein of unknown function, DUF593);(source:Araport11)	(MYOB13)	S	161	LSFHRSPYGFKNHYQSCLGLKSFEGSYDEND	F4JT43	970168	1183526	722576	1	1332876	1952251	-1.34	1.37	1.84	-1183526	1.65	1952251	yes	yes	no	yes
F4JT76	Vacuolar protein sorting-associated protein 54, chloroplastic	VPS54	AT4G19490	Putative homolog of yeast Vps54. Thought to associate with POK and ATVPS53 in a plant GARP-like complex involved in the membrane trafficking system.	(VPS54)	S	6	__________MDSHPSLMGRSITNSNRSSLD	F4JT76	6.48193e+06	5761151	5227351	2022651	4108501	9091176	-1.24	-1.58	-1.27	-2.85	1.58	4.49	no	yes	no	yes
F4JTP5		At4g38470	AT4G38470	Serine/threonine kinase that phosphorylate transit peptides of chloroplast and mitochondria targeted pre-proteins.	SERINE/THREONINE/TYROSINE KINASE 46 (STY46)	S	249	LRISLEKEAAKIELQSQSWPMQQSFSPEKEN	F4JTP5	1	3334601	1	1	1805051	9921826	1	1805051	1805051	-3334601	2.98	9921826	no	yes	no	yes
F4JTP5		At4g38470	AT4G38470	Serine/threonine kinase that phosphorylate transit peptides of chloroplast and mitochondria targeted pre-proteins.	SERINE/THREONINE/TYROSINE KINASE 46 (STY46)	S	251	ISLEKEAAKIELQSQSWPMQQSFSPEKENGQ	F4JTP5	6.61803e+06	9947926	5334051	5381001	8735751	18176501	-1.24	1.32	1.64	-1.85	1.83	3.38	yes	yes	no	yes
F4JUM8		At4g14200	AT4G14200	Pentatricopeptide repeat (PPR) superfamily protein;(source:Araport11)		S	728	QQAKDHESNNIPRVSSILGQETSPEDGHWPE	F4JUM8	3.40367e+06	12065726	3852251	3792001	3019251	18385001	1.13	-1.13	-1.28	-3.18	1.52	4.85	no	yes	no	yes
F4JUM8		At4g14200	AT4G14200	Pentatricopeptide repeat (PPR) superfamily protein;(source:Araport11)		S	735	SNNIPRVSSILGQETSPEDGHWPEKREVSEE	F4JUM8	1	8506726	3852251	3792001	3019251	18385001	3852251	3019251	-1.28	-2.24	2.16	4.85	no	yes	no	yes
F4JWA5		At5g04480	AT5G04480	Encodes a protein with sequence similarity to glycosyltransferases that is localized to the golgi apparatus and is involved in pollen tube development.	BURSTING POLLEN (BUP)	S	63	SSDRRDRSHSGLDRPSLRTRPHHIGRSLNRK	F4JWA5	3458501	5701651	4421851	947331	5338926	10547401	1.28	1.54	1.21	-6.02	1.85	11.13	no	yes	no	yes
F4K0R0		At5g05570	AT5G05570	transducin family protein / WD-40 repeat family protein;(source:Araport11)	TOMOSYN (TMS)	S	469	SEIVLAAKARTPRTPSGESAQWPLTGGVPSH	F4K0R0	1	7747226	5265551	4068026	2137976	14422751	5265551	2137976	-2.46	-1.9	1.86	3.55	no	yes	no	yes
F4K1L3	5'-3' exoribonuclease 2	XRN2	AT5G42540	Encodes a protein with similarity to yeast 5'-3'exonucleases and can functionally complement the yeast mutations. In Arabidopsis XRN2 acts as a suppressor of posttranscriptional gene silencing.	EXORIBONUCLEASE 2 (XRN2)	S	461	LVQLDSLDEVSDSLHSSPSRKYLRLSLDDNI	F4K1L3	4.93103e+07	19623501	34760001	8582501	10982151	36207501	-1.42	-4.49	-3.17	-2.29	1.85	4.22	no	yes	no	yes
F4K3Z6	E3 ubiquitin-protein ligase KEG	KEG	AT5G13530	Encodes KEEP ON GOING (KEG), a RING E3 ligase involved in abscisic acid signaling. KEG is essential for Arabidopsis growth and development. ABA promotes KEG degradation via the ubiquitin dependent 26S proteasome pathway. Associates with and ubiquitinates MKK4 and MKK5 to regulate plant immunity.	KEEP ON GOING (KEG)	S	438	LATFLRHLQEIPRSPSASPDNGIAKICEVNI	F4K3Z6	86345001	111809426	130116901	11918851	123069776	201769126	1.51	1.43	-1.06	-9.38	1.8	16.93	no	yes	no	yes
F4K465		At5g20200	AT5G20200	Atypical nuceloporin-like protein.	NUCLEOPORIN 82 (NUP82)	S	357	ILSNSKSKLMQLQNDSSKHLSNLQSPSQSVE	F4K465	1	720701	549176	1	1391926	4982051	549176	1391926	2.53	-720701	6.91	4982051	no	yes	no	yes
F4KCR7		At5g16300	AT5G16300	Vps51/Vps67 family (components of vesicular transport) protein;(source:Araport11)	CONSERVED OLIGOMERIC GOLGI COMPLEX 1 (COG1)	S	5	___________MRMSSASAGEYRPSAVSLSS	F4KCR7	27977001	4728326	1	1804976	3922751	37776001	-27977001	-7.13	3922751	-2.62	7.99	20.93	no	yes	no	yes
Q9FKE6	Cyclin-T1-5	CYCT1-5;At5g45190	AT5G45190	Encodes a cyclin T partner CYCT1;5. Plays important roles in infection with Cauliflower mosaic virus (CaMV).		S	12	____MAGVLAGECSYSESGVSSHSRNSHEKQ	Q9FKE6	5.31567e+06	4119751	2199601	1	1	8508001	-2.42	-5.31567e+06	-2199601	-4119751	2.07	8508001	no	yes	no	yes
F4KE96	Dual specificity protein phosphatase PHS1	PHS1	AT5G23720	Encodes a protein tyrosine phosphatase Propyzamide-Hypersensitive 1 (PHS1). One of the mutant alleles, phs1-1, is hypersensitive to the microtubule-destabilizing drug propyzamide, suggesting that PHS1 may be involved in phosphorylation cascades that control the dynamics of cortical microtubules in plant cells. A second allele, phs1-3, is hypersensitive to abscisic acid, indicating a possible invo…	PROPYZAMIDE-HYPERSENSITIVE 1 (PHS1)	S	882	SSLKLHLQKSHRKLSSGSVDSAMNMEIQKAL	F4KE96	1	2281676	771151	1	3493676	6541326	771151	3493676	4.53	-2281676	2.87	6541326	no	yes	no	yes
O04036	Sugar transporter ERD6	ERD6	AT1G08930	encodes a putative sucrose transporter whose gene expression is induced by dehydration and cold. The mRNA is cell-to-cell mobile.	EARLY RESPONSE TO DEHYDRATION 6 (ERD6)	S	38	FPNEDAFLESGLSRKSPREVKKPQNDDGECR	O04036	1.95592e+08	127810251	101984976	65748751	114286751	196407501	-1.92	-1.71	1.12	-1.94	1.54	2.99	no	yes	no	yes
O04314	PYK10-binding protein 1	PBP1	AT3G16420	The PBP1(PYK10-binding protein 1) assists the PYK10 (beta-glucosidase complex) in its activity and may act like a molecular chaperone that facilitates the correct polymerization of PYK10, when tissues are damaged and subcellular structures are destroyed by pests. The mRNA is cell-to-cell mobile.	PYK10-BINDING PROTEIN 1 (PBP1)	S	20	VEAQGGKGANLWDDGSTHDAVTKIQLAAGID	O04314	5.58467e+06	13106501	12152001	7157001	21880501	21832001	2.18	3.92	1.8	-1.83	1.67	3.05	no	yes	no	yes
O22187	Probable receptor-like protein kinase At2g23200		AT2G23200	Protein kinase superfamily protein;(source:Araport11)		S	786	REAHEEDSTAINSGGSLVAPRLMVSDSFSTN	O22187	8.64583e+06	5392376	2111651	2622751	3651076	10009376	-4.09	-2.37	1.73	-2.06	1.86	3.82	no	yes	no	yes
O22187	Probable receptor-like protein kinase At2g23200		AT2G23200	Protein kinase superfamily protein;(source:Araport11)		S	453	VEGTVWSPLPLHRGGSSDNRPISQYHNSPLR	O22187	3.34147e+07	16117251	20742051	7485751	28705251	52111751	-1.61	-1.16	1.38	-2.15	3.23	6.96	no	yes	no	yes
O23463	Calmodulin-binding transcription activator 5	CMTA5				S	178	ITDHLSPKIVAEDTSSGVHNTCNTGFEVRSN	O23463	1	1569526	1	380151	1	8372576	1	1	1	-4.13	5.33	22.02	no	yes	no	yes
O23617	Alpha,alpha-trehalose-phosphate synthase [UDP-forming] 5	TPS5	AT4G17770	Encodes an enzyme putatively involved in trehalose biosynthesis. The protein has a trehalose synthase (TPS)-like domain that may or may not be active as well as a trehalose phosphatase (TPP)-like domain. Phosphorylated TPS5 extracted from Arabidopsis cells binds directly to 14-3-3 isoforms. The mRNA is cell-to-cell mobile.	TREHALOSE PHOSPHATASE/SYNTHASE 5 (TPS5)	S	7	_________MVSRSYSNLLDLASGNFHSFSR	O23617	9.81213e+06	6380076	1	1	1	16747376	-9.81213e+06	-9.81213e+06	1	-6380076	2.62	16747376	no	yes	no	yes
O24527		SIK1	AT1G69220	Encodes serine/threonine kinase 1 (SIK1), a Hippo homolog. Regulates cell proliferation and cell expansion.	(SIK1)	S	235	DNRKMQQQNSKMSTTSLPDSITREDPTTKYE	O24527	3.35102e+07	14902876	16893051	7782176	13805976	23317501	-1.98	-2.43	-1.22	-1.92	1.56	3	no	yes	no	yes
O48661	Spermidine synthase 2	SPDSYN2	AT1G70310	Spermidine synthase.	SPERMIDINE SYNTHASE 2 (SPDS2)	S	147	GGGDGGVLREVARHSSVEQIDICEIDKMVVD	O48661	3.05147e+06	2797001	5851826	1	6415151	6976026	1.92	2.1	1.1	-2797001	2.49	6976026	no	yes	no	yes
O48837	Receptor like protein kinase S.2	LECRKS2	AT2G32800	protein kinase family protein;(source:Araport11)	L-TYPE LECTIN RECEPTOR KINASE S.2 (LECRK-S.2)	S	290	HKIDETEHDSSYDSVSSFRNHQFRVADSTRI	O48837	1	3275451	1	911176	1739201	4944326	1	1739201	1739201	-3.59	1.51	5.43	no	yes	no	yes
O48963	Phototropin-1	PHOT1	AT3G45780	Blue-light photoreceptor. Contains a light activated serine-threonine kinase domain and LOV1 and LOV2 repeats. Mutants are defective in blue-light response. Mediates blue light-induced growth enhancements. PHOT1 and PHOT2 mediate blue light-dependent activation of the plasma membrane H+-ATPase in guard cell protoplasts. PHOT1 undergoes blue-light-dependent autophosphorylation. At least eight phos…	PHOTOTROPIN 1 (PHOT1)	S	12	____MEPTEKPSTKPSSRTLPRDTRGSLEVF	O48963	33490001	3963751	9034001	2254376	4077751	23805001	-3.71	-8.21	-2.22	-1.76	6.01	10.56	no	yes	no	yes
O49378		F10N7.50	AT4G32140	EamA-like transporter family;(source:Araport11)		S	87	NKIPALTDDSSVELGSPLRHKIIEMGLQGTI	O49378	6939801	7677926	7493201	3243051	9651576	14327401	1.08	1.39	1.29	-2.37	1.87	4.42	no	yes	no	yes
O49403	Heat stress transcription factor A-4a	HSFA4A	AT4G18880	Encodes a member of Heat Stress Transcription Factor(Hsf) family that is a substrate of the MPK3/MPK6 signaling and regulates stress responses.	HEAT SHOCK TRANSCRIPTION FACTOR A4A (HSF A4A)	S	239	EENKTCVVVREEGSTSPSSHTREHQVEQLES	O49403	8.76383e+06	4742776	2826026	2339176	6001576	11041376	-3.1	-1.46	2.12	-2.03	2.33	4.72	no	yes	no	yes
O49839	Protein kinase 2A, chloroplastic	APK2A	AT1G14370	Encodes protein kinase APK2a. Protein is N-myristoylated.	PROTEIN KINASE 2A (APK2A)	S	14	__MGNCLDSSAKVDNSNHSPHANSASSGSKV	O49839	7.38507e+06	5899351	5517576	3411751	6724726	9949201	-1.34	-1.1	1.22	-1.73	1.69	2.92	no	yes	no	yes
O64851		At2g26190	AT2G26190	IQM4 is a plastid localized, Ca2+ independent calmodulin binding protein that is involved in promoting seed dormancy.	(IQM4)	S	509	TRFPSPYGPIPSPRPSPRVRVSPRLAYMGIP	O64851	6078101	8305276	2937276	4698801	5067126	13449501	-2.07	-1.2	1.73	-1.77	1.62	2.86	no	yes	no	yes
O80345	Cyclin-dependent kinase F-1	CDKF-1	AT4G28980	Encodes a CDK-activating kinase that regulates root initial cell differentiation. Phosphorylates CDKD2 and CDKD3, but not CDKD1. Controls CDK activities and basal transcription.	CDK-ACTIVATING KINASE 1AT (CAK1AT)	S	208	GETSEPPEVIPDYENSPRQGSDGQEREAMSK	O80345	1.49883e+07	5785501	14918726	3584501	8034501	11448251	-1	-1.87	-1.86	-1.61	1.98	3.19	no	yes	no	yes
O80386		CIP7	AT4G27430	Positive regulator of light-regulated genes. Novel nuclear protein which requires light for its high level expression. The mRNA is cell-to-cell mobile.	COP1-INTERACTING PROTEIN 7 (CIP7)	S	986	ITTKHYSEDVGEVQASQEKPVSPKKSVTFSE	O80386	1.14271e+07	2969801	3059176	607926	4304401	5323901	-3.74	-2.65	1.41	-4.89	1.79	8.76	no	yes	no	yes
O80623	Probable receptor-like protein kinase At2g39360		AT2G39360	Protein kinase superfamily protein;(source:Araport11)	CURVY1 (CVY1)	S	463	SRGDDHQIKKNETGESLIFSSSKIGYRYPLA	O80623	6021801	3257701	4097526	1806401	3603826	5036551	-1.47	-1.67	-1.14	-1.8	1.55	2.79	no	yes	no	yes
O80837	Remorin	DBP	AT2G45820	Lipid raft regulatory protein, crucial for plasma membrane nanodomain assembly to control plasmodesmata aperture and functionality.	REMORIN 1.3 (Rem1.3)	S	64	VVEKPIEEHTPKKASSGSADRDVILADLEKE	O80837	477700001	354042001	314685951	202227001	408645001	540900001	-1.52	-1.17	1.3	-1.75	1.53	2.67	no	yes	no	yes
O80920	Abscisic acid receptor PYL4	PYL4	AT2G38310	Encodes a member of the PYR (pyrabactin resistance )/PYL(PYR1-like)/RCAR (regulatory components of ABA receptor) family proteins with 14 members. PYR/PYL/RCAR family proteins function as abscisic acid sensors. Mediate ABA-dependent regulation of protein phosphatase 2Cs ABI1 and ABI2. The mRNA is cell-to-cell mobile.	PYR1-LIKE 4 (PYL4)	S	86	VRRFDNPQAYKHFLKSCSVIGGDGDNVGSLR	O80920	1	19908001	13147501	1	13081251	32485751	13147501	13081251	-1.01	-19908001	1.63	32485751	no	yes	no	yes
O81283	Translocase of chloroplast 159, chloroplastic	TOC159	AT4G02510	An integral membrane GTPase that functions as a transit-sequence receptor required for the import of proteins necessary for chloroplast biogenesis. Located in the outer chloroplast membrane. Phosphorylation of the G-domains regulate translocon assembly. The mRNA is cell-to-cell mobile.	TRANSLOCON AT THE OUTER ENVELOPE MEMBRANE OF CHLOROPLASTS 159 (TOC159)	S	448	FDPIGQGEGGEVELESDKATEEGGGKLVSEG	O81283	1.20967e+07	3931251	10816001	1	5171001	14863501	-1.12	-2.34	-2.09	-3931251	3.78	14863501	no	yes	no	yes
O81283	Translocase of chloroplast 159, chloroplastic	TOC159	AT4G02510	An integral membrane GTPase that functions as a transit-sequence receptor required for the import of proteins necessary for chloroplast biogenesis. Located in the outer chloroplast membrane. Phosphorylation of the G-domains regulate translocon assembly. The mRNA is cell-to-cell mobile.	TRANSLOCON AT THE OUTER ENVELOPE MEMBRANE OF CHLOROPLASTS 159 (TOC159)	S	303	SDKAIEEVEEKFTSESDSIADSSKLESVDTS	O81283	1	3609251	1	1	1	6974501	1	1	1	-3609251	1.93	6974501	no	yes	no	yes
O81472		T15F16.3	AT4G08480	Encodes a member of the A1 subgroup of the MEKK (MAPK/ERK kinase kinase) family. MEKK is another name for Mitogen-Activated Protein Kinase Kinase Kinase (MAPKKK or MAP3K). This subgroup has four members: At4g08500 (MEKK1, also known as ARAKIN, MAP3Kb1, MAPKKK8), At4g08480 (MEKK2, also known as MAP3Kb4, MAPKKK9), At4g08470 (MEKK3, also known as MAP3Kb3, MAPKKK10) and At4g12020 (MEKK4, also known a…	MITOGEN-ACTIVATED PROTEIN KINASE KINASE KINASE 9 (MAPKKK9)	S	511	SINTSWQKGQLLRQGSFGSVYEAISEDGDFF	O81472	5.09433e+06	3684451	3492926	1225976	4734776	9192451	-1.46	-1.08	1.36	-3.01	2.49	7.5	no	yes	no	yes
O82265	Sister-chromatid cohesion protein 3	SCC3	AT2G47980	Essential to the monopolar orientation of the kinetochores during meiosis.	SISTER-CHROMATID COHESION PROTEIN 3 (SCC3)	S	424	GELVYDHLIAQKFNSSPSSLTGHDDSSSEIH	O82265	1.20823e+07	11270526	9601201	7185926	6611751	18310751	-1.26	-1.83	-1.45	-1.57	1.62	2.55	no	yes	no	yes
P0DO24			AT5G08660	D-lactate dehydrogenase (DUF668);(source:Araport11)	PSK SIMULATOR 3 (PSI3)	S	88	EDNFYDGIPTYTMAPSQKIRSAKSTQTAVSK	P0DO24	9084101	8569851	8505926	5033001	8777651	20497001	-1.07	-1.03	1.03	-1.7	2.39	4.07	no	yes	no	yes
P11832	Nitrate reductase [NADH] 1	NIA1	AT1G77760	Encodes the cytosolic minor isoform of nitrate reductase (NR). Involved in the first step of nitrate assimilation, it contributes about 15% of the nitrate reductase activity in shoots. Similar to molybdopterin oxidoreductases at the N-terminus, and to FAD/NAD-binding cytochrome reductases at the C-terminus. Cofactors: FAD, heme iron (cytochrome B-557), and molybdenum-pterin.	NITRATE REDUCTASE 1 (NIA1)	S	27	TMNGVAHAFKPPLVPSPRSFDRHRHQNQTLD	P11832	2.02563e+06	1.23919e+06	2784501	1	9685176	14092751	1.37	4.78	3.48	-1.23919e+06	11.37	14092751	no	yes	no	yes
Q9FX54	Glyceraldehyde-3-phosphate dehydrogenase GAPC1, cytosolic;Glyceraldehyde-3-phosphate dehydrogenase GAPC2, cytosolic	GAPC1;GAPC2	AT1G13440	The expression level of GAPC-2 is upregulated in Arabidopsis seedlings exposed to cadmium.	GLYCERALDEHYDE-3-PHOSPHATE DEHYDROGENASE C2 (GAPC2)	S	207	VDGPSMKDWRGGRAASFNIIPSSTGAAKAVG	Q9FX54	1.00663e+08	73620001	63545001	28422501	93267501	178982501	-1.58	-1.08	1.47	-2.59	2.43	6.3	no	yes	no	yes
P25873	50S ribosomal protein L15, chloroplastic	RPL15	AT3G25920	encodes a plastid ribosomal protein CL15, a constituent of the large subunit of the ribosomal complex	RIBOSOMAL PROTEIN L15 (RPL15)	S	110	KQKRKGRGISAGQGASCGFGMRGQKSRSGPG	P25873	1	652976	865501	1	1	1379501	865501	1	-865501	-652976	2.11	1379501	no	yes	no	yes
P38666	60S ribosomal protein L24-2;60S ribosomal protein L24-1	RPL24B;RPL24A	AT3G53020	RPL24B encodes ribosomal protein L24, homolog of cytosolic RPL24, found in archaea and higher eukaryotes. Arabidopsis has two RPL24 homologs, RPL24A (AT2G36620) and RPL24B. Mutants showed defects in apical-basal gynoecium patterning similar to previously described ett and mp mutants. Transformation of stv1-1 mutant with a uORF-eliminated ETT construct partially suppressed the stv1 gynoecium pheno…	SHORT VALVE1 (STV1)	S	28	QKIYPGRGIRFIRSDSQVFLFLNSKCKRYFH	P38666	26111501	34023251	36419001	17889601	18587251	58531001	1.39	-1.4	-1.96	-1.9	1.72	3.27	no	yes	no	yes
P43298	Probable receptor protein kinase TMK1	TMK1	AT1G66150	Receptor-like transmembrane kinase I (TMK1); key regulator in auxin signaling. High auxin and TMK1 play essential and positive roles in ABA signaling through regulating ABA INSENSITIVE 1 and 2 (ABI1/2). Inhibits the phosphatase activity of ABI2 by direct phosphorylation of threonine 321 (T321), a conserved phosphorylation site in ABI2 proteins, whose phosphorylation status is important for both a…	TRANSMEMBRANE KINASE 1 (TMK1)	S	518	FCWYKKRQKRFSGSESSNAVVVHPRHSGSDN	P43298	3.26963e+06	10769501	3263251	4558751	1229226	29577501	-1	-2.66	-2.65	-2.36	2.75	6.49	no	yes	no	yes
P43298	Probable receptor protein kinase TMK1	TMK1	AT1G66150	Receptor-like transmembrane kinase I (TMK1); key regulator in auxin signaling. High auxin and TMK1 play essential and positive roles in ABA signaling through regulating ABA INSENSITIVE 1 and 2 (ABI1/2). Inhibits the phosphatase activity of ABI2 by direct phosphorylation of threonine 321 (T321), a conserved phosphorylation site in ABI2 proteins, whose phosphorylation status is important for both a…	TRANSMEMBRANE KINASE 1 (TMK1)	S	519	CWYKKRQKRFSGSESSNAVVVHPRHSGSDNE	P43298	1	3933576	622476	2331051	1229226	6440676	622476	1229226	1.97	-1.69	1.64	2.76	no	yes	no	yes
P51414	60S ribosomal protein L26-1	RPL26A	AT3G49910	Translation protein SH3-like family protein;(source:Araport11)		S	22	VTSSRRKNRKAHFTASSSERRVIMSSPLSTD	P51414	11690001	6714951	6931501	4233001	7979151	12486751	-1.69	-1.47	1.15	-1.59	1.86	2.95	no	yes	no	yes
P51430	40S ribosomal protein S6-2	RPS6B;EMB3010	AT5G10360	RPS6A and RPS6B are fully redundant and essential during gametogenesis.	EMBRYO DEFECTIVE 3010 (EMB3010)	S	241	DRRSESLAKKRSRLSSAPAKPVAA_______	P51430	448528001	685962501	404992001	283628001	563750501	1241335001	-1.11	1.26	1.39	-2.42	1.81	4.38	yes	yes	no	yes
P57720	Chorismate synthase, chloroplastic;Chorismate synthase	EMB1144	AT1G48850	Flavoenzyme-encoding gene essential for embryo development.	EMBRYO DEFECTIVE 1144 (EMB1144)	S	53	LRTQTRKNFQIQATGSSYGTHFRVSTFGESH	P57720	4512601	2187976	1991251	1	771851	3631726	-2.27	-5.85	-2.58	-2187976	1.66	3631726	no	yes	no	yes
P59230	60S ribosomal protein L10a-2	RPL10AB	AT2G27530	Encodes ribosomal protein L10aP. Identified in a screen for enhancers of as1. as1/pgy double mutants show defects in leaf vascular patterning and adaxial cell fate. Double mutant analysis indicates pgy genes function in the same pathway as REV, KAN1 and KAN2.	PIGGYBACK1 (PGY1)	S	105	KKLNKNKKLVKKLAKSYHAFLASESVIKQIP	P59230	1	6686176	1222851	1924251	1272026	11981001	1222851	1272026	1.04	-3.47	1.79	6.23	no	yes	no	yes
P92963	Ras-related protein RABB1c	RABB1C	AT4G17170	member of RAB gene family	RAB GTPASE HOMOLOG B1C (RABB1C)	S	182	IYKKIQDGVFDVSNESYGIKVGYGGIPGPSG	P92963	1	3461101	1	1	3006976	6629476	1	3006976	3006976	-3461101	1.92	6629476	no	yes	no	yes
P92974	Ubiquitin-activating enzyme E1 2	UBA2	AT5G06460	Encodes a ubiquitin-activating enzyme (E1), involved in the first step in conjugating multiple ubiquitins to proteins targeted for degradation. Gene is expressed in most tissues examined. The mRNA is cell-to-cell mobile.	UBIQUITIN ACTIVATING ENZYME 2 (UBA 2)	S	16	MEPFVVKENIIASASSPMKKRRIDHTESADG	P92974	1.99187e+07	13286251	16683951	7402326	15470576	23304026	-1.19	-1.29	-1.08	-1.79	1.75	3.15	no	yes	no	yes
P93755	Zinc finger CCCH domain-containing protein 30		AT2G41900	AtOXS2 specifcally entered the nuclear under salt stress. Te specifc nuclear localization of AtOXS2 could play a role in salt tolerance at the molecular level. Tese results implied that AtOXS2 might target some downstream cis-elements which are required for salt stress responses	OXIDATIVE STRESS 2 (OXS2)	S	648	WGMSSEALGKLRSSSSFDGDEPDVSWVQSLV	P93755	3.60527e+06	2273226	1	1	1594451	4759501	-3.60527e+06	-2.26	1594451	-2273226	2.09	4759501	no	yes	no	yes
P93824	1-aminocyclopropane-1-carboxylate oxidase homolog 6		AT1G04350	encodes a protein whose sequence is similar to 2-oxoglutarate-dependent dioxygenase		S	45	ITEIPRIFCLPQGSLSDKKPFVSTTDFAIPI	P93824	1	539501	1902426	1	1	1485701	1902426	1	-1902426	-539501	2.75	1485701	no	yes	no	yes
Q05999	Serine/threonine-protein kinase D6PKL3	D6PKL3	AT3G27580	D6PK family kinase involved in pulse-induced phototropism but also for time-dependent second positive phototropism, and continuous light-induced hypocotyl phototropism.D6PKL3 is polarly localized within the plasma membrane. It is involved in pollen aperture formation. The protein is localized within distinct regions of the pollen plasma membrane and mutants are also defective in pollen aperture f…	(ATPK7)	S	88	SIIRKKKQSEPRFYSSPTNTFYTEAKQSFTN	Q05999	3.23143e+07	23443001	17818526	6273251	34999001	45110501	-1.81	1.08	1.96	-3.74	1.92	7.19	yes	yes	no	yes
Q0WMJ7		At3g01860;F28J7.19	AT3G01860	hypothetical protein;(source:Araport11)		S	203	RSAALGRCVPRLVSCSSFTDRRRNMMTSHAP	Q0WMJ7	1.33633e+07	8509026	10933201	5268676	4936476	14544001	-1.22	-2.71	-2.21	-1.62	1.71	2.76	no	yes	no	yes
Q0WNW4	Myosin-binding protein 3	MYOB3	AT5G16720	caldesmon-like protein (Protein of unknown function, DUF593);(source:Araport11)	MYOSIN BINDING PROTEIN 3 (MYOB3)	S	605	SQGLPESDEKNFGSDSEKLEIIKQVDSVYER	Q0WNW4	26933001	13570751	19061001	8633751	16583801	22597751	-1.41	-1.62	-1.15	-1.57	1.67	2.62	no	yes	no	yes
Q0WPK4		At1g79090	AT1G79090	Encodes a component of the mRNA decapping machinery that is found in complexes with and is phosphorylated by MPK4. The protein can be found in P-bodies after treatment with PAMPs. Pat1 mutants exhibit dwarfism and de-repressed immunity dependent on the immune receptor SUMM2. The pat1 constitutive defense phenotype is suppressed by summ2 such that pat1 summ2 mutants display a wild-type phenotype i…	ARABIDOPSIS HOMOLOG OF YEAST PAT1 (PAT1)	S	342	GMQPQLFNSHLSRSSSSGNYDGMLGFGDLRE	Q0WPK4	1	119000001	1	1	41197501	202410001	1	41197501	41197501	-119000001	1.7	202410001	no	yes	no	yes
Q0WV86		At3g48200	AT3G48200	transmembrane protein;(source:Araport11)		S	989	KMIKNKIPVAQLEARSSSNGGTTPEFRYRNS	Q0WV86	1.64507e+06	4071426	24444751	2621751	1501701	11949926	14.86	-1.1	-16.28	-1.55	2.94	4.56	no	yes	no	yes
Q0WV86		At3g48200	AT3G48200	transmembrane protein;(source:Araport11)		S	990	MIKNKIPVAQLEARSSSNGGTTPEFRYRNSS	Q0WV86	1.64507e+06	4071426	1	2621751	1501701	11949926	-1.64507e+06	-1.1	1501701	-1.55	2.94	4.56	no	yes	no	yes
Q1PDV6		At5g18610	AT5G18610	Encodes a receptor-like cytoplasmic kinase that is an immediate downstream component of the chitin receptor CERK1 and contributes to the regulation of chitin-induced immunity.	(PBL27)	S	39	ELSAKDGSVTQSHHISLDKSKSRRGPEQKKE	Q1PDV6	2668801	4399876	1872026	1728776	3410801	9212151	-1.43	1.28	1.82	-2.55	2.09	5.33	yes	yes	no	yes
Q38937	Rac-like GTP-binding protein ARAC5	ARAC5	AT1G75840	Belongs to the plant-specific ROP group of Rho GTPases; localized to the plasma membrane of tips of root hairs; involved in polar growth control. The mRNA is cell-to-cell mobile.	RAC-LIKE GTP BINDING PROTEIN 5 (ARAC5)	S	152	PITTNQGEELKKLIGSPIYIECSSKTQQNVK	Q38937	1.32797e+06	2260826	587676	1	1	5828151	-2.26	-1.32797e+06	-587676	-2260826	2.58	5828151	no	yes	no	yes
Q39032	Phosphoinositide phospholipase C 1	PLC1	AT5G58670	phosphatidylinositol-specific phospholipase C is induced to a significant extent under various environmental stresses, such as dehydration, salinity, and low temperature. May play a role in secondary ABA response. There are two genes called ATPLC1, one corresponding to AT4g38530 and one corresponding ot AT5g58670 (this one).	PHOSPHOLIPASE C1 (PLC1)	S	260	LISTKPPKEYLQTQISKGSTTDESTRAKKIS	Q39032	107982001	87164251	73931251	52660751	59442001	132860501	-1.46	-1.82	-1.24	-1.66	1.52	2.52	no	yes	no	yes
Q39183	Serine/threonine-protein kinase D6PKL2	D6PKL2	AT5G47750	D6PK family kinase involved in pulse-induced phototropism and continuous light-induced hypocotyl phototropism, minor contribution to time-dependent phototropism.	D6 PROTEIN KINASE LIKE 2 (D6PKL2)	S	127	DGTSSLGKTSGSAKLSGRLDFMESGKSSICR	Q39183	3.21903e+06	2044176	1905626	987676	2347276	4294826	-1.69	-1.37	1.23	-2.07	2.1	4.35	no	yes	no	yes
Q39222	Ras-related protein RABA1b	RABA1B	AT1G16920	small GTP-binding protein (Rab11)similar to YPT3/RAB11 proteins in yeast and mammals, respectively. YPT3/RAB11 is involved in intracellular protein trafficking.	RAB GTPASE HOMOLOG A1B (RABA1b)	S	192	ITSKKQVEAGEDGNASVPKGEKIEVKNDVSA	Q39222	8.15667e+06	3807101	3965926	474676	5162476	13678501	-2.06	-1.58	1.3	-8.02	3.59	28.82	no	yes	no	yes
Q570B4	3-ketoacyl-CoA synthase 10	FDH	AT2G26250	epidermis-specific, encodes KCS10, a putative 3-ketoacyl-CoA synthase. probably involved in the synthesis of long-chain lipids found in the cuticle.	3-KETOACYL-COA SYNTHASE 10 (KCS10)	S	428	SFSTSATAKTNGIKSSSSDLSKPYIPDYKLA	Q570B4	2.75733e+07	4516751	1	1	6973251	12139501	-2.75733e+07	-3.95	6973251	-4516751	2.69	12139501	no	yes	no	yes
Q9MAH0	Phosphoenolpyruvate carboxylase 2;Phosphoenolpyruvate carboxylase 3;Phosphoenolpyruvate carboxylase 1	PPC2;PPC3;PPC1	AT1G53310	Encodes one of four Arabidopsis phosphoenolpyruvate carboxylase proteins.Plays an important role in carbon and nitrogen metabolism.	PHOSPHOENOLPYRUVATE CARBOXYLASE 1 (PPC1)	S	754	RLATPELEYGRMNIGSRPSKRKPSGGIESLR	Q9MAH0	7.01497e+06	3450251	3465326	1416826	5317101	6601751	-2.02	-1.32	1.53	-2.44	1.91	4.66	no	yes	no	yes
Q5W7F2	ADP-ribosylation factor GTPase-activating protein AGD3	AGD3	AT5G13300	Belongs to 15-member small GTPase gene family, ARF-GAP domain proteins (AGD); corresponds to AGD3, and is one of four proteins belonging to class 1, together with AGD1, AGD2 and AGD4. The protein contains four domains: BAR domain, PH domain, an ARF-GAP domain, and two Ankyrin repeats. In sfc mutants, the secondary and tertiary veins of cotyledons, leaves, sepals and petals are largely replaced by…	SCARFACE (SFC)	S	256	MQEYKRQVDRESRWGSNGSNGSPNGDGIQAI	Q5W7F2	3.49733e+06	3543251	9557501	1402826	4542951	11651826	2.73	1.3	-2.1	-2.53	3.29	8.31	no	yes	no	yes
Q67XD9	Alkaline/neutral invertase CINV2	CINV2	AT4G09510	CINV2 appears to function as a neutral invertase based on the phenotype of a cinv1(AT1G35580)/cinv2 double mutant. It is predicted to be a cytosolic enzyme. CINV1, CINV2, and possibly other cytosolic invertases may play an important role in supplying carbon from sucrose to non-photosynthetic tissues.	CYTOSOLIC INVERTASE 2 (CINV2)	S	63	ERSMSELSTGYVRQDSILEMAHSPGSRSMVD	Q67XD9	2.19227e+07	14760251	12733726	8940576	18854426	27598501	-1.72	-1.16	1.48	-1.65	1.87	3.09	no	yes	no	yes
Q6AWT8	Guanine nucleotide-binding protein subunit gamma 3	GG3	AT5G20635	Encodes an atypical heterotrimeric G-protein gamma-subunit involved in guard cell K+-channel regulation and morphological development.	ARABIDOPSIS G PROTEIN GAMMA SUBUNIT 3 (AGG3)	S	37	SSSLAPSSLPPPRPKSPPEYPDLYGKRREAA	Q6AWT8	15739001	13210751	25589001	1	1	28931001	1.63	-15739001	-25589001	-13210751	2.19	28931001	no	yes	no	yes
Q6AWX0	D-xylose-proton symporter-like 2	At5g17010	AT5G17010	Major facilitator superfamily protein;(source:Araport11)		S	22	QQQPISSVSREFGKSSGEISPEREPLIKENH	Q6AWX0	2.83003e+08	215106501	155175001	36791501	177224751	446841001	-1.82	-1.6	1.14	-5.85	2.08	12.15	no	yes	no	yes
Q6DBH0		At5g01450	AT5G01450	RING/U-box superfamily protein;(source:Araport11)	ABERRANT POLLEN DEVELOPMENT 2 (APD2)	S	54	DRPPWNRSEYDYRHGSVVASENVRNNSTSED	Q6DBH0	3.62413e+06	2093876	377601	1.31522e+06	1534251	6226626	-9.6	-2.36	4.06	-1.59	2.97	4.73	no	yes	no	yes
Q6ICY4	Metal tolerance protein C2	MTPC2;At3g12100	AT3G12100	Cation efflux family protein;(source:Araport11)	METAL TRANSPORT PROTEIN 5 (MTP5)	S	35	SSDVGYAANDRRLAYSRSFQQSHGPRTPAVT	Q6ICY4	2.26387e+07	17782751	9354751	8243451	19072426	28521501	-2.42	-1.19	2.04	-2.16	1.6	3.46	no	yes	no	yes
Q6NPP4	Calmodulin-binding transcription activator 2	CMTA2	AT5G64220	CAMTA2 proteins bind to the AtALMT1 promoter at in vitro. The gene itself is Al inducible, and AtALMT1 expression is partially repressed in camta2 mutant. The mRNA is cell-to-cell mobile.	CALMODULIN-BINDING TRANSCRIPTION ACTIVATOR 2 (CAMTA2)	S	1014	LTVVEGFRENEASSSSALKNNTEEAANYNEE	Q6NPP4	4.52553e+06	2610726	5646026	1522226	7925851	49935001	1.25	1.75	1.4	-1.72	19.13	32.8	no	yes	no	yes
Q6NPP4	Calmodulin-binding transcription activator 2	CMTA2	AT5G64220	CAMTA2 proteins bind to the AtALMT1 promoter at in vitro. The gene itself is Al inducible, and AtALMT1 expression is partially repressed in camta2 mutant. The mRNA is cell-to-cell mobile.	CALMODULIN-BINDING TRANSCRIPTION ACTIVATOR 2 (CAMTA2)	S	172	GSVNVDSTATRSSILSPLCEDADSGDSRQAS	Q6NPP4	1.38487e+07	13432751	7083251	8546076	6035501	20299751	-1.96	-2.29	-1.17	-1.57	1.51	2.38	no	yes	no	yes
Q84WF5	Probable VAMP-like protein At1g33475		AT1G33475	SNARE-like superfamily protein;(source:Araport11)		S	101	LEKLRDELKEANKKNSRGSFSGSISFSNVQD	Q84WF5	6.18377e+06	8271576	7718226	2771751	7107401	14521401	1.25	1.15	-1.09	-2.98	1.76	5.24	no	yes	no	yes
Q84WV4		At4g01810	AT4G01810	Sec23 homolog , forms a distinct clade with SEC23D.Mutants have defects in pollen exine patterning, tapetal development and pollen intine formation.	(ATSEC23A)	S	69	PDQMSSPSMKSPSLLSPANGIRTGSPIPRLS	Q84WV4	7561601	9150751	1490051	5493701	3787401	15495751	-5.07	-2	2.54	-1.67	1.69	2.82	no	yes	no	yes
Q8GUM4	Uncharacterized membrane protein At3g27390		AT3G27390	transmembrane protein;(source:Araport11)		S	337	FSGPVPRLGSVKNASSMRGGSVRVPMIDIKP	Q8GUM4	6.89573e+07	47762501	78598751	30530101	38761401	91560001	1.14	-1.78	-2.03	-1.56	1.92	3	no	yes	no	yes
Q8GXA4	WPP domain-interacting protein 1	WIP1	AT4G26455	Encodes an outer nuclear membrane protein that anchors RanGAP1 to the nuclear envelope. It interacts with SUN proteins and is required for maintaining the elongated nuclear shape of epidermal cells.	WPP DOMAIN INTERACTING PROTEIN 1 (WIP1)	S	228	HRGESVDFEKENSYSSLESDSRKQSGRMMDY	Q8GXA4	4961201	1219651	2851451	1	551401	2332276	-1.74	-9	-5.17	-1219651	1.91	2332276	no	yes	no	yes
Q8GXW8			AT1G04780	Ankyrin repeat family protein;(source:Araport11)		S	615	FQWIKTPSQRPSTSSSSGGFNIGKAENDQDP	Q8GXW8	9275001	6968951	5634751	1	1	16060751	-1.65	-9275001	-5634751	-6968951	2.3	16060751	no	yes	no	yes
Q8H0T4	E3 ubiquitin-protein ligase UPL1;E3 ubiquitin-protein ligase UPL2	UPL1;UPL2	AT1G70320	encodes a ubiquitin-protein ligase-like protein containing a HECT domain. There are six other HECT-domain UPLs in Arabidopsis.	UBIQUITIN-PROTEIN LIGASE 2 (UPL2)	S	2285	ERRRQTGRSSFDRSGSEVHGFQHPLFSRPSQ;ERRRQTGRSSLDRSGSEVHGFQHPLFSRPSQ	Q8H0T4	7.26597e+06	5304051	2309951	2769251	2206701	8044826	-3.15	-3.29	-1.05	-1.92	1.52	2.91	no	yes	no	yes
Q8GYL3	Ubiquitin-like-specific protease 1A	ULP1A	AT3G06910	Encodes a deSUMOylating enzyme. In vitro it has both peptidase activity and isopeptidase activity: it can cleave the C-terminal residues from SUMO to activate it for attachment to a target protein and it can also act on the isopeptide bond between SUMO and another protein. In vitro assays suggest that this enzyme is active against SUMO1 and SUMO2. It has weak activity with SUMO3 and cannot act on…	UB-LIKE PROTEASE 1A (ULP1A)	S	125	LTRNNDMWKRNALDSSLRYRTDREVIDVDDE	Q8GYL3	7.03733e+06	11000101	8874251	1	13005001	25230251	1.26	1.85	1.47	-11000101	2.29	25230251	no	yes	no	yes
Q8GZ92	Protein Brevis radix-like 4	BRXL4	AT5G20540	Belongs to five-member BRX gene family. Arabidopsis BRX genes share high levels of similarity among each others, with several conserved domains. The most distinct is BRX domain - highly conserved in all BRX genes among distantly related species. This protein-protein interaction domain is required and sufficient for BRX activity.	BREVIS RADIX-LIKE 4 (BRXL4)	S	93	ESDQRFKMLYGRSNSSITATAAVAATQQQQP	Q8GZ92	7.98433e+06	10677001	13277501	2796001	15656751	17497001	1.66	1.96	1.18	-3.82	1.64	6.26	no	yes	no	yes
Q8H184	Probable sugar phosphate/phosphate translocator At1g06470		AT1G06470	Nucleotide/sugar transporter family protein;(source:Araport11)		S	45	FGIENETGKETNGSRSFDVGYSSGDTLETLP	Q8H184	5547401	3152551	6293476	1801351	1308376	9193876	1.13	-4.24	-4.81	-1.75	2.92	5.1	no	yes	no	yes
Q8H1F2	Regulator of G-protein signaling 1	RGS1	AT3G26090	Encodes AtRGS1, a putative membrane receptor for D-glucose. Also functions as a regulator of G-protein signaling. Has GTPase-accelerating activity. Regulates the activity of AtGPA1. Lines over-expressing the gene are more tolerant to dehydration and root elongation. These phenotypes are dependent on ABA. Nuclear localization of the protein is dependent on ABA. RGS1 endocytosis is induced by JA wh…	REGULATOR OF G-PROTEIN SIGNALING 1 (RGS1)	S	431	ESCHEAMHKEGYSFSSPRLSSVQGSDDPFYQ	Q8H1F2	9.54933e+06	6608751	1	1	1	11751001	-9.54933e+06	-9.54933e+06	1	-6608751	1.78	11751001	no	yes	no	yes
Q8L6X7		At4g22290	AT4G22290	Paralog of SHOU4-like. Predicted transmembrane protein.	(SHOU4L2)	S	137	GLITSGSLGSSGPILSGSRRSGQLDHQLSNL	Q8L6X7	1832201	17188001	19426351	6224251	17924751	49633751	10.6	9.78	-1.08	-2.76	2.89	7.97	no	yes	no	yes
Q8L7K7			AT1G75400	RING/U-box superfamily protein;(source:Araport11)		S	186	RRARRSPGHQLFRQVSDSQILGLKSPINNYS	Q8L7K7	21607001	13977251	20866251	5198501	1	23366251	-1.04	-21607001	-20866251	-2.69	1.67	4.49	no	yes	no	yes
Q8LGD5	Protein MKS1	MKS1	AT3G18690	Encodes a nuclear-localized member of a plant specific gene family involved in mediating responses to pathogens. Interacts with WRKY transcriptional regulators.	MAP KINASE SUBSTRATE 1 (MKS1)	S	108	ISSGVFLESGGGGDVSPAARLASTENASPRG	Q8LGD5	2.63473e+06	1119276	593901	1	1138151	9627001	-4.44	-2.31	1.92	-1119276	8.6	9627001	no	yes	no	yes
Q8RWY6	CLIP-associated protein	CLASP				S	552	YGTSAIVAMDRSSNLSSGGSLSSGLLLSQSK	Q8RWY6	4.59107e+06	3778726	1446476	1909976	3123526	7279751	-3.17	-1.47	2.16	-1.98	1.93	3.81	no	yes	no	yes
Q8RY18	MATH domain-containing protein At5g43560		AT5G43560	Encodes MUSE14, a TRAF domain protein. Regulates the turnover of nucleotide-binding domain and leucine-rich repeat-containing (NLR) immune receptors SNC1 and RPS2. Loss of both MUSE13 and MUSE14 leads to enhanced pathogen resistance, NLR accumulation, and autoimmunity. In addition, MUSE13/14 physically interact with ATG6 and appear to regulate ATG6 ubiquitination and thus formation of autophagoso…	(MUSE14)	S	599	GVANGSYKGNVLNCQSQKWFSNGKIQPGKVS	Q8RY18	5.44867e+06	110324	317851	1	1002076	3347501	-17.14	-5.44	3.15	-110324	30.34	3347501	no	yes	no	yes
Q8RY95	Squamosa promoter-binding-like protein 14	SPL14	AT1G20980	Encodes a nuclear plant-specific protein with features characteristic of a transcriptional regulator, including a nuclear localization signal sequence, a plant-specific DNA binding domain (the SBP box), and a protein interaction motif (ankyrin repeats). It unctions as a transcriptional regulator that plays a role not only in sensitivity to FB1, but also in the development of normal plant architec…	SQUAMOSA PROMOTER BINDING PROTEIN-LIKE 14 (SPL14)	S	110	TTTTTQNVRPNKKVRSGSPGGNYPMCQVDNC	Q8RY95	1.11583e+07	9355626	9356751	3143751	5523001	21637751	-1.19	-2.02	-1.69	-2.98	2.31	6.88	no	yes	no	yes
Q8S9J8	Probable clathrin assembly protein At4g32285		AT4G32285	Putative clathrin assembly protein, component of TPLATE complex that functions in clathrin-mediated endocytosis.	CLATHRIN ASSOCIATED PROTEIN 1 (CAP1)	S	222	SFGDVNEIGAREEKKSVTPLREMTPERIFGK	Q8S9J8	16519001	2625001	4255801	1	5496076	14712051	-3.88	-3.01	1.29	-2625001	5.6	14712051	no	yes	no	yes
Q8VY47			AT1G21830	hypothetical protein;(source:Araport11)		S	86	RHRKFHPSSDLDVSTSQEDSFISIKFENDGN	Q8VY47	3.22693e+06	2294276	5841951	1	5427601	4347751	1.81	1.68	-1.08	-2294276	1.9	4347751	no	yes	no	yes
Q8VYN9		PHOS32	AT5G54430	Contains a universal stress protein domain. Protein is phosphorylated in response to Phytophthora infestans zoospores and xylanase.	(PHOS32)	S	219	YPDDRDGPVPIVTVKSGGDDDGDVVAASASA	Q8VYN9	8.26013e+06	6150851	4828126	3346851	11185701	9616301	-1.71	1.35	2.32	-1.84	1.56	2.87	yes	yes	no	yes
Q8VYW7		At5g16210	AT5G16210	HEAT repeat-containing protein;(source:Araport11)		S	413	KEVSNYLLSPSNGNFSPRDLGSILKVDPGIG	Q8VYW7	2.46347e+07	34397501	17517751	17172501	17663001	74878751	-1.41	-1.39	1.01	-2	2.18	4.36	no	yes	no	yes
Q8W460		T20K24.18	AT2G19160	Core-2/I-branching beta-1,6-N-acetylglucosaminyltransferase family protein;(source:Araport11)		S	17	KAIKGWRLGKINYMQSLPGARHRAPTRKPIW	Q8W460	11973001	9290001	3531251	1273451	6277151	14897526	-3.39	-1.91	1.78	-7.3	1.6	11.7	no	yes	no	yes
Q8W468	Probable E3 ubiquitin-protein ligase ARI8	ARI8	AT1G65430	IBR domain-containing protein;(source:Araport11)	ARIADNE 8 (ARI8)	S	522	LSDVNSHDAYDRTSSSKSLGGKTKGSSSKAS	Q8W468	1	4593251	23933751	1	18248001	19227251	23933751	18248001	-1.31	-4593251	4.19	19227251	no	yes	no	yes
Q8W4I6		F28O9.3				S	173	MDDEIKNAIEGSNSESESGFEWESDEWEEKK	Q8W4I6	3.91133e+06	2683751	2241001	1	2521001	16437226	-1.75	-1.55	1.12	-2683751	6.12	16437226	no	yes	no	yes
Q8W4I6		F28O9.3				S	181	IEGSNSESESGFEWESDEWEEKKEVNDVELD	Q8W4I6	4.23353e+06	2339251	1458701	1	1825901	4802051	-2.9	-2.32	1.25	-2339251	2.05	4802051	no	yes	no	yes
Q8W571	RING-H2 finger protein ATL32	ATL32	AT4G40070	RING/U-box superfamily protein;(source:Araport11)	ARABIDOPSIS T??XICOS EN LEVADURA 32 (ATL32)	S	211	IETVEVAKSHHRRLSSEISGKFPRSNSTGHS	Q8W571	1	554501	2072226	363751	1867801	2658576	2072226	1867801	-1.11	-1.52	4.79	7.31	no	yes	no	yes
Q93W93	F-box/kelch-repeat protein At1g55270		AT1G55270	SAGL1 is a member of a small family of KELCH domain containing proteins. Loss of function mutants show increased lignin and anthocyanin production suggesting a role in regulation of phenylpropanoid biosynthesis.	SMALL AND GLOSSY LEAVES1 (SAGL1)	S	9	_______MDLSSQRQSPNGSRGFRLQAPLVD	Q93W93	8.62833e+06	5440976	5451051	3443526	6743551	8644251	-1.58	-1.28	1.24	-1.58	1.59	2.51	no	yes	no	yes
Q93ZH7		iqd2	AT5G03040	Member of IQ67 (CaM binding) domain containing family.	IQ-DOMAIN 2 (iqd2)	S	322	AKSLTRNGSTQPNTPSSARGTPRNKNSFFSP	Q93ZH7	1	5558501	1	1	1	13597251	1	1	1	-5558501	2.45	13597251	no	yes	no	yes
Q940Y5	Auxin efflux carrier component 7	PIN7	AT1G23080	Encodes a novel component of auxin efflux that is located apically in the basal cell and is involved during embryogenesis in setting up the apical-basal axis in the embryo. It is also involved in pattern specification during root development. In roots, it is expressed at lateral and basal membranes of provascular cells in the meristem and elongation zone, whereas in the columella cells it coincid…	PIN-FORMED 7 (PIN7)	S	354	SNSNDAKELHMFVWGSNGSPVSDRAGLQVDN	Q940Y5	54785001	31903001	48910376	17278401	20005276	111511251	-1.12	-2.74	-2.44	-1.85	3.5	6.45	no	yes	no	yes
Q940Y5	Auxin efflux carrier component 7	PIN7	AT1G23080	Encodes a novel component of auxin efflux that is located apically in the basal cell and is involved during embryogenesis in setting up the apical-basal axis in the embryo. It is also involved in pattern specification during root development. In roots, it is expressed at lateral and basal membranes of provascular cells in the meristem and elongation zone, whereas in the columella cells it coincid…	PIN-FORMED 7 (PIN7)	S	215	GKLHVTVRKSNASRRSFYGGGGTNMTPRPSN	Q940Y5	7.85633e+06	6090851	8256851	3819226	7927251	12877226	1.05	1.01	-1.04	-1.59	2.11	3.37	no	yes	no	yes
Q949W6	Protein KAKU4	KAKU4	AT4G31430	Encodes a plant-specific protein that physically interacts with CRWN1 and its homolog CRWN4 and localizes at the inner nuclear membrane. KAKU4 deforms the nuclear envelope in a dose-dependent manner, in association with nuclear membrane invagination and stack formation.	(JAPANESE FOR NUCLEUS) 4 (KAKU4)	S	239	RLPWGSPAANNLDFRSPSSARVQGTPLPYSA	Q949W6	9489901	9649576	7200101	6124801	4938076	15584751	-1.32	-1.92	-1.46	-1.58	1.62	2.54	no	yes	no	yes
Q94A20	BI1-like protein		AT4G15470	Bax inhibitor-1 family protein;(source:Araport11)	LIFEGUARD 5 (LFG5)	S	13	___MDKPYGYASVSMSGIDRSAGKDIDLEMG	Q94A20	7.03113e+06	12093551	11911701	7717276	19872501	20063251	1.69	2.83	1.67	-1.57	1.66	2.6	no	yes	no	yes
Q94BT0	Sucrose-phosphate synthase 1	SPS1	AT5G20280	Encodes a sucrose-phosphate synthase activity. This is the major leaf isoform.	SUCROSE PHOSPHATE SYNTHASE 1F (SPS1F)	S	155	GESTKPRLPRINSAESMELWASQQKGNKLYL	Q94BT0	1.03721e+08	440993501	90427001	76118251	67589501	763644251	-1.15	-1.53	-1.34	-5.79	1.73	10.03	no	yes	no	yes
Q94C25	Probable receptor-like protein kinase At5g20050		AT5G20050	Protein kinase superfamily protein;(source:Araport11)		S	71	SRYNKERKLLVSRFASEGRELRIEYSFLRKV	Q94C25	1.07062e+07	6524501	1981276	1895976	2875276	10381451	-5.4	-3.72	1.45	-3.44	1.59	5.48	no	yes	no	yes
Q94C25	Probable receptor-like protein kinase At5g20050		AT5G20050	Protein kinase superfamily protein;(source:Araport11)		S	443	LQIHRERNFRLSSICSSIISPISPR______	Q94C25	9181001	18305751	7686801	7741751	4608501	136630001	-1.19	-1.99	-1.67	-2.36	7.46	17.65	no	yes	no	yes
Q96290	Monosaccharide-sensing protein 1	MSSP1	AT1G20840	The protein encoded by this gene is found in the tonoplast (vacuole membrane) of Arabidopsis cells. The gene is expressed at highest levels in juvenile (sink) and adult (source) leaves, followed by flower tissues.	TONOPLAST MONOSACCHARIDE TRANSPORTER1 (TMT1)	S	463	RGSIISIPGGPDGGGSYIHASALVSRSVLGP	Q96290	1	3154251	3584751	1	3896501	12116751	3584751	3896501	1.09	-3154251	3.84	12116751	no	yes	no	yes
Q96290	Monosaccharide-sensing protein 1	MSSP1	AT1G20840	The protein encoded by this gene is found in the tonoplast (vacuole membrane) of Arabidopsis cells. The gene is expressed at highest levels in juvenile (sink) and adult (source) leaves, followed by flower tissues.	TONOPLAST MONOSACCHARIDE TRANSPORTER1 (TMT1)	S	480	IHASALVSRSVLGPKSVHGSAMVPPEKIAAS	Q96290	4227101	3422251	5850051	1.46549e+06	3548776	7728301	1.38	-1.19	-1.65	-2.34	2.26	5.27	no	yes	no	yes
Q96290	Monosaccharide-sensing protein 1	MSSP1	AT1G20840	The protein encoded by this gene is found in the tonoplast (vacuole membrane) of Arabidopsis cells. The gene is expressed at highest levels in juvenile (sink) and adult (source) leaves, followed by flower tissues.	TONOPLAST MONOSACCHARIDE TRANSPORTER1 (TMT1)	S	484	ALVSRSVLGPKSVHGSAMVPPEKIAASGPLW	Q96290	4227101	3422251	5850051	1.46549e+06	3548776	7728301	1.38	-1.19	-1.65	-2.34	2.26	5.27	no	yes	no	yes
Q9C5N0		At5g02480	AT5G02480	HSP20-like chaperones superfamily protein;(source:Araport11)		S	338	PGGGVINNKKRKEFLSPGSSEEECCLTVNNI	Q9C5N0	9.48733e+06	5701501	7795751	1	1	17112501	-1.22	-9.48733e+06	-7795751	-5701501	3	17112501	no	yes	no	yes
Q9C5S1	Protein-tyrosine-phosphatase MKP1	MKP1				S	578	RGVNTFLQPSPNRKASPSLAERRGSLKGSLK	Q9C5S1	2.49947e+06	6488226	2967726	1824051	3157576	13781576	1.19	1.26	1.06	-3.56	2.12	7.56	no	yes	no	yes
Q9C6F2		T32G9.25	AT1G35210	hypothetical protein;(source:Araport11)		S	108	SPIVDRRRYLLMSGGSGRGEKVISWMTKSRS	Q9C6F2	743968	1801626	536276	1110551	501751	5454901	-1.39	-1.48	-1.07	-1.62	3.03	4.91	no	yes	no	yes
Q9C6K9		F2J7.14	AT1G25390	Protein kinase superfamily protein;(source:Araport11)	LEAF RUST 10 DISEASE-RESISTANCE LOCUS RECEPTOR- LIKE PROTEIN KINASE-LIKE 4 (LRK10L4)	S	610	EAALLKNMKFPRSPVSVTDQWTSKSTTPNTS	Q9C6K9	8.38733e+06	5750501	1	1	1	16013001	-8.38733e+06	-8.38733e+06	1	-5750501	2.78	16013001	no	yes	no	yes
Q9C6N3		F28L5.11	AT1G27850	Encodes a microtubule-associated protein involved in cortical microtubule organization during leaf development.	BASIC PROLINE-RICH PROTEIN5 (BPP5)	S	771	GSSIRKGSHIRQRSGSTLDLETHRYDTNSKS	Q9C6N3	4.54233e+06	7744851	1	1887751	2139976	17392826	-4.54233e+06	-2.12	2139976	-4.1	2.25	9.21	no	yes	no	yes
Q9C8E6		T8D8.2	AT1G42550	Encodes a plant-specific protein of unknown function that appears to be conserved among angiosperms. The mRNA is cell-to-cell mobile.	PLASTID MOVEMENT IMPAIRED1 (PMI1)	S	99	SRPKLEVEEEENVTQSNRIVKKPEESSSGSG	Q9C8E6	9.65767e+06	3905451	2767376	2256601	2383526	7937201	-3.49	-4.05	-1.16	-1.73	2.03	3.52	no	yes	no	yes
Q9C8G3		T4K22.7	AT1G30320	Remorin family protein;(source:Araport11)		S	321	VTPVGATTPLRSPTSSLPSTPRGGQPEESSM	Q9C8G3	1.56197e+07	7748251	1	1	1	15595001	-1.56197e+07	-1.56197e+07	1	-7748251	2.01	15595001	no	yes	no	yes
Q9C8I6		F19C24.3	AT1G51800	The gene encodes a putative member of the LRR-RLK protein family. Expressin and mutant analysis revealed that it contributes to the interaction between Arabidopsis and Hyaloperonospora arabidopsidis. and The mRNA is cell-to-cell mobile.	IMPAIRED OOMYCETE SUSCEPTIBILITY 1 (IOS1)	S	559	LGLNPNSGTGTTPLHSRSHHGFEPPVIAKNR	Q9C8I6	2.02113e+06	1140576	1	1	2137676	5521251	-2.02113e+06	1.06	2137676	-1140576	4.84	5521251	yes	yes	no	yes
Q9C8K2	ABC transporter G family member 12	ABCG12	AT1G51500	Encodes an ABC transporter involved in cuticular wax biosynthesis. Lines carrying recessive mutations in this locus have weakly glaucous stem surface, and relative elevated secondary alcohols and ketones.	ATP-BINDING CASSETTE G12 (ABCG12)	S	684	RHQPLHSLSSQEGLTSPIN____________	Q9C8K2	17939001	17686726	22282301	9965751	46424001	37404001	1.24	2.59	2.08	-1.77	2.11	3.75	no	yes	no	yes
Q9C8P0	Dihydrolipoyllysine-residue acetyltransferase component 5 of pyruvate dehydrogenase complex, chloroplastic	EMB3003	AT1G34430	2-oxoacid dehydrogenases acyltransferase family protein;(source:Araport11)	EMBRYO DEFECTIVE 3003 (EMB3003)	S	171	KKVAAAPVSIKAVAASAVHPASEGGKRIVAS	Q9C8P0	1	913851	1.033e+06	1	1	2283326	1.033e+06	1	-1.033e+06	-913851	2.5	2283326	no	yes	no	yes
Q9CAD5	Mitogen-activated protein kinase kinase kinase YODA	YDA	AT1G63700	Member of MEKK subfamily, a component of the stomatal development regulatory pathway. Mutations in this locus result in embryo lethality.	YODA (YDA)	S	720	QQKGLKHGSGFSISQSPRNMSCPISPVGSPI	Q9CAD5	4.69003e+07	24116451	2731651	4347326	4288701	58935026	-17.17	-10.94	1.57	-5.55	2.44	13.56	no	yes	no	yes
Q9CAL3	Cysteine-rich receptor-like protein kinase 2	CRK2	AT1G70520	Encodes a cysteine-rich receptor-like protein kinase located to the plasma membrane. Involved in regulating microbe-associated molecular pattern-triggered ROS production and stress induced callose deposition at the plasmodesmata in roots. Required for MAMP-triggered responses and resistance to Pseudomonas syringae pv. tomato 118 DC3000 .	CYSTEINE-RICH RLK2 (CRK2)	S	642	GSDGDSAGCASLATVSQSSFYGR________	Q9CAL3	2.65463e+06	5800051	1262951	3722526	1	9481551	-2.1	-2.65463e+06	-1262951	-1.56	1.63	2.55	no	yes	no	yes
Q9FF51_ARATHEmb		At2g28400				S	77	KSSNRPSAASSAAAASSLPVNVPDWSKILRG;TNRQIHGGSDSGKAASSLPVNVPDWSKILGD	Q9FF51_ARATHEmb	8857001	7240501	3965251	1	1	30720501	-2.23	-8857001	-3965251	-7240501	4.24	30720501	no	yes	no	yes
Q9FF75	Protein SAD1/UNC-84 domain protein 1	SUN1	AT5G04990	Encodes a member of the Sad1/UNC-84 (SUN)-domain proteins: AtSUN1(At5g04990), AtSUN2(AT3G10730). SUN domain proteins are part of the cytoskeletal-nucleoskeletal bridging complexes. AtSUN1 and AtSUN2 are localized to the nuclear envelope and are present as homomers and heteromers in vivo.Encodes an outer nuclear membrane protein that anchors RanGAP1 to the nuclear envelope. It interacts with WPP d…	SAD1/UNC-84 DOMAIN PROTEIN 1 (SUN1)	S	4	____________MSASTVSITANTAAATRRT	Q9FF75	2.74047e+07	24464001	9080701	14769476	10355076	41482026	-3.02	-2.65	1.14	-1.66	1.7	2.81	no	yes	no	yes
Q9FFF6		At5g05600	AT5G05600	Encodes a protein with similarity to flavonol synthases that is involved in the detoxifcation polycyclic aromatic hydrocarbons.One of 4 paralogs encoding a 2-oxoglutarate/Fe(II)-dependent oxygenases that hydroxylates JA to 12-OH-JA.	JASMONIC ACID OXIDASE 2 (JOX2)	S	131	EFFHMPVNAKETYSNSPRTYEGYGSRLGVEK	Q9FFF6	7.59243e+07	64623001	33354751	36393751	28231751	107886501	-2.28	-2.69	-1.18	-1.78	1.67	2.96	no	yes	no	yes
Q9FFQ0		MBK5.12	AT5G63640	Encodes a member of the Arabidopsis TOL (TOM1-LIKE) family of ubiquitin binding proteins that acts redundantly in the recognition and further endocytic sorting of a PIN-FORMED (PIN)-type auxin carrier protein at the plasma membrane, modulating dynamic auxin distribution and associated growth responses.	TOM1-LIKE 5 (TOL5)	S	310	DQKRELKASNANTESSSFISNRAHLKLEEED	Q9FFQ0	9.14067e+06	7079451	1	1450051	9202001	12670576	-9.14067e+06	1.01	9202001	-4.88	1.79	8.74	yes	yes	no	yes
Q9FFW5	Proline-rich receptor-like protein kinase PERK8	PERK8	AT5G38560	Encodes a member of the proline-rich extensin-like receptor kinase (PERK) family. This family consists of 15 predicted receptor kinases (PMID: 15653807).	PROLINE-RICH EXTENSIN-LIKE RECEPTOR KINASE 8 (PERK8)	S	306	LFNSRSSAPPKMRSHSGSDYMYASSDSGMVS	Q9FFW5	18522001	18215001	21455001	5648826	27270001	33583501	1.16	1.47	1.27	-3.22	1.84	5.95	no	yes	no	yes
Q9FFW5	Proline-rich receptor-like protein kinase PERK8	PERK8	AT5G38560	Encodes a member of the proline-rich extensin-like receptor kinase (PERK) family. This family consists of 15 predicted receptor kinases (PMID: 15653807).	PROLINE-RICH EXTENSIN-LIKE RECEPTOR KINASE 8 (PERK8)	S	308	NSRSSAPPKMRSHSGSDYMYASSDSGMVSNQ	Q9FFW5	2.85843e+06	6071401	8807551	3689151	9637751	11283001	3.08	3.37	1.09	-1.65	1.86	3.06	no	yes	no	yes
Q9FIJ0	Respiratory burst oxidase homolog protein D	RBOHD	AT5G47910	NADPH/respiratory burst oxidase protein D (RbohD).Interacts with AtrbohF gene to fine tune the spatial control of ROI production and hypersensitive response to cell in and around infection site. The mRNA is cell-to-cell mobile.	RESPIRATORY BURST OXIDASE HOMOLOGUE D (RBOHD)	S	9	_______MKMRRGNSSNDHELGILRGANSDT	Q9FIJ0	7.65867e+07	37047501	1	1	32762501	60962501	-7.65867e+07	-2.34	32762501	-37047501	1.65	60962501	no	yes	no	yes
Q9FIL6		At5g58950	AT5G58950	Encodes a group C Raf-like protein kinase that is involved in susceptibility to oomycyte pathogens and interacts with multiple SnRK2s. Raf36 negatively regulates ABA responses during postgermination growth.	(RAF36)	S	141	HPRRVESEKGMKPKLSHKNSFDKRSFNLRSP	Q9FIL6	25316001	9742501	3099251	5913501	26360751	16391751	-8.17	1.04	8.51	-1.65	1.68	2.77	yes	yes	no	yes
Q9FIT1		IQD23	AT5G62070	Member of IQ67 (CaM binding) domain containing family.	IQ-DOMAIN 23 (IQD23)	S	236	DHRGGSKRLDWQAEESENGDKILEVDTWKPH	Q9FIT1	1	6853826	14877201	4481751	16247501	11025501	14877201	16247501	1.09	-1.53	1.61	2.46	no	yes	no	yes
Q9FIU1		At5g54630	AT5G54630	zinc finger protein-like protein;(source:Araport11)		S	177	VGMLRPGTPMHYLNHSASYRSQTRKGSFALS	Q9FIU1	1	2684151	3069301	1379251	6157801	4183826	3069301	6157801	2.01	-1.95	1.56	3.03	no	yes	no	yes
Q9FIU1		At5g54630	AT5G54630	zinc finger protein-like protein;(source:Araport11)		S	179	MLRPGTPMHYLNHSASYRSQTRKGSFALSER	Q9FIU1	8.26737e+06	5603726	7320726	2818176	17091001	28234751	-1.13	2.07	2.33	-1.99	5.04	10.02	yes	yes	no	yes
Q9FKA3		At5g39590	AT5G39590	TLD-domain containing nucleolar protein;(source:Araport11)	OXIDATION RESISTANCE 5 (OXR5)	S	265	SRLQNVTSAEDGSGPSKSTAVDDSASKTSEN	Q9FKA3	1.51283e+07	51772251	15691751	23868701	17672776	78346001	1.04	1.17	1.13	-2.17	1.51	3.28	no	yes	no	yes
Q9FKK1			AT5G60460	Preprotein translocase Sec, Sec61-beta subunit protein;(source:Araport11)		S	57	GGGGGVSSGGGSGVGSGSSNMLRFYTDDAPG	Q9FKK1	1	16325501	10194001	6560251	1	114919751	10194001	1	-10194001	-2.49	7.04	17.52	no	yes	no	yes
Q9FKM0		At5g57510	AT5G57510	cotton fiber protein;(source:Araport11)		S	81	PDSTGSSRGALYRTVSYDQSSDEDIDNKAEM	Q9FKM0	4506701	5314401	3433026	2719391	2430051	8082051	-1.31	-1.85	-1.41	-1.95	1.52	2.97	no	yes	no	yes
Q9FKM0		At5g57510	AT5G57510	cotton fiber protein;(source:Araport11)		S	124	RQISLELKYCQGNNQSFNYRSP_________	Q9FKM0	1.81093e+07	16746501	9531876	10212626	11146801	33007251	-1.9	-1.62	1.17	-1.64	1.97	3.23	no	yes	no	yes
Q9FM08			AT5G62865	hypothetical protein;(source:Araport11)		S	39	PSFRRSRSSTAVGYSSWGRIRTVDDSNHSGD	Q9FM08	6.17337e+06	4526176	4227576	2435301	3686051	9210426	-1.46	-1.67	-1.15	-1.86	2.03	3.78	no	yes	no	yes
Q9FMD7	Probable inactive receptor kinase At5g16590		AT5G16590	Leucine-rich repeat protein kinase family protein;(source:Araport11)	LEUCINE RICH REPEAT PROTEIN 1 (LRR1)	S	311	AKESNGPPAVVANGASENGVSKNPAAVSKDL	Q9FMD7	1519501	2314001	1	345251	1	3654051	-1519501	-1519501	1	-6.7	1.58	10.58	no	yes	no	yes
Q9FMD7	Probable inactive receptor kinase At5g16590		AT5G16590	Leucine-rich repeat protein kinase family protein;(source:Araport11)	LEUCINE RICH REPEAT PROTEIN 1 (LRR1)	S	282	CLCRKKKKEQVVQSRSIEAAPVPTSSAAVAK	Q9FMD7	8.54183e+07	78554251	63519751	14083751	46656501	188572501	-1.34	-1.83	-1.36	-5.58	2.4	13.39	no	yes	no	yes
Q9FNB0	Magnesium-chelatase subunit ChlH, chloroplastic	CHLH;GUN5	AT5G13630	Encodes magnesium chelatase involved in plastid-to-nucleus signal transduction.	GENOMES UNCOUPLED 5 (GUN5)	S	183	VFPSMPEVMRLNKLGSFSMSQLGQSKSPFFQ	Q9FNB0	1880301	2821326	221318	1323141	1999476	5543951	-8.5	1.06	9.03	-2.13	1.97	4.19	yes	yes	no	yes
Q9FNX5	Dynamin-related protein 1E	DRP1E	AT3G60190	At3g60190 encodes Arabidopsis dynamin-related protein 1E, DRP1E, also known as EDR3, ADL4 and ADL1E, which is 624 amino acid residues long, has a predicted mass of 69.8 kDa and a pI of 7.5. Dynamin-related protein 1E belongs to a plant-specific subclass of dynamin-related proteins (DRP1), consisting of five members in Arabidopsis (A, B, C, D, E). This class is characterized by having an N-termina…	DYNAMIN-LIKE 1E (DL1E)	S	537	ATLDQYGDGHFRRIASNVSAYVNMVSDTLRN	Q9FNX5	9.64493e+06	13425251	16369751	7455001	15213001	28303001	1.7	1.58	-1.08	-1.8	2.11	3.8	no	yes	no	yes
Q9FRL3	Sugar transporter ERD6-like 6		AT1G75220	Encodes a vacuolar glucose exporter that is induced in response to factors that activate vacuolar glucose pools like darkness, heat stress and wounding and repressed during conditions that trigger glucose accumulation in the vacuole like cold stress and external sugar supply.	ERD6-LIKE 6 (ERDL6)	S	38	SWYRMGSRQSSMMGSSQVIRDSSISVLACVL	Q9FRL3	3.03823e+06	3082051	2125676	866976	10504526	12234676	-1.43	3.46	4.94	-3.55	3.97	14.11	yes	yes	no	yes
Q9FVQ1	Nucleolin 1	NUCL1	AT1G48920	Encodes ATNUC-L1 (NUCLEOLIN LIKE 1), the predominant form of the two nucleolin proteins found in Arabidopsis. This protein is involved in rRNA processing, ribosome biosynthesis, and vascular pattern formation. PARL1 localizes to the nucleolus and parl1 mutants accumulate elevated levels of the unspliced 35S pre-rRNA. parl1 mutants also have defects in cotyledon, leaf, sepal, and petal vein patter…	NUCLEOLIN LIKE 1 (NUC-L1)	S	348	DDGSFRGFGHVEFASSEEAQKALEFHGRPLL	Q9FVQ1	1	3874526	5327701	880701	2694376	8373651	5327701	2694376	-1.98	-4.4	2.16	9.51	no	yes	no	yes
Q9FXG6		F6F9.27	AT1G19680	RING/U-box superfamily protein;(source:Araport11)		S	249	QSQRERWSFDNEHLGSGRRRLSGCSSSRFSC	Q9FXG6	4.00777e+06	2065676	3404451	1347851	3165726	6577676	-1.18	-1.27	-1.08	-1.53	3.18	4.88	no	yes	no	yes
Q9FXT6	Peroxisomal membrane protein PEX14	PEX14	AT5G62810	mutant has a defect in the intracellular transport of thiolase from the cytosol to glyoxysomes (formerly known as ped2) The mRNA is cell-to-cell mobile.	PEROXIN 14 (PEX14)	S	307	RKPYTNGSNVDYDTRSARSASPPAAPADSSA	Q9FXT6	15920801	10174251	4491401	733076	13899476	26029751	-3.54	-1.15	3.09	-13.88	2.56	35.51	no	yes	no	yes
Q9FYC8	BTB/POZ domain-containing protein At3g44820		AT3G44820	Phototropic-responsive NPH3 family protein;(source:Araport11)		S	620	LLPRASDAKNDTVQNSVSSTPRSATADHTLP	Q9FYC8	8.18167e+07	58604751	51558001	26828751	59755251	91664251	-1.59	-1.37	1.16	-2.18	1.56	3.42	no	yes	no	yes
Q9FYC8	BTB/POZ domain-containing protein At3g44820		AT3G44820	Phototropic-responsive NPH3 family protein;(source:Araport11)		S	622	PRASDAKNDTVQNSVSSTPRSATADHTLPRS	Q9FYC8	8.18167e+07	58604751	51558001	28985501	59755251	91664251	-1.59	-1.37	1.16	-2.02	1.56	3.16	no	yes	no	yes
Q9FYE2	Protein PHYTOCHROME KINASE SUBSTRATE 4	PKS4	AT5G04190	Encodes phytochrome kinase substrate 4, a phytochrome signaling component involved in phototropism. It is phosphorylated in a phot1-dependent manner in vitro. Phosphorylation is transient and regulated by a type 2- protein phosphatase.	PHYTOCHROME KINASE SUBSTRATE 4 (PKS4)	S	85	NDSRCQTRNLSGPRFSSVASAKVSSFTVGQT	Q9FYE2	1.19227e+07	5321251	3578576	632951	1	8980751	-3.33	-1.19227e+07	-3578576	-8.41	1.69	14.19	no	yes	no	yes
Q9FYG2	Calmodulin-binding transcription activator 4	CMTA4	AT1G67310	Calmodulin-binding transcription activator protein with CG-1 and Ankyrin domain;(source:Araport11)		S	327	GAEYHSSNLMLVKNGSGPSGGTGGSGDQGSE	Q9FYG2	9.29733e+06	5440726	6342176	1776076	3652976	8429851	-1.47	-2.55	-1.74	-3.06	1.55	4.75	no	yes	no	yes
Q9FYL1		At1g24530	AT1G24530	Transducin/WD40 repeat-like superfamily protein;(source:Araport11)		S	64	SLQTLPSVPSLQKIPSTTVTVSHSVTSSFKL	Q9FYL1	2.12903e+07	23965251	21566751	15271001	25605001	49527751	1.01	1.2	1.19	-1.57	2.07	3.24	no	yes	no	yes
Q9FZK5			AT1G27300	transmembrane protein;(source:Araport11)		S	50	ADDQLFLSSLISQLESPNPKGKEDVITGEEE	Q9FZK5	7.89767e+06	3486601	3316751	1551626	2564751	11330926	-2.38	-3.08	-1.29	-2.25	3.25	7.3	no	yes	no	yes
Q9LF97	CBS domain-containing protein CBSCBSPB3	CBSCBSPB3	AT3G52950	CBS / octicosapeptide/Phox/Bemp1 (PB1) domains-containing protein;(source:Araport11)		S	407	EMSAMMHHSDIGKLSSYPSLGLGNSFSFKFE	Q9LF97	2.17123e+06	12570251	8895526	2823251	6638851	48457751	4.1	3.06	-1.34	-4.45	3.85	17.16	no	yes	no	yes
Q9LFH9	L-type lectin-domain containing receptor kinase VIII.1	LECRK81	AT3G53380	Concanavalin A-like lectin protein kinase family protein;(source:Araport11)	L-TYPE LECTIN RECEPTOR KINASE VIII.1 (LECRK-VIII.1)	S	697	LSDCNTVALNSSRSSSWSVPEHNVIIRSDDD	Q9LFH9	1.55697e+06	1290201	1	1	1	2796251	-1.55697e+06	-1.55697e+06	1	-1290201	2.17	2796251	no	yes	no	yes
Q9LFP7	Probable receptor-like protein kinase At5g15080		AT5G15080	Receptor-like cytoplasmic kinase involved in CLE and BAM signaling to maintain root meristem homeostasis.	PBS1-LIKE 34 (PBL34)	S	458	AERLKNGSGRSQGFGSRNGQHQPVFRTLSSP	Q9LFP7	6.41993e+06	4404251	10430901	866701	4787676	6773401	1.62	-1.34	-2.18	-5.08	1.54	7.82	no	yes	no	yes
Q9LIG0	Clavaminate synthase-like protein At3g21360		AT3G21360	2-oxoglutarate (2OG) and Fe(II)-dependent oxygenase superfamily protein;(source:Araport11)		S	189	GLLYVRVLGEDDDPSSPIGRGWKSTFLTHDK	Q9LIG0	6.60067e+06	3923251	6905751	1	11207001	7070251	1.05	1.7	1.62	-3923251	1.8	7070251	no	yes	no	yes
Q9LIL3		At3g22850	AT3G22850	aluminum induced protein with YGL and LRDR motifs;(source:Araport11)		S	240	KVDSEAKKEAMPRVGSVQNWSKQI_______	Q9LIL3	147870001	50045001	49965001	23735501	146170001	213737501	-2.96	-1.01	2.93	-2.11	4.27	9	no	yes	no	yes
Q9LJ94		At3g22520	AT3G22520	spindle assembly abnormal protein;(source:Araport11)		S	395	PEEVGRDSSVLVSVSSPMREYEWAEARMKIS	Q9LJ94	10953001	3032501	23023001	1	30560751	7567751	2.1	2.79	1.33	-3032501	2.5	7567751	no	yes	no	yes
Q9LJN2	Magnesium transporter MRS2-3	MRS2-3	AT3G19640	Transmembrane magnesium transporter. One of nine family members.	MAGNESIUM TRANSPORTER 4 (MGT4)	S	345	ANDAHELLMSTQSALSRNSRGTHTSSTRSAM	Q9LJN2	1072301	2640401	4981426	944251	4957951	10350226	4.65	4.62	-1	-2.8	3.92	10.96	no	yes	no	yes
Q9LK32	Uncharacterized protein At3g27210	Y-2	AT3G27210	hypothetical protein;(source:Araport11)		S	137	RPPRFHNLIFHEKKPSRGSSSPAPLPRRKKL	Q9LK32	1.82423e+07	8332476	3713101	5373001	6869901	16340801	-4.91	-2.66	1.85	-1.55	1.96	3.04	no	yes	no	yes
Q9LK32	Uncharacterized protein At3g27210	Y-2;At5g40860	AT3G27210	hypothetical protein;(source:Araport11)		S	72	PANNNLTPVKSRWSFSSSKKSFGSKDETFFD	Q9LK32	1	4447501	1	1	1	7307251	1	1	1	-4447501	1.64	7307251	no	yes	no	yes
Q9LK35	Receptor-like protein kinase THESEUS 1	THE1	AT5G54380	Encodes THESEUS1 (THE1), a receptor kinase regulated by Brassinosteroids and required for cell elongation during vegetative growth.	THESEUS1 (THE1)	S	485	QTLTKSTASHKSATASCISLASTHLGRCFMF	Q9LK35	1	887126	734526	581876	22168026	5115176	734526	22168026	30.18	-1.52	5.77	8.79	no	yes	no	yes
Q9LK94	Probable monodehydroascorbate reductase, cytoplasmic isoform 2		AT3G27820	Encodes a peroxisome membrane-bound monodehydroascorbate reductase, involved in the ascorbate-glutathione cycle which removes toxic H2O2	MONODEHYDROASCORBATE REDUCTASE 4 (MDAR4)	S	64	LSKGFLLPEAPARLPSFHTCVGANDEKLTPK	Q9LK94	7.72263e+06	6811351	6602126	4306101	8306376	12234776	-1.17	1.08	1.26	-1.58	1.8	2.84	yes	yes	no	yes
Q9LMN5		F16F4.11	AT1G21200	sequence-specific DNA binding transcription factor;(source:Araport11)		S	324	NHYGGGGGPLKKIRPSLSHEDGDHPSHVNSL	Q9LMN5	11615401	676101	7240026	341101	7328976	5341226	-1.6	-1.58	1.01	-1.98	7.9	15.66	no	yes	no	yes
Q9LN03		At1g08050	AT1G08050	Zinc finger (C3HC4-type RING finger) family protein;(source:Araport11)		S	32	NECLTLPKTLDPSSPSPSDASRSSVDPNRPD	Q9LN03	3063501	1740676	974701	872976	555126	9583526	-3.14	-5.52	-1.76	-1.99	5.51	10.98	no	yes	no	yes
Q9LNC6		F9P14.7	AT1G06210	Encodes a member of the Arabidopsis TOL (TOM1-LIKE) family of ubiquitin binding proteins that acts redundantly in the recognition and further endocytic sorting of a PIN-FORMED (PIN)-type auxin carrier protein at the plasma membrane, modulating dynamic auxin distribution and associated growth responses.	TOM1-LIKE 2 (TOL2)	S	377	TVKEEKQAVKIELGLSSDEDEK_________	Q9LNC6	1.29517e+07	29575751	161249501	19031201	91717751	86690001	12.45	7.08	-1.76	-1.55	2.93	4.56	no	yes	no	yes
Q9LNC6		F9P14.7	AT1G06210	Encodes a member of the Arabidopsis TOL (TOM1-LIKE) family of ubiquitin binding proteins that acts redundantly in the recognition and further endocytic sorting of a PIN-FORMED (PIN)-type auxin carrier protein at the plasma membrane, modulating dynamic auxin distribution and associated growth responses.	TOM1-LIKE 2 (TOL2)	S	378	VKEEKQAVKIELGLSSDEDEK__________	Q9LNC6	5.79267e+06	20198251	152332001	6368451	86906501	75775001	26.3	15	-1.75	-3.17	3.75	11.9	no	yes	no	yes
Q9LQ55	Dynamin-2B	DRP2B	AT1G59610	A high molecular weight GTPase whose GTP-binding domain shows a low homology to those of other plant dynamin-like proteins.Contains a pleckstrin homologous domain. DRP2B and DRP1A participate together in clathrin-coated vesicle formation during endocytosis. The mRNA is cell-to-cell mobile.	DYNAMIN-LIKE 3 (DL3)	S	844	AAAASSWSDNSGTESSPRTNGGSSGEDWMNA	Q9LQ55	4.91933e+06	9065251	6355001	4794751	7999626	16096251	1.29	1.63	1.26	-1.89	1.78	3.36	no	yes	no	yes
Q9LR65	Probable protein phosphatase 2C 1	PPC6-6	AT1G03590	Protein phosphatase 2C family protein;(source:Araport11)		S	414	RNVTVRSLSTDQENNSYGKVIAEADNAEKEK	Q9LR65	1	736351	1	180834	255226	10510451	1	255226	255226	-4.07	14.27	58.12	no	yes	no	yes
Q9LTR2	Protein TRIGALACTOSYLDIACYLGLYCEROL 2, chloroplastic	TGD2	AT3G20320	Encodes a permease-like component of an ABC transporter involved in lipid transfer from ER to chloroplast. A phosphatidic acid-binding protein with a predicted mycobacterial cell entry domain. It is tethered to the inner chloroplast envelope membrane facing the outer envelope membrane. Presumed bacterial orthologs of TGD1 and TGD2 in Gram-negative bacteria are typically organized in transcription…	ATP-BINDING CASSETTE I15 (ABCI15)	S	271	AIGVANTYSLAERAASVIEEARPLLKKIQAM	Q9LTR2	1.26807e+06	2524326	2622851	591401	3311751	4779401	2.07	2.61	1.26	-4.27	1.89	8.08	no	yes	no	yes
Q9LTS1		At5g57000	AT5G57000	DEAD-box ATP-dependent RNA helicase;(source:Araport11)		S	15	_MTTAVNTVSGDEDRSDKKIQGDIDESKVKA	Q9LTS1	1	5347176	1147151	1	3873476	10198501	1147151	3873476	3.38	-5347176	1.91	10198501	no	yes	no	yes
Q9LTT9	Varicose-related protein	VCR	AT3G13290	Immunoprecipitation with mRNA decapping complex members DCP1 and DCP2.	VARICOSE-RELATED (VCR)	S	726	TNVTPDDDVSGIRSPSAFFKQPTHLVTPSEI	Q9LTT9	2.61757e+07	26185001	17182001	10253751	22148251	50489001	-1.52	-1.18	1.29	-2.55	1.93	4.92	no	yes	no	yes
Q9LTW0	ALA-interacting subunit 1	ALIS1	AT3G12740	Physically interacts with ALA3, and is required for the phospholipid translocase activity of ALA3. The mRNA is cell-to-cell mobile.	ALA-INTERACTING SUBUNIT 1 (ALIS1)	S	3	_____________MSSSNTPSSSAAAAGSID	Q9LTW0	5569001	8280376	9251301	4294101	6749451	13834501	1.66	1.21	-1.37	-1.93	1.67	3.22	no	yes	no	yes
Q9LW15	Cytochrome c oxidase subunit 5b-1, mitochondrial	COX5B-1	AT3G15640	Rubredoxin-like superfamily protein;(source:Araport11)		S	56	RSAISASSFVIPRRFSSDSVETPATKKVEDV	Q9LW15	1	1788451	1701501	920601	1	3373676	1701501	1	-1701501	-1.94	1.89	3.66	no	yes	no	yes
Q9LW33			AT3G26780	Encodes MEF14 (mitochondrial editing factor 14), a PPR (pentatricopeptide repeat proteins) protein required for RNA editing at site matR-1895 in mitochondria. The mRNA is cell-to-cell mobile.	MITOCHONDRIAL EDITING FACTOR 14 (MEF14)	S	88	RLGPSIKVWDPYNVLSPPPQPPSIFSRIVSG	Q9LW33	1.72207e+06	13936176	21986001	7894026	23403251	43371501	12.77	13.59	1.06	-1.77	3.11	5.49	no	yes	no	yes
Q9LX99	Kinesin-like protein KCA1	KCA1	AT5G10470	Kinesin that binds cyclin-dependent kinase CDKA;1 as homodimer or as heterodimer with KCA2. Demarcates the division site in plant cells.	KINESIN LIKE PROTEIN FOR ACTIN BASED CHLOROPLAST MOVEMENT 1 (KAC1)	S	611	DTTRTGDALQSQDIFSPIPKAVEGTTDSSSV	Q9LX99	12406001	12431001	21852001	4486251	22495751	51430501	1.76	1.81	1.03	-2.77	4.14	11.46	no	yes	no	yes
Q9LYG9	Mechanosensitive ion channel protein 10	MSL10	AT5G12080	Encodes a mechanosensitive (or stretch-activated) ion channel in the plasma membrane with a moderate preference for anions.Cell death activity is negatively regulated by phosphorylation while mechanosensitive properties are unaffected.	MECHANOSENSITIVE CHANNEL OF SMALL CONDUCTANCE-LIKE 10 (MSL10)	S	115	SILEEEVREQLGAGFSFSRASPNNKSNRSVG	Q9LYG9	1.06723e+07	5114501	6147001	3045751	8058651	9600751	-1.74	-1.32	1.31	-1.68	1.88	3.15	no	yes	no	yes
Q9LYG9	Mechanosensitive ion channel protein 10	MSL10	AT5G12080	Encodes a mechanosensitive (or stretch-activated) ion channel in the plasma membrane with a moderate preference for anions.Cell death activity is negatively regulated by phosphorylation while mechanosensitive properties are unaffected.	MECHANOSENSITIVE CHANNEL OF SMALL CONDUCTANCE-LIKE 10 (MSL10)	S	120	EVREQLGAGFSFSRASPNNKSNRSVGSPAPV	Q9LYG9	1.06723e+07	5114501	6147001	3045751	8058651	9600751	-1.74	-1.32	1.31	-1.68	1.88	3.15	no	yes	no	yes
Q9LYR0		T22N19_110	AT5G13460	Member of IQ67 (CaM binding) domain containing family.	IQ-DOMAIN 11 (IQD11)	S	354	KAKSRSLSSPRIRPRSFDTQSESYSPYKNKL	Q9LYR0	1.20283e+06	3691726	2907976	2241051	2202626	6959801	2.42	1.83	-1.32	-1.65	1.89	3.11	no	yes	no	yes
Q9LZ83		T32M21_20	AT5G04420	Galactose oxidase/kelch repeat superfamily protein;(source:Araport11)		S	83	RSLTWSSLKLKTESSSADNIQEDDGSSLREA	Q9LZ83	1	5653501	18899751	1	1	9864251	18899751	1	-18899751	-5653501	1.74	9864251	no	yes	no	yes
Q9LZF8		F12E4_50	AT5G03320	Protein kinase superfamily protein;(source:Araport11)	PATTERN-TRIGGERED IMMUNITY COMPROMISED RECEPTOR-LIKE CYTOPLASMIC KINASE 2 (PCRK2)	S	50	SDFSPRDVSGTSTVSSTGRNSNTSMSARENN	Q9LZF8	8090901	2999251	1	1	7199651	4897401	-8090901	-1.12	7199651	-2999251	1.63	4897401	no	yes	no	yes
Q9LZX8	Brefeldin A-inhibited guanine nucleotide-exchange protein 2	BIG2	AT3G60860	Encodes one of the functionally redundant ARF guanine-nucleotide exchange factors (ARF-GEFs). Functions as regulators of post-Golgi trafficking. The mRNA is cell-to-cell mobile.	BIG2 (BIG2)	S	1307	FLRYCATKLAEGDLNSPSTNKYKGTSGKIPQ	Q9LZX8	10164001	9636476	5333701	4249276	4525551	15365926	-1.91	-2.25	-1.18	-2.27	1.59	3.62	no	yes	no	yes
Q9M1E4		F9K21.210	AT3G45630	RNA binding (RRM/RBD/RNP motifs) family protein;(source:Araport11)	(NOT4B)	S	575	SSSISILDSNHLASRSFQNRETSCGMDSKTG	Q9M1E4	2.28797e+06	1501901	1	1	2080201	2304426	-2.28797e+06	-1.1	2080201	-1501901	1.53	2304426	no	yes	no	yes
Q9M1Q9	ABC transporter B family member 21	ABCB21	AT3G62150	Encodes a facultative transporter controlling auxin concentrations in plant cells.	ATP-BINDING CASSETTE B21 (ABCB21)	S	24	EGLKVDSPNRADAETSNSKIHEEDEKELKTE	Q9M1Q9	1	3486401	1	1525301	809576	6589676	1	809576	809576	-2.29	1.89	4.32	no	yes	no	yes
Q9M246	Protein TIFY 3A	TIFY3A	AT3G43440	jasmonate-zim-domain protein 11;(source:Araport11)	JASMONATE-ZIM-DOMAIN PROTEIN 11 (JAZ11)	S	93	TKNVTGINPALNRALSFSTVADLPIARRRSL	Q9M246	1.49247e+07	8126026	11462076	1	6706501	12843726	-1.3	-2.23	-1.71	-8126026	1.58	12843726	no	yes	no	yes
Q9M2D8	Uncharacterized protein At3g61260		AT3G61260	Lipid raft regulatory protein, crucial for plasma membrane nanodomain assembly to control plasmodesmata aperture and functionality. Negatively regulates the cell-to-cell movement of TuMV via competition with PCaP1 for binding actin filaments.	REMORIN 1.2 (REM1.2)	S	88	EKPVEEPAPAKPASASLDRDVKLADLSKEKR	Q9M2D8	1.30123e+08	71155501	69670751	46835001	49469751	161757001	-1.87	-2.63	-1.41	-1.52	2.27	3.45	no	yes	no	yes
Q9M2X8		T16K5.150	AT3G49800	BSD domain-containing protein;(source:Araport11)		S	369	APAYHDKPVQSLVTGSSPRVIDVQVDDDADD	Q9M2X8	3.86433e+07	28270001	20923501	1	1	126392501	-1.85	-3.86433e+07	-20923501	-28270001	4.47	126392501	no	yes	no	yes
Q9M2Z4	Membrane steroid-binding protein 2	MSBP2	AT3G48890	putative progesterone-binding protein homolog (Atmp2) mRNA, The mRNA is cell-to-cell mobile.	MEMBRANE-ASSOCIATED PROGESTERONE BINDING PROTEIN 3 (MAPR3)	S	191	SSEPSEAKTASAEGLSTNTGEEASAITHDET	Q9M2Z4	1.03893e+06	3400626	909451	1	5376776	8910451	-1.14	5.18	5.91	-3400626	2.62	8910451	yes	yes	no	yes
Q9M306	Probable protein S-acyltransferase 5	PAT05	AT3G48760	DHHC-type zinc finger family protein;(source:Araport11)	(PAT5)	S	338	PAIPPRTVNGGMSSPSLQKVSNDIEMGRKPV	Q9M306	6.87333e+06	5591501	1	1	1	16977251	-6.87333e+06	-6.87333e+06	1	-5591501	3.04	16977251	no	yes	no	yes
Q9M324		F5K20_330	AT3G54030	kinase with tetratricopeptide repeat domain-containing protein;(source:Araport11)	BRASSINOSTEROID-SIGNALING KINASE 6 (BSK6)	S	19	RCSKFSFCLFPSHFKSASVLESPDIENGGKV	Q9M324	1532701	1186501	1383726	1	2908351	6465351	-1.11	1.9	2.1	-1186501	5.45	6465351	yes	yes	no	yes
Q9M9L2		F10A16.15	AT3G05850	Encodes a member of a domesticated transposable element gene family MUSTANG. Members of this family are derived from transposable elements genes but gained function in plant fitness and flower development. Known members include: AT3G04605 (MUG1), AT2G30640 (MUG2), AT1G06740 (MUG3), AT5G16505 (MUG4), AT3G06940 (MUG5), AT5G48965 (MUG6), AT3G05850 (MUG7) and AT5G34853 (MUG8).	MUSTANG 7 (MUG7)	S	720	SINPVPLLEGEMCRESSGGSAVTVTPPPTRR	Q9M9L2	1.02367e+07	2100526	1	1	3864501	14009626	-1.02367e+07	-2.65	3864501	-2100526	6.67	14009626	no	yes	no	yes
Q9M9M4	Cellulose synthase-like protein D3	CSLD3	AT3G03050	encodes a cellulose synthase like protein. mutations initiate root hairs that rupture at their tip soon after initiation. is required for the synthesis of a noncellulosic wall polysaccharide.	CELLULOSE SYNTHASE-LIKE D3 (CSLD3)	S	18	SNNHFMNSRSNLSTNSDAAEAERHQQPVSNS	Q9M9M4	2195301	4414351	972251	2083551	2137651	9039351	-2.26	-1.03	2.2	-2.12	2.05	4.34	no	yes	no	yes
Q9S9Q9	BTB/POZ domain-containing protein At1g30440		AT1G30440	Phototropic-responsive NPH3 family protein;(source:Araport11)		S	192	NLFGWPVVEHGGPMQSPGGSVLWNGISTGAR	Q9S9Q9	2930201	2177426	4379276	851501	4600476	3850376	1.49	1.57	1.05	-2.56	1.77	4.52	no	yes	no	yes
Q9S9Q9	BTB/POZ domain-containing protein At1g30440		AT1G30440	Phototropic-responsive NPH3 family protein;(source:Araport11)		S	520	EQLQLRTSVAGCFLVSDNLDGGSRQLRSGGY	Q9S9Q9	5532601	4642101	6209676	1817151	1344701	7787001	1.12	-4.11	-4.62	-2.55	1.68	4.29	no	yes	no	yes
Q9SA91		T5I8.21	AT1G30755	elongation factor G, putative (DUF668);(source:Araport11)	PSK SIMULATOR 2 (PSI2)	S	39	DKSRGFSGKLKSMRRSKTSDSYYSDNYGGSR	Q9SA91	1	805851	2415776	1	852126	1590976	2415776	852126	-2.83	-805851	1.97	1590976	no	yes	no	yes
Q9SAG7		F23A5.29	AT1G80930	MIF4G domain-containing protein / MA3 domain-containing protein;(source:Araport11)		S	8	________MGRHGSSSDEEERVRRRDRRRRE	Q9SAG7	7.93463e+07	11698251	46554551	7058551	10755751	17851926	-1.7	-7.38	-4.33	-1.66	1.53	2.53	no	yes	no	yes
Q9SB75	Probable xyloglucan glycosyltransferase 5	CSLC5	AT4G31590	encodes a XyG glucan synthase; gene similar to cellulose synthase	CELLULOSE-SYNTHASE-LIKE C5 (CSLC5)	S	590	GSSYEWIVTKKAGRSSESDLLSITEKETPTK	Q9SB75	1.21067e+08	109810001	111410001	65132501	47695001	196167501	-1.09	-2.54	-2.34	-1.69	1.79	3.01	no	yes	no	yes
Q9SCK9		T9C5.90	AT3G49490	hypothetical protein;(source:Araport11)		S	694	DAVSFMQEPSLNTQKSVPIMNANADKDTPES	Q9SCK9	1	17349251	21666751	10045551	48591501	51245001	21666751	48591501	2.24	-1.73	2.95	5.1	no	yes	no	yes
Q9SCZ4	Receptor-like protein kinase FERONIA	FER	AT3G51550	Encodes a synergid-expressed, plasma-membrane localized receptor-like kinase that accumulates asymetrically in the synergid membrnane at the filiform apparatus and mediates male-female gametophyte interactions during pollen tube reception. Also involved in powdery mildew infection. Mutants show faster root elongation under dim light, the protein is required for intracellular accumulation of AHA2 …	FERONIA (FER)	S	511	GNSHSAGSAKTNTTGSYASSLPSNLCRHFSF	Q9SCZ4	1.11737e+07	11327501	6993251	1	10185501	17786501	-1.6	-1.1	1.46	-11327501	1.57	17786501	no	yes	no	yes
Q9SD52		F13I12.260	AT3G47210	hypothetical protein (DUF247);(source:Araport11)		S	53	PSYYMGEKTEKYSSPSSPPPSFYRKYIISYI	Q9SD52	9.08123e+06	14261101	8471476	5467676	4957901	28145501	-1.07	-1.83	-1.71	-2.61	1.97	5.15	no	yes	no	yes
Q9SEL5	Vesicle transport v-SNARE 12	VTI12	AT1G26670	member of VTI1 Gene Family. Normally localizes to the transgolgi network and plasma membrane. A dominant mutation (zip1) alters the subcellular localization of VTI12 and suppresses loss of function mutation (zag1) of VTI11. Interacts with members of the SYP family. Involved in protein trafficking to protein storage vacuoles.	VESICLE TRANSPORT V-SNARE 1B (VTI1B)	S	30	LSTNLSRKCHSASVLSNGEEKKGKIAEIKSG	Q9SEL5	5615501	5140976	4208076	3.00765e+06	5402976	9007351	-1.33	-1.04	1.28	-1.71	1.75	2.99	no	yes	no	yes
Q9SFW0		T1B9.3;At3g07300	AT3G07300	NagB/RpiA/CoA transferase-like superfamily protein;(source:Araport11)		S	157	LLEGTPESATVPYTSSSGADSESKTADKSSL	Q9SFW0	1	967926	1	1	4643176	4287151	1	4643176	4643176	-967926	4.43	4287151	no	yes	no	yes
Q9SG79	Protein SAD1/UNC-84 domain protein 2	SUN2	AT3G10730	Encodes a member of the Sad1/UNC-84 (SUN)-domain proteins: AtSUN1(At5g04990), AtSUN2(AT3G10730). SUN domain proteins are part of the cytoskeletal-nucleoskeletal bridging complexes. AtSUN1 and AtSUN2 are localized to the nuclear envelope and are present as homomers and heteromers in vivo.	SAD1/UNC-84 DOMAIN PROTEIN 2 (SUN2)	S	77	RSNTYDVGPVTRKSGSTATGTNTTTTQRRTR	Q9SG79	72303001	21832001	36109001	13385251	35598751	42287001	-2	-2.03	-1.01	-1.63	1.94	3.16	no	yes	no	yes
Q9SH14	Membrane-anchored ubiquitin-fold protein 5	MUB5	AT1G77870	membrane-anchored ubiquitin-fold protein 5 precursor;(source:Araport11)	MEMBRANE-ANCHORED UBIQUITIN-FOLD PROTEIN 5 PRECURSOR (MUB5)	S	32	TDIGPSKYSQFMTVASLKEKIIAQWPKDKEN	Q9SH14	8634801	7116751	8792851	3462251	6866251	22574251	1.02	-1.26	-1.28	-2.06	3.17	6.52	no	yes	no	yes
Q9SH87		At2g38000	AT2G38000	chaperone protein dnaJ-like protein;(source:Araport11)		S	29	ESERLDSYQYLQRNSSSARNPSFAGAGVVTV	Q9SH87	16559001	10881501	1	4427251	12776001	24491751	-16559001	-1.3	12776001	-2.46	2.25	5.53	no	yes	no	yes
Q9SHC8	Vesicle-associated protein 1-2;Vesicle-associated protein 1-2, N-terminally processed	PVA12	AT2G45140	Encodes a Plant VAMP-Associated protein that localizes to the ER and binds to the sitosterol-binding protein ORP3a. The WFDE motif in ORP3a appears to be important for this direct interaction. Mutation of this motif causes ORP3a to relocalize to the Golgi and cytosol. The interaction between PVA12 and ORP3a does not appear to be sterol-dependent. The mRNA is cell-to-cell mobile.	PLANT VAP HOMOLOG 12 (PVA12)	S	143	PRPPSPVREGSEEGSSPRASVSDNGNASDFT	Q9SHC8	1.81243e+08	74557251	82212251	21036751	137427501	113002751	-2.2	-1.32	1.67	-3.54	1.52	5.37	no	yes	no	yes
Q9SHC8	Vesicle-associated protein 1-2;Vesicle-associated protein 1-2, N-terminally processed	PVA12	AT2G45140	Encodes a Plant VAMP-Associated protein that localizes to the ER and binds to the sitosterol-binding protein ORP3a. The WFDE motif in ORP3a appears to be important for this direct interaction. Mutation of this motif causes ORP3a to relocalize to the Golgi and cytosol. The interaction between PVA12 and ORP3a does not appear to be sterol-dependent. The mRNA is cell-to-cell mobile.	PLANT VAP HOMOLOG 12 (PVA12)	S	2	______________MSNELLTIDPVDLQFPF	Q9SHC8	1.93663e+06	721851	663426	1	1	3203901	-2.92	-1.93663e+06	-663426	-721851	4.44	3203901	no	yes	no	yes
Q9SHQ6		At1g28760	AT1G28760	Encodes an orthlog of the Xenopus inner nuclear membrane (INM) protein Nemp1/TMEM194A.It is an inner nuclear membrane protein that binds with nucleoskeleton proteins.	INNER NUCLEAR MEMBRANE PROTEIN A (NEMP_A)	S	381	VPSYSGSPSYDVIVSSPSSVNRRIPIGNQDY	Q9SHQ6	13306001	10664926	9972276	3686201	6598976	18616001	-1.33	-2.02	-1.51	-2.89	1.75	5.05	no	yes	no	yes
Q9SLA1	Probable protein phosphatase 2C 22		AT2G25620	Encodes DBP1, a member of the DBP factors (DNA-binding protein phosphatases) featuring sequence-specific DNA-binding and protein phosphatase activity. DBP1 is involved in plant-potyvirus interactions. Loss-of-function of DBP1 renders resistance to potyviruses. Negatively regulates drought and salt tolerance through altering leaf surface permeability.	DNA-BINDING PROTEIN PHOSPHATASE 1 (DBP1)	S	374	QPPPNLVAPRLRVHRSFSAEGLKDLQSYLDG	Q9SLA1	5.42837e+06	4505751	1099376	2926676	3268451	7448001	-4.94	-1.66	2.97	-1.54	1.65	2.54	no	yes	no	yes
Q9SN43	CBL-interacting serine/threonine-protein kinase 12	CIPK12	AT4G18700	Encodes CBL-interacting protein kinase 12 (CIPK12).	CBL-INTERACTING PROTEIN KINASE 12 (CIPK12)	S	16	MAEKITRETSLPKERSSPQALILGRYEMGKL	Q9SN43	5.56977e+06	7326176	3690901	2191901	6144276	11403151	-1.51	1.1	1.66	-3.34	1.56	5.2	yes	yes	no	yes
Q9SQR5		T11I18.8	AT3G03970	At3G03970 encodes the plant KASH protein SINE2; SINE2 interacts with SUN1 and SUN2 and is localized at the nuclear envelope.	(SINE2)	S	320	NCKPRNSLSGSVKSTSSLREHDGSVYSRQDR	Q9SQR5	1	5259751	2739501	690426	1614476	10628301	2739501	1614476	-1.7	-7.62	2.02	15.39	no	yes	no	yes
Q9SQR5		T11I18.8	AT3G03970	At3G03970 encodes the plant KASH protein SINE2; SINE2 interacts with SUN1 and SUN2 and is localized at the nuclear envelope.	(SINE2)	S	321	CKPRNSLSGSVKSTSSLREHDGSVYSRQDRS	Q9SQR5	1	2178876	1	1	1	16084001	1	1	1	-2178876	7.38	16084001	no	yes	no	yes
Q9SRH7	Receptor-like serine/threonine-protein kinase At3g01300		AT3G01300	Receptor-like cytoplasmic kinase involved in CLE and BAM signaling to maintain root meristem homeostasis.	PBS1-LIKE 35 (PBL35)	S	465	RGFGSRNGQPVFRTLSSPHGQAGSSPYRHQI	Q9SRH7	3.51867e+06	2344901	2649751	517726	683351	8224101	-1.33	-5.15	-3.88	-4.53	3.51	15.89	no	yes	no	yes
Q9STT1	U-box domain-containing protein 39	PUB39	AT3G47820	Plant U-box type E3 ubiquitin ligase (PUB).	PLANT U-BOX 39 (PUB39)	S	173	GAIRSRSRTSLSSTTSLPLHQTRPINHSTRI	Q9STT1	2771301	3277276	3297201	1034226	6811926	6640551	1.19	2.46	2.07	-3.17	2.03	6.42	no	yes	no	yes
Q9STW5	MACPF domain-containing protein At4g24290		AT4G24290	MAC/Perforin domain-containing protein;(source:Araport11)		S	227	ADKRFVEASVVHNTGSERVQASSKVETKEQR	Q9STW5	1	1292426	1281526	1	3417151	7593476	1281526	3417151	2.67	-1292426	5.88	7593476	no	yes	no	yes
Q9SUE8		T13J8.10	AT4G27900	CCT motif family protein;(source:Araport11)		S	149	TSVVVSDVPIPKSVSSGNLSSMDMVEHKDAV	Q9SUE8	6.91267e+06	13455001	1	1	1	38718751	-6.91267e+06	-6.91267e+06	1	-13455001	2.88	38718751	no	yes	no	yes
Q9SUJ1	Syntaxin-43	SYP43	AT3G05710	Encodes a member of SYP4 Gene Family that is a plant ortholog of the Tlg2/syntaxin16 Qa-SNARE. Together with SYP42, it regulates the secretory and vacuolar transport pathways in the post-Golgi network and maintains the morphology of the Golgi apparatus and TGN and is required for extracellular resistance responses to a fungal pathogen.	SYNTAXIN OF PLANTS 43 (SYP43)	S	74	PNRSYAPVSTEDPGNSSRGTITVGLPPDWVD	Q9SUJ1	5859001	7508476	5308801	4949151	5500776	15881776	-1.1	-1.07	1.04	-1.52	2.12	3.21	no	yes	no	yes
Q9SUQ3	Probable inactive receptor kinase At4g23740		AT4G23740	Leucine-rich repeat protein kinase family protein;(source:Araport11)		S	614	SDLVRLIENVGNRRTSIEPEPELKPKSENGA	Q9SUQ3	1.01493e+07	10667001	8763001	6831701	6674026	17492101	-1.16	-1.52	-1.31	-1.56	1.64	2.56	no	yes	no	yes
Q9SUR3	Reticulon-like protein B1	RTNLB1	AT4G23630	VIRB2-interacting protein 1;(source:Araport11)	VIRB2-INTERACTING PROTEIN 1 (BTI1)	S	47	EKIHHGGDSSSSSSSSDDEDEKKKTKKPSSP	Q9SUR3	7.48583e+06	8429976	5647001	1263951	6821551	17036401	-1.33	-1.1	1.21	-6.67	2.02	13.48	no	yes	no	yes
Q9SVK9		F18B3.180	AT3G50900	hypothetical protein;(source:Araport11)		S	28	GYEKLGDEEARLKRVSSVPASVYGHSRNPVQ	Q9SVK9	1	871661	1720051	1	1794151	3034451	1720051	1794151	1.04	-871661	3.48	3034451	no	yes	no	yes
Q9SWI1	Protein PHYTOCHROME KINASE SUBSTRATE 1	PKS1	AT2G02950	Encodes a basic soluble protein which can independently bind to either PHYA or PHYB, regardless of whether the phytochromes are in the Pr or Pfr state. PKS1 can be phosphorylated by oat phyA in vitro in a light regulated manner. It is postulated to be a negative regulator of phyB signalling.	PHYTOCHROME KINASE SUBSTRATE 1 (PKS1)	S	34	MKNNNSHSSLYVSSSSYLSSKEDALVTTKKL	Q9SWI1	2.93933e+06	4657226	2834301	2396101	4431476	7743701	-1.04	1.51	1.56	-1.94	1.66	3.23	yes	yes	no	yes
Q9SXC4	Probable beta-1,4-xylosyltransferase IRX9H	IRX9H	AT1G27600	Encodes a member of the GT43 family glycosyltransferases involved in glucuronoxylan biosynthesis: AT2G37090 (IRX9) and AT1G27600 (IRX9-L or I9H, IRX9 homolog); AT4G36890 (IRX14) and AT5G67230 (IRX14-L or I14H, IRX14 homolog). They form two functionally non-redundant groups essential for the normal elongation of glucuronoxylan backbone. I9H functions redundantly with IRX9, I14H is redundant with I…	IRREGULAR XYLEM 9-LIKE (IRX9-L)	S	31	SHENGGSHKGFTIGGSSSKHNSSQFLSYLTK	Q9SXC4	1	1321176	1	1	2737751	5108251	1	2737751	2737751	-1321176	3.87	5108251	no	yes	no	yes
Q9SYG5		F15I1.17	AT1G54090	A member of EXO70 gene family, putative exocyst subunits, conserved in land plants. Arabidopsis thaliana contains 23 putative EXO70 genes, which can be classified into eight clusters on the phylogenetic tree.	EXOCYST SUBUNIT EXO70 FAMILY PROTEIN D2 (EXO70D2)	S	166	RRLSRSRRSNSKSTSSIREIDLVTPEAVSDL	Q9SYG5	1.05363e+06	2958001	1	829626	1	14385751	-1.05363e+06	-1.05363e+06	1	-3.57	4.86	17.34	no	yes	no	yes
Q9SYH1	Probable GTP diphosphokinase RSH3, chloroplastic	RSH3	AT1G54130	This gene appears to be at least partially redundant with RSH2 (At3g14050). Guanosine tetraphosphate synthesized by RSH2/RSH3 (and CRSH At3g17470) to an unknown extent can repress chloroplast gene expression, and also reduce chloroplast size. Involved in the maintenance of the (p)ppGp level to accustom plastidial gene expression to darkness.	RELA/SPOT HOMOLOG 3 (RSH3)	S	99	HDRSEDRTLSGSFCYSPSKFIGSSYLKRDHQ	Q9SYH1	4.59997e+06	2017501	3071751	1195476	3361926	3695401	-1.5	-1.37	1.09	-1.69	1.83	3.09	no	yes	no	yes
Q9SYL9	50S ribosomal protein L13, chloroplastic	RPL13	AT1G78630	Ribosomal protein L13 family protein;(source:Araport11)	EMBRYO DEFECTIVE 1473 (emb1473)	S	168	AVSGKKRNQKLYRRHSGRPGGMTVETFDQLQ	Q9SYL9	1.46743e+06	632126	2882601	1	1163351	1207251	1.96	-1.26	-2.48	-632126	1.91	1207251	no	yes	no	yes
Q9SYM1	Mechanosensitive ion channel protein 6	MSL6	AT1G78610	mechanosensitive channel of small conductance-like 6;(source:Araport11)	MECHANOSENSITIVE CHANNEL OF SMALL CONDUCTANCE-LIKE 6 (MSL6)	S	38	NGVSGETVGKIWRDGSYDFWTDGEGNLNKGH	Q9SYM1	10165501	6099026	9386401	4048401	8772076	12063051	-1.08	-1.16	-1.07	-1.51	1.98	2.98	no	yes	no	yes
Q9SZD1	Protein tesmin/TSO1-like CXC 5	TCX5	AT4G29000	Tesmin/TSO1-like CXC domain-containing protein which is a transcriptional repressor of genes required for maintenance of DNA methylation, including MET1, CMT3, DDM1, KYP and VIMs. Functions redundantly with its paralogue TCX6 in repressing the expression of these genes.	(TCX5)	S	111	QSQIVNAPIRHPIPESPKARGPRPNVEGRDG	Q9SZD1	1.14997e+07	11955001	2856001	4979001	11452751	23908751	-4.03	-1	4.01	-2.4	2	4.8	no	yes	no	yes
Q9SZI4		F20B18.240	AT4G26130	cotton fiber protein;(source:Araport11)		S	214	TKKKKKATKKMMKSASERHIGREEEETVEAV	Q9SZI4	4.99073e+07	6402001	28297501	1655151	45694251	61325001	-1.76	-1.09	1.61	-3.87	9.58	37.05	no	yes	no	yes
Q9SZP8		F20M13.270	AT4G38710	glycine-rich protein;(source:Araport11)		S	300	PRTLPVAVVEVVKPESPVLVIVEKPKGANPF	Q9SZP8	3.79967e+07	24331126	14829251	8436251	1798926	49692976	-2.56	-21.12	-8.24	-2.88	2.04	5.89	no	yes	no	yes
Q9SZT7		F6G17.20	AT4G37370	member of CYP81D	CYTOCHROME P450, FAMILY 81, SUBFAMILY D, POLYPEPTIDE 8 (CYP81D8)	S	133	AASYGDHWRNLRRIGSVEIFSNHRLNSFLSI	Q9SZT7	1.02743e+06	1656751	1168426	1	2401576	3243051	1.14	2.34	2.06	-1656751	1.96	3243051	no	yes	no	yes
Q9XIE2	ABC transporter G family member 36	ABCG36	AT1G59870	ATP binding cassette transporter. Localized to the plasma membrane in uninfected cells. In infected leaves, the protein concentrated at infection sites. Contributes to nonhost resistance to inappropriate pathogens that enter by direct penetration in a salicylic acid?dependent manner. Required for mlo resistance. Has Cd transporter activity (Cd2+ extrusion pump) and contributes to heavy metal resi…	PENETRATION 3 (PEN3)	S	841	TADGNRRGEVAMGRMSRDSAAEASGGAGNKK	Q9XIE2	8.71797e+07	58027501	59652251	30509951	67540751	129321001	-1.46	-1.29	1.13	-1.9	2.23	4.24	no	yes	no	yes
Q9XIE6	Phospholipid-transporting ATPase 3	ALA3	AT1G59820	Encodes a phospholipid translocase. Involved in secretory vesicle formation from trans-Golgi in peripheral columella cells at the root tip. Mutants have short primary roots and grow slower. The mRNA is cell-to-cell mobile.	AMINOPHOSPHOLIPID ATPASE 3 (ALA3)	S	4	____________MVRSGSFSVDSSATHQRTP	Q9XIE6	2.89787e+07	19051001	24997751	1	1	56650001	-1.16	-2.89787e+07	-24997751	-19051001	2.97	56650001	no	yes	no	yes
Q9ZQC7		At2g37100	AT2G37100	protamine P1 family protein;(source:Araport11)		S	127	IIKPTCFSPVWRKWKSFSHASFSKKSEKRSS	Q9ZQC7	5.83967e+06	2077326	1	423176	1920426	5313401	-5.83967e+06	-3.04	1920426	-4.91	2.56	12.56	no	yes	no	yes
Q9ZQD8			AT2G15760	calmodulin-binding protein (DUF1645);(source:Araport11)		S	112	GGKIRPLRTPLTPTVSSPRSRGLEIEDSDDQ	Q9ZQD8	1.44757e+07	26952501	28421001	6304501	39684001	49885001	1.96	2.74	1.4	-4.28	1.85	7.91	no	yes	no	yes
Q9ZSA2	Calcium-dependent protein kinase 21	CPK21	AT4G04720	member of Calcium Dependent Protein Kinase	CALCIUM-DEPENDENT PROTEIN KINASE 21 (CPK21)	S	414	TITYEELKTGLTRLGSRLSETEVKQLMEAAD	Q9ZSA2	218900001	157122501	69395001	98625001	95536501	293877501	-3.15	-2.29	1.38	-1.59	1.87	2.98	no	yes	no	yes
Q9ZT82	Callose synthase 12	CALS12	AT4G03550	Encodes a callose synthase that is required for wound and papillary callose formation in response to fungal pathogens Erysiphe and Blumeria. Mutants are resistant to P. parasitica and exhibit an exaggerated PR1 response.Contributes to PAMP-induced basal defense. The mRNA is cell-to-cell mobile.	GLUCAN SYNTHASE-LIKE 5 (GSL05)	S	1056	SENDRSSLSRASSSVSTLYKGHEYGTALMKF	Q9ZT82	60424001	48939251	4125751	28123751	38544251	105350501	-14.65	-1.57	9.34	-1.74	2.15	3.75	no	yes	no	yes
Q9ZT82	Callose synthase 12	CALS12	AT4G03550	Encodes a callose synthase that is required for wound and papillary callose formation in response to fungal pathogens Erysiphe and Blumeria. Mutants are resistant to P. parasitica and exhibit an exaggerated PR1 response.Contributes to PAMP-induced basal defense. The mRNA is cell-to-cell mobile.	GLUCAN SYNTHASE-LIKE 5 (GSL05)	S	1024	SASEMDIREGAQELGSVRNLQGELGGQSDGF	Q9ZT82	2.75797e+07	38744501	25057026	17984701	13816251	66017751	-1.1	-2	-1.81	-2.15	1.7	3.67	no	yes	no	yes
Q9ZT82	Callose synthase 12	CALS12	AT4G03550	Encodes a callose synthase that is required for wound and papillary callose formation in response to fungal pathogens Erysiphe and Blumeria. Mutants are resistant to P. parasitica and exhibit an exaggerated PR1 response.Contributes to PAMP-induced basal defense. The mRNA is cell-to-cell mobile.	GLUCAN SYNTHASE-LIKE 5 (GSL05)	S	1046	ELGGQSDGFVSENDRSSLSRASSSVSTLYKG	Q9ZT82	3.27283e+07	48798751	32248751	31882751	36052001	74569001	-1.01	1.1	1.12	-1.53	1.53	2.34	yes	yes	no	yes
Q9ZUN3	K(+) efflux antiporter 4	KEA4	AT2G19600	member of Putative potassium proton antiporter family	K+ EFFLUX ANTIPORTER 4 (KEA4)	S	577	SSTEIGFKGELYHSESAKRISLMIQGSLHDS	Q9ZUN3	1.81913e+07	16217001	12158151	8503476	13629326	27476751	-1.5	-1.33	1.12	-1.91	1.69	3.23	no	yes	no	yes
Q9ZV25	Probable protein phosphatase 2C 23	PLL4	AT2G28890	Encodes a protein phosphatase 2C like gene, similar to POL. Involved in leaf development. Knockout mutants have abnormally shaped leaves.	POLTERGEIST LIKE 4 (PLL4)	S	57	YVRPDPTRVSSSKVHSEEETTTFRTISGASV	Q9ZV25	1.04915e+07	7498226	3326026	1542951	4198026	11649651	-3.15	-2.5	1.26	-4.86	1.55	7.55	no	yes	no	yes
Q9ZVX3		At2g16900	AT2G16900	phospholipase-like protein (PEARLI 4) family protein;(source:Araport11)		S	51	KNSKKQGSKILSLPGSFGKKKTESQPPSPLS	Q9ZVX3	2.01867e+07	27201501	19852501	17936251	47293001	50903251	-1.02	2.34	2.38	-1.52	1.87	2.84	yes	yes	no	yes
Q9ZW32		At2g29510	AT2G29510	hypothetical protein (DUF3527);(source:Araport11)		S	454	ALISSRAGLDNPSASSFSDSSSFDKTSAANR	Q9ZW32	1	4850751	1	1	1	11225001	1	1	1	-4850751	2.31	11225001	no	yes	no	yes
A0A1P8BF46		At5g18310	AT5G18310	ubiquitin hydrolase;(source:Araport11)		T	97	DEDLYKIPPEFIHSSTRKRRPSFLACLVPCA	A0A1P8BF46	4.40767e+06	5288876	8162301	3383001	7108501	10846176	1.85	1.61	-1.15	-1.56	2.05	3.21	no	yes	no	yes
A0A178V7F9	Callose synthase 9	CALS9	AT3G07160	Encodes GSL10, a member of the Glucan Synthase-Like (GSL) family believed to be involved in the synthesis of the cell wall component callose. GSL10 is required for male gametophyte development and plant growth. Has a role in entry of microspores into mitosis. GSL10 mutation leads to perturbation of microspore division symmetry, irregular callose deposition and failure of generative cell engulfmen…	GLUCAN SYNTHASE-LIKE 10 (GSL10)	T	149	TLKEEEKQLRESGAFTDELERKTVKRKRVFA	A0A178V7F9	6.32973e+06	3276226	2618251	1825876	3594876	5528251	-2.42	-1.76	1.37	-1.79	1.69	3.03	no	yes	no	yes
A0A1I9LME9	DNA-directed RNA polymerase	F15B8.150	AT3G57660	Encodes a subunit of RNA polymerase I (aka RNA polymerase A). The mRNA is cell-to-cell mobile.	NUCLEAR RNA POLYMERASE A1 (NRPA1)	T	1393	EMDSENEDTEVSKEDTPEPQEESMEPQKEVK	A0A1I9LME9	12625001	3792676	11063551	2498976	6579526	6895176	-1.14	-1.92	-1.68	-1.52	1.82	2.76	no	yes	no	yes
A0A1I9LMJ4	RPM1-interacting protein 4	RIN4	AT3G25070	Encodes a member of the R protein complex and may represent a virulence target of type III pili effector proteins (virulence factors) from bacterial pathogens, which is 'guarded' by R protein complex (RPM1 and RPS2 proteins). RIN4 physically interacts with RPS2 and RPM1 in vivo. Bacterial avirulence (Avr) effectors AvrB, AvrRpm1, and AvrRpt2 induce a mobility shift in RIN4 and expression of AvrRp…	RPM1 INTERACTING PROTEIN 4 (RIN4)	T	201	REERSSGANVSGSSRTPTHQSSRNPNNTSSC	A0A1I9LMJ4	438785001	150168501	256958801	20427001	460945501	414338751	-1.71	1.05	1.79	-7.35	2.76	20.28	yes	yes	no	yes
A0A1P8AW94		F10C21.22	AT1G33490	E3 ubiquitin-protein ligase;(source:Araport11)		T	126	KILVRKFSSVDSTAKTPTKERIA________	A0A1P8AW94	1.38753e+07	10006926	6746726	4483626	9898076	16195451	-2.06	-1.4	1.47	-2.23	1.62	3.61	no	yes	no	yes
A0A1P8AZ84	ABC transporter B family member 6	ABCB6	AT2G39480	P-glycoprotein 6;(source:Araport11)	ATP-BINDING CASSETTE B6 (ABCB6)	T	612	PLLISDPQNERSHSQTFSRPLGHSDDTSASV	A0A1P8AZ84	6.44793e+06	6971351	5330101	3171001	14495751	19365901	-1.21	2.25	2.72	-2.2	2.78	6.11	yes	yes	no	yes
A0A1P8B3S1	NADPH--cytochrome P450 reductase 2	ATR2	AT4G30210	Encodes NADPH-cytochrome P450 reductase that catalyzes the first oxidative step of the phenylpropanoid general pathway. The mRNA is cell-to-cell mobile.	P450 REDUCTASE 2 (ATR2)	T	335	ELDTILREEGDTAVATPYTAAVLEYRVSIHD	A0A1P8B3S1	1.20377e+07	24594751	5348251	15464001	15324251	91603751	-2.25	1.27	2.87	-1.59	3.72	5.92	yes	yes	no	yes
Q9ZP16	Cysteine-rich receptor-like protein kinase 11	CRK11	AT4G23190	Encodes putative receptor-like protein kinase that is induced by the soil-borne vascular bacteria, Ralstonia solanacearum. Naming convention from Chen et al 2003 (PMID 14756307)	CYSTEINE-RICH RLK (RECEPTOR-LIKE PROTEIN KINASE) 11 (CRK11)	T	324	GFVLFRRRKSYQRTKTESESDISTTDSLVYD	Q9ZP16	1	3963251	1	1	1	9141501	1	1	1	-3963251	2.31	9141501	no	yes	no	yes
A0A1R7T3G9		At5g18760	AT5G18760	Together with ULS1 regulates leaf senescence and stomatal closure via repression of ABA transporter gene ABCG40.	UBIQUITIN LIGASE OF SENESCENCE 2 (ULS2)	T	105	SVSETSEKPLVASPITSPYWKRCLSLPSSNS	A0A1R7T3G9	6.19033e+06	4414851	6914301	2127651	5669776	53174451	1.12	-1.09	-1.22	-2.07	12.04	24.99	no	yes	no	yes
A8MR97	Eukaryotic translation initiation factor 4G	EIF4G	AT3G60240	protein synthesis initiation factor 4G (EIF4G). A mutation in this gene (cum2-1) results in decreased accumulation of CMV coat protein in upper, uninoculated leaves. Likely affects cell-to-cell movement of the virus, also affects TCV multiplication.	EUKARYOTIC TRANSLATION INITIATION FACTOR 4G (EIF4G)	T	885	VKNEPEDWEDAADVSTPKLETADNSVNAKRG	A8MR97	1.47823e+07	6893751	3039001	2446576	19363851	13301251	-4.86	1.31	6.37	-2.82	1.93	5.44	yes	yes	no	yes
F4HSC9	Probable serine/threonine-protein kinase At1g01540	At1g01540	AT1G01540	Protein kinase superfamily protein;(source:Araport11)		T	313	DFGLAKLLGSESSYVTTRVMGTFGYVAPEYA	F4HSC9	18195001	10657126	10085326	6683751	12609351	16564826	-1.8	-1.44	1.25	-1.59	1.55	2.48	no	yes	no	yes
Q9LP68		At1g48560	AT1G48560	hypothetical protein;(source:Araport11)		T	236	SEQHVDKVVQICTWNTRSPRTSSNSSTMKAC	Q9LP68	7.08813e+06	4535951	1904751	2955026	5553926	8202151	-3.72	-1.28	2.92	-1.53	1.81	2.78	no	yes	no	yes
Q9SXB8	G-type lectin S-receptor-like serine/threonine-protein kinase At1g11330;G-type lectin S-receptor-like serine/threonine-protein kinase	At1g11330	AT1G11330	S-locus lectin protein kinase family protein;(source:Araport11)	RESISTANT TO DFPM INHIBITION OF ABA SIGNALING 2 (RDA2)	T	494	KDRSAELMFKRMEALTSDNESASNQIKLKEL	Q9SXB8	1	15157751	22076501	1	1	25850001	22076501	1	-22076501	-15157751	1.71	25850001	no	yes	no	yes
F4JC86		At3g13235	AT3G13235	ubiquitin family protein;(source:Araport11)	DNA-DAMAGE INDUCIBLE 1 (DDI1)	T	369	NTVANPTSQQPKRQNTSEGPEFEAKIAKLVE	F4JC86	1547601	2177151	1629001	628124	968091	4374576	1.05	-1.6	-1.68	-3.47	2.01	6.96	no	yes	no	yes
F4JCD2	Vacuolar protein sorting-associated protein 9A	VPS9A	AT3G19770	Guanine nucleotide exchange factor VPS9a. Can activate all Rab5 members to GTP-bound forms in vitro. Required for embryogenesis. Regulates the localization of ARA7 and ARA6. Involved in postembryonic root development.	(VPS9A)	T	295	EDHRRSSSDVQMTKETDRSVDDLIRALHGEG	F4JCD2	4.91737e+07	15917251	1	1	1	45647251	-4.91737e+07	-4.91737e+07	1	-15917251	2.87	45647251	no	yes	no	yes
F4JFX5	Uncharacterized protein At4g08330, chloroplastic	At4g08330	AT4G08330	hypothetical protein;(source:Araport11)		T	127	EKAPEYALVTQNSDPTSPRIGSVTKYDIRIR	F4JFX5	4.22063e+08	127557501	1	1	3224001	204062501	-4.22063e+08	-130.91	3224001	-127557501	1.6	204062501	no	yes	no	yes
F4JTP5		At4g38470	AT4G38470	Serine/threonine kinase that phosphorylate transit peptides of chloroplast and mitochondria targeted pre-proteins.	SERINE/THREONINE/TYROSINE KINASE 46 (STY46)	T	24	CASRVIFDALPTSQATMDRRERIKMEVFDEV	F4JTP5	2.87797e+07	25932501	23588501	14649751	15448751	43783751	-1.22	-1.86	-1.53	-1.77	1.69	2.99	no	yes	no	yes
F4K8T6	Phospholipid-transporting ATPase;Phospholipid-transporting ATPase 2	ALA2	AT5G44240	Expression is upregulated in the shoot of cax1/cax3 mutant. The mRNA is cell-to-cell mobile.	AMINOPHOSPHOLIPID ATPASE 2 (ALA2)	T	1107	RSPVYEPLLSDSPNATRRSFGPGTPFEFFQS	F4K8T6	1	15544001	1	1	1	138665001	1	1	1	-15544001	8.92	138665001	no	yes	no	yes
O04928	Phosphatidate cytidylyltransferase 1	CDS1	AT1G62430	Encodes a CDP-diacylglycerol synthase, involved in phospholipid biosynthesis.	CDP-DIACYLGLYCEROL SYNTHASE 1 (CDS1)	T	7	_________MEEENVTSSPSTPVHRLRHRRR	O04928	1	7461276	7886501	1682101	10849551	32225751	7886501	10849551	1.38	-4.44	4.32	19.16	no	yes	no	yes
O48549	40S ribosomal protein S6-1	RPS6A;RPS6	AT4G31700	Encodes a putative ribosomal protein S6 (rps6a). RPS6A and RPS6B are fully redundant and essential during gametogenesis.	RIBOSOMAL PROTEIN S6 (RPS6)	T	249	KKRSRLSSAAAKPSVTA______________	O48549	3.04759e+07	23473526	25310651	10001926	38603376	53195751	-1.2	1.27	1.53	-2.35	2.27	5.32	yes	yes	no	yes
Q9LF98	Fructose-bisphosphate aldolase	M3E9.40;F8J2_100;At5g03690;At2g36460	AT3G52930	Aldolase superfamily protein;(source:Araport11)	FRUCTOSE-BISPHOSPHATE ALDOLASE 8 (FBA8)	T	33	YIATPGKGILAADESTGTIGKRFASINVENI;YIGTPGKGILAADESTGTIGKRLASINVENV	Q9LF98	1.76793e+08	61510001	29000001	1	1	92845001	-6.1	-1.76793e+08	-29000001	-61510001	1.51	92845001	no	yes	no	yes
O80500		At2g44600	AT2G44600	hypothetical protein;(source:Araport11)		T	91	GGRDSVASSNNRFFATPQVVVQSSSSEKVFE	O80500	5272801	1879076	1787151	932776	1725576	2882926	-2.95	-3.06	-1.04	-2.01	1.53	3.09	no	yes	no	yes
O80961	MLO-like protein 12	MLO12	AT2G39200	A member of a large family of seven-transmembrane domain proteins specific to plants, homologs of the barley mildew resistance locus o (MLO) protein. The Arabidopsis genome contains 15 genes encoding MLO proteins, with localization in plasma membrane. Phylogenetic analysis revealed four clades of closely-related AtMLO genes. ATMLO6 belongs to the clade IV, with AtMLO2, AtMLO3 and AtMLO12. The gen…	MILDEW RESISTANCE LOCUS O 12 (MLO12)	T	573	EKEIVEHVKVDLSEFTFKK____________	O80961	4.41903e+06	5012601	4576326	2707501	8453001	15235001	1.04	1.91	1.85	-1.85	3.04	5.63	no	yes	no	yes
P20649	ATPase 1, plasma membrane-type	AHA1	AT2G18960	Encodes a plasma membrane proton ATPase. Mutants have a reduced ability to close their stomata in response to drought and are affected in stomatal but not seed responsiveness to ABA. The mRNA is cell-to-cell mobile.	H(+)-ATPASE 1 (HA1)	T	942	GHVESVAKLKGLDIDTAGHHYTV________	P20649	9.69347e+06	8520351	5233451	4866326	6010626	20563251	-1.85	-1.61	1.15	-1.75	2.41	4.23	no	yes	no	yes
P48347	14-3-3-like protein GF14 epsilon	GRF10	AT1G22300	Encodes a 14-3-3 protein. This protein is reported to interact with the BZR1 transcription factor involved in brassinosteroid signaling and may affect the nucleocytoplasmic shuttling of BZR1. Might act as a stabilization factor to mediate the oligomerization of REM on the plasma membrane.	GENERAL REGULATORY FACTOR 10 (GRF10)	T	244	LTLWTSDLNEEGDERTKGADEPQDEN_____	P48347	1.24083e+07	7890001	8569201	4451976	7797926	12965426	-1.45	-1.59	-1.1	-1.77	1.64	2.91	no	yes	no	yes
P49692	60S ribosomal protein L7a-1	RPL7AA	AT2G47610	Ribosomal protein L7Ae/L30e/S12e/Gadd45 family protein;(source:Araport11)		T	197	GAVVHQKTASCLCLTTVKNEDKLEFSKILEA	P49692	1.56613e+06	2036626	1015726	738176	1	4816751	-1.54	-1.56613e+06	-1015726	-2.76	2.37	6.53	no	yes	no	yes
Q39023	Mitogen-activated protein kinase 3	MPK3	AT3G45640	Encodes a mitogen-activated kinase whose mRNA levels increase in response to touch, cold, salinity stress and chitin oligomers.Also functions in ovule development. Heterozygous MPK3 mutants in a homozygous MPK6 background are female sterile due to defects in integument development. MPK3 can be dephosphorylated by MKP2 in vitro. The mRNA is cell-to-cell mobile.	MITOGEN-ACTIVATED PROTEIN KINASE 3 (MPK3)	T	196	CDFGLARPTSENDFMTEYVVTRWYRAPELLL	Q39023	2.06914e+07	15949301	12155501	9694626	8337251	26284251	-1.7	-2.48	-1.46	-1.65	1.65	2.71	no	yes	no	yes
Q39024	Mitogen-activated protein kinase 4;Mitogen-activated protein kinase 11	MPK4;MPK11	AT4G01370	Encodes a nuclear and cytoplasmically localized MAP kinase involved in mediating responses to pathogens. Its substrates include MKS1 and probably MAP65-1.The MAP65-1 interaction is involved in mediating cortical microtuble organization. Required for male-specific meiotic cytokinesis. The mRNA is cell-to-cell mobile.	MAP KINASE 4 (MPK4)	T	197	DLKLGDFGLARTKSETDFMTEYVVTRWYRAP	Q39024	1	7703501	9437501	1	6714501	11748501	9437501	6714501	-1.41	-7703501	1.53	11748501	no	yes	no	yes
Q39085	Delta(24)-sterol reductase	DIM	AT3G19820	Involved in the conversion of the early brassinosteroid precursor 24-methylenecholesterol to campesterol. Brassinosteroids affect cellular elongation. Mutants have dwarf phenotype. DWF1 is a Ca2+-dependent calmodulin-binding protein.	DWARF 1 (DWF1)	T	6	__________MSDLQTPLVRPKRKKTWVDYF	Q39085	7534501	5545901	3347926	3625401	5137701	10200626	-2.25	-1.47	1.53	-1.53	1.84	2.81	no	yes	no	yes
Q6R8G7	Phosphate transporter PHO1 homolog 3	PHO1;H3	AT1G14040	Encodes a PHO1 homologue that is upregulated in response to Zn deficiency and is involved in Pi homeostasis in response to Zn deficiency. The mRNA is cell-to-cell mobile.	PHO1 HOMOLOG 3 (PHO1;H3)	T	70	NRKLTLYRAFSGLVSTPRHKRSNSSHDVEEG	Q6R8G7	8.07257e+06	8693201	5118151	451651	4617676	15074526	-1.58	-1.75	-1.11	-19.25	1.73	33.38	no	yes	no	yes
Q8L836	65-kDa microtubule-associated protein 7	MAP65-7	AT1G14690	microtubule-associated protein 65-7;(source:Araport11)	MICROTUBULE-ASSOCIATED PROTEIN 65-7 (MAP65-7)	T	550	TPRRNSAGATNNDIMTTPRSYSSHRQNGYFK	Q8L836	1	799201	921901	471801	1376851	2512301	921901	1376851	1.49	-1.69	3.14	5.32	no	yes	no	yes
Q8LE63		At4g11860	AT4G11860	FAM63A-like protein (DUF544);(source:Araport11)		T	476	RVEKDVGDCSSEGRATDGLTAEEGELIRNFM	Q8LE63	1.15267e+07	5882751	1	3719501	1	11645251	-1.15267e+07	-1.15267e+07	1	-1.58	1.98	3.13	no	yes	no	yes
Q8RWD5	Coiled-coil domain-containing protein SCD2	SCD2;At3g48860	AT3G48860	coiled-coil protein;(source:Araport11)	STOMATAL CYTOKINESIS DEFECTIVE 2 (SCD2)	T	45	SPAHRKQLGGIGGFSTVKRTQNVAAKAAAQR	Q8RWD5	1	8462251	1	1	1	13860751	1	1	1	-8462251	1.64	13860751	no	yes	no	yes
Q8RWF9		At2g21500	AT2G21500	RING/U-box superfamily protein;(source:Araport11)		T	51	SFRWDNRGGRVAGEETSVSLLSDRISRNDVS	Q8RWF9	4.12877e+06	2643801	3164926	1	4920601	4400976	-1.3	1.19	1.55	-2643801	1.66	4400976	yes	yes	no	yes
Q8RWY6	CLIP-associated protein	CLASP				T	691	GRSSYRGNLLSESHPTFSSLTAKRGSERNER	Q8RWY6	5.57927e+06	1251301	3880351	1	1	5868201	-1.44	-5.57927e+06	-3880351	-1251301	4.69	5868201	no	yes	no	yes
Q8RXN0	ABC transporter G family member 11	ABCG11	AT1G17840	Encodes a plasma membrane-localized ATP-binding cassette transporter, that is required for cutin transport to the extracellular matrix. The mRNA is cell-to-cell mobile.	ATP-BINDING CASSETTE G11 (ABCG11)	T	40	GLSPLSEAIWREKAPTEFVGDVSARLTWQDL	Q8RXN0	5821101	6429276	6440301	1606726	2761401	29989251	1.11	-2.11	-2.33	-4	4.66	18.66	no	yes	no	yes
Q8RXX9	E3 ubiquitin-protein ligase ATL6	ATL6	AT3G05200	Encodes a putative RING-H2 zinc finger protein ATL6 (ATL6). The mRNA is cell-to-cell mobile.	ARABIDOPSIS TOXICOS EN LEVADURA 6 (ATL6)	T	276	EDVRKRIMKDWKLNRTNSLLVLPRGGSSRRG	Q8RXX9	1	1461626	805501	1	1	2282451	805501	1	-805501	-1461626	1.56	2282451	no	yes	no	yes
Q8VYW7		At5g16210	AT5G16210	HEAT repeat-containing protein;(source:Araport11)		T	1125	TSLFGEGGLLGKKEATESTAPGSPTGQGPES	Q8VYW7	82500001	16129501	27527001	1	39537001	52930001	-3	-2.09	1.44	-16129501	3.28	52930001	no	yes	no	yes
Q940Y5	Auxin efflux carrier component 7	PIN7	AT1G23080	Encodes a novel component of auxin efflux that is located apically in the basal cell and is involved during embryogenesis in setting up the apical-basal axis in the embryo. It is also involved in pattern specification during root development. In roots, it is expressed at lateral and basal membranes of provascular cells in the meristem and elongation zone, whereas in the columella cells it coincid…	PIN-FORMED 7 (PIN7)	T	232	YGGGGTNMTPRPSNLTGAEIYSLNTTPRGSN	Q940Y5	2.05547e+06	942851	586076	272251	2007201	3916751	-3.51	-1.02	3.42	-3.46	4.15	14.39	no	yes	no	yes
Q944Q6		At2g14835	AT2G14835	RING/U-box superfamily protein;(source:Araport11)		T	235	AARKGVPAVDRQNSETLYYADDEDGNRKKYS	Q944Q6	23258001	10575251	1	2240526	26365001	39156001	-23258001	1.13	26365001	-4.72	3.7	17.48	yes	yes	no	yes
Q94BT0	Sucrose-phosphate synthase 1	SPS1	AT5G20280	Encodes a sucrose-phosphate synthase activity. This is the major leaf isoform.	SUCROSE PHOSPHATE SYNTHASE 1F (SPS1F)	T	138	EFSEGEKGDIISDISTHGESTKPRLPRINSA	Q94BT0	2.44907e+07	3565776	2259251	518976	3921901	11923426	-10.84	-6.24	1.74	-6.87	3.34	22.97	no	yes	no	yes
Q96290	Monosaccharide-sensing protein 1	MSSP1	AT1G20840	The protein encoded by this gene is found in the tonoplast (vacuole membrane) of Arabidopsis cells. The gene is expressed at highest levels in juvenile (sink) and adult (source) leaves, followed by flower tissues.	TONOPLAST MONOSACCHARIDE TRANSPORTER1 (TMT1)	T	261	TLETVDEDGQMRLYGTHENQSYLARPVPEQN	Q96290	1.63337e+07	14396226	15175701	9161526	30023001	39261501	-1.08	1.84	1.98	-1.57	2.73	4.29	yes	yes	no	yes
Q9C509	Sphingosine-1-phosphate lyase	DPL1	AT1G27980	Encodes an ER-localized sphingoid long-chain base-1-phosphate lyase involved in the dehydration stress response.	DIHYDROSPHINGOSINE PHOSPHATE LYASE (DPL1)	T	513	LREAVETVKANPGPITGGLAPIYGAAGKMPD	Q9C509	12742001	9341501	12490001	4664501	13346001	16755501	-1.02	1.05	1.07	-2	1.79	3.59	yes	yes	no	yes
Q9C5S1	Protein-tyrosine-phosphatase MKP1	MKP1				T	109	PKAGSDDVGEWPHPPTPSGNKTGERLKLDLS	Q9C5S1	2.02703e+07	13281501	22251501	1602526	12062251	38533251	1.1	-1.68	-1.84	-8.29	2.9	24.05	no	yes	no	yes
Q9C8K2	ABC transporter G family member 12	ABCG12	AT1G51500	Encodes an ABC transporter involved in cuticular wax biosynthesis. Lines carrying recessive mutations in this locus have weakly glaucous stem surface, and relative elevated secondary alcohols and ketones.	ATP-BINDING CASSETTE G12 (ABCG12)	T	683	RRHQPLHSLSSQEGLTSPIN___________	Q9C8K2	2.24883e+07	23597501	25645501	15674001	54387001	60002751	1.14	2.42	2.12	-1.51	2.54	3.83	no	yes	no	yes
Q9C9V7		T23K23.24	AT1G67910	hypothetical protein;(source:Araport11)		T	42	EVGSRGLSRQTSMTKTNCLCSPTTHPGSFRC	Q9C9V7	3506701	2565001	1	1	1	9000076	-3506701	-3506701	1	-2565001	3.51	9000076	no	yes	no	yes
Q9FHK4	Uncharacterized protein At5g05190	Y-1	AT5G05190	hypothetical protein (DUF3133);(source:Araport11)	ENHANCED DISEASE RESISTANCE4 (EDR4)	T	357	EQLRPDMPFYPRESYTRGSPSHPSHDEFDRY	Q9FHK4	1	850751	4286251	1	8733226	3689501	4286251	8733226	2.04	-850751	4.34	3689501	no	yes	no	yes
Q9LR53		At1g03740	AT1G03740	Protein kinase superfamily protein;(source:Araport11)		T	588	LRSRNDSFKSFKEERTPHGPVPDYQNMQHNR	Q9LR53	1.73563e+06	1424276	1	1	1732951	5235076	-1.73563e+06	-1	1732951	-1424276	3.68	5235076	no	yes	no	yes
Q9LS47		At3g18430	AT3G18430	Calcium-binding EF-hand family protein;(source:Araport11)		T	147	QREQVLSQVLKESGYTSDSFLTLEDFIKIFG	Q9LS47	1.76357e+07	6538001	7285501	3319251	5801251	20262926	-2.42	-3.04	-1.26	-1.97	3.1	6.1	no	yes	no	yes
Q9LTW0	ALA-interacting subunit 1	ALIS1	AT3G12740	Physically interacts with ALA3, and is required for the phospholipid translocase activity of ALA3. The mRNA is cell-to-cell mobile.	ALA-INTERACTING SUBUNIT 1 (ALIS1)	T	6	__________MSSSNTPSSSAAAAGSIDSSA	Q9LTW0	9843001	8280376	9251301	4262851	6749451	13834501	-1.06	-1.46	-1.37	-1.94	1.67	3.25	no	yes	no	yes
Q9LVD7		At5g57210	AT5G57210	Ypt/Rab-GAP domain of gyp1p superfamily protein;(source:Araport11)		T	537	GKKSWSERVKLRLSRTESDPSPAEAKRSGNK	Q9LVD7	1	12379751	10610251	6840451	11241001	37997251	10610251	11241001	1.06	-1.81	3.07	5.55	no	yes	no	yes
Q9M0G2	Zinc finger CCCH domain-containing protein 49		AT4G29190	Zinc finger C-x8-C-x5-C-x3-H type family protein;(source:Araport11)	OXIDATION-RELATED ZINC FINGER 2 (OZF2)	T	185	ICFFAHSPDQLRFLHTRSPDRVDSFDVSSPI	Q9M0G2	1	4718751	1	1	10417501	18876001	1	10417501	10417501	-4718751	4	18876001	no	yes	no	yes
Q9M8X0		T6K12.24	AT3G04140	Ankyrin repeat family protein;(source:Araport11)		T	596	DYSRAPSSACSTPFQTFSSELGRRTPAMKKQ	Q9M8X0	1	4466751	1	1	1	7392751	1	1	1	-4466751	1.66	7392751	no	yes	no	yes
Q9SF29	Syntaxin-71	SYP71	AT3G09740	syntaxin of plants 71 (SYP71)	SYNTAXIN OF PLANTS 71 (SYP71)	T	135	IPDGTAGGPKSTSAWTPSSTTSRPDIKFDSD	Q9SF29	59225001	69253501	61422501	40934501	67777501	112475001	1.04	1.14	1.1	-1.69	1.62	2.75	no	yes	no	yes
Q9SKR5		pEARLI4	AT2G20960	phospholipase-like protein (PEARLI 4) family protein;(source:Araport11)	(pEARLI4)	T	239	RTPDHRYATYDNRPRTPIHESAATERRPQTP	Q9SKR5	6.69687e+06	3245751	5425401	2077551	5444901	6046751	-1.23	-1.23	1	-1.56	1.86	2.91	no	yes	no	yes
Q9SRQ1	Cytochrome P450 89A9	CYP89A9	AT3G03470	P450 monooxygenase CYP89A9. Involved in NDCC accumulation during Arabidopsis leaf senescence.	CYTOCHROME P450, FAMILY 87, SUBFAMILY A, POLYPEPTIDE 9 (CYP89A9)	T	136	SSVYGSLWRTLRRNLTSEILQPSRVKAHAPS	Q9SRQ1	4.42953e+06	1724876	1065651	1	1	6761826	-4.16	-4.42953e+06	-1065651	-1724876	3.92	6761826	no	yes	no	yes
Q9STN3	Putative transcription elongation factor SPT5 homolog 1		AT4G08350	global transcription factor group A2;(source:Araport11)	GLOBAL TRANSCRIPTION FACTOR GROUP A2 (GTA2)	T	778	TTPFRDTSRYSMGSETPMHPSRTPLHPYMTP	Q9STN3	5.15127e+06	3121276	1135926	1756576	3277451	7182026	-4.53	-1.57	2.89	-1.78	2.3	4.09	no	yes	no	yes
Q9SUE9		At4g08310	AT4G08310	DNA ligase;(source:Araport11)		T	99	KQHLVQCLAGAENDETSENSLETEKKDDVTP	Q9SUE9	1	2455551	1	1	1	4625251	1	1	1	-2455551	1.88	4625251	no	yes	no	yes
Q9SYL9	50S ribosomal protein L13, chloroplastic	RPL13	AT1G78630	Ribosomal protein L13 family protein;(source:Araport11)	EMBRYO DEFECTIVE 1473 (emb1473)	T	175	NQKLYRRHSGRPGGMTVETFDQLQQRIPERI	Q9SYL9	4573601	1812226	1263426	1	5656951	2760176	-3.62	1.24	4.48	-1812226	1.52	2760176	yes	yes	no	yes
Q9XIE6	Phospholipid-transporting ATPase 3	ALA3	AT1G59820	Encodes a phospholipid translocase. Involved in secretory vesicle formation from trans-Golgi in peripheral columella cells at the root tip. Mutants have short primary roots and grow slower. The mRNA is cell-to-cell mobile.	AMINOPHOSPHOLIPID ATPASE 3 (ALA3)	T	18	RSGSFSVDSSATHQRTPSRTVTLGHIQPQAP	Q9XIE6	1.53493e+07	4828026	9810601	610451	9741126	8222251	-1.56	-1.58	-1.01	-7.91	1.7	13.47	no	yes	no	yes
Q9ZVD1		At2g27090	AT2G27090	bZIP transcription factor (DUF630 and DUF632);(source:Araport11)		T	283	SDAEKSKTPELSPPVTPLVATPVNKTPNKGD	Q9ZVD1	2.54967e+07	16460826	20856001	10126526	12896151	65347401	-1.22	-1.98	-1.62	-1.63	3.97	6.45	no	yes	no	yes
O04314	PYK10-binding protein 1;PYK10-binding protein 2	PBP1;PBP2	AT3G16420	The PBP1(PYK10-binding protein 1) assists the PYK10 (beta-glucosidase complex) in its activity and may act like a molecular chaperone that facilitates the correct polymerization of PYK10, when tissues are damaged and subcellular structures are destroyed by pests. The mRNA is cell-to-cell mobile.	PYK10-BINDING PROTEIN 1 (PBP1)	Y	193	YVGQAQDGISAVKFVYDKSPEEVTGEEHGKS	O04314	2.69883e+07	13475001	12650251	3216001	11929001	24113251	-2.13	-2.26	-1.06	-4.19	1.79	7.5	no	yes	no	yes
Q9LYH0		F14F18_220	AT5G12050	rho GTPase-activating protein;(source:Araport11)	BIG GRAIN 1 (BG1)	Y	208	TSYDDSAYVRKTSNDYHSSTTTCSSASSFSR	Q9LYH0	4.21977e+06	4915676	2472601	2015551	3663526	8512476	-1.71	-1.15	1.48	-2.44	1.73	4.22	no	yes	no	yes
F4KEC6	Kinesin-like protein	At5g23910	AT5G23910	ATP binding microtubule motor family protein;(source:Araport11)		S	339	TNPTKKKINGLDRSVSLSSAAQRRQTPLTMS	F4KEC6	8711901	8179801	5124401	5582451	5733326	6983251	-1.7	-1.52	1.12	-1.47	-1.17	1.25	no	no	no	no
A0A1P8BF46		At5g18310	AT5G18310	ubiquitin hydrolase;(source:Araport11)		S	95	PVDEDLYKIPPEFIHSSTRKRRPSFLACLVP	A0A1P8BF46	1	1	1	1	1	1	1	1	1	1	1	1	no	no	no	no
A0A1P8BF46		At5g18310	AT5G18310	ubiquitin hydrolase;(source:Araport11)		S	96	VDEDLYKIPPEFIHSSTRKRRPSFLACLVPC	A0A1P8BF46	1	1	1	1	1	4117751	1	1	1	1	4117751	4117751	no	no	no	no
A0A178UFH0		At5g59960	AT5G59960	K-stimulated pyrophosphate-energized sodium pump protein;(source:Araport11)		S	6	__________MEKVSSPSSSFSRRSAYLEAL	A0A178UFH0	11425901	8826701	4761476	6995301	5663501	23356251	-2.4	-2.02	1.19	-1.26	2.65	3.34	no	yes	no	no
A0A178UFH0		At5g59960	AT5G59960	K-stimulated pyrophosphate-energized sodium pump protein;(source:Araport11)		S	8	________MEKVSSPSSSFSRRSAYLEALTQ	A0A178UFH0	2.62043e+07	20449576	12076676	16222251	12002851	18660626	-2.17	-2.18	-1.01	-1.26	-1.1	1.15	no	no	no	no
A0A178UFH0		At5g59960	AT5G59960	K-stimulated pyrophosphate-energized sodium pump protein;(source:Araport11)		S	10	______MEKVSSPSSSFSRRSAYLEALTQEI	A0A178UFH0	1.80233e+08	191076751	138920001	133358751	102444251	200462751	-1.3	-1.76	-1.36	-1.43	1.05	1.5	no	yes	no	no
A0A178UFH0		At5g59960	AT5G59960	K-stimulated pyrophosphate-energized sodium pump protein;(source:Araport11)		S	12	____MEKVSSPSSSFSRRSAYLEALTQEIKK	A0A178UFH0	2.04243e+07	96920001	111147501	83121251	34367501	113210001	5.44	1.68	-3.23	-1.17	1.17	1.36	no	yes	no	no
A0A178UL80	Reticulon-like protein B21	RTNLB21	AT5G58000	Encodes a member of the reticulon gene family. Reticulons are integral ER membrane proteins characterised by a reticulon homology domain comprising four transmembrane domains which results in the proteins sitting in the membrane in a W-topology.	RETICULON 21 (RTN21)	S	154	GIEKKTTPGRVKKIRSEVCTTIVKAGEFDSV	A0A178UL80	12977001	11363826	9403051	7141426	6873351	16309476	-1.38	-1.89	-1.37	-1.59	1.44	2.28	no	yes	no	no
A0A178UL80	Reticulon-like protein B21	RTNLB21	AT5G58000	Encodes a member of the reticulon gene family. Reticulons are integral ER membrane proteins characterised by a reticulon homology domain comprising four transmembrane domains which results in the proteins sitting in the membrane in a W-topology.	RETICULON 21 (RTN21)	S	176	VKAGEFDSVALRKVNSLPSPNSEKSDTKTEQ	A0A178UL80	2.01837e+07	13759251	9768401	10677251	7022101	8397226	-2.07	-2.87	-1.39	-1.29	-1.64	-1.27	no	no	no	no
A0A1P8B9Z4	Ferric reduction oxidase 4;Ferric reduction oxidase 5	FRO4;FRO5	AT5G23990	Encodes a ferric chelate reductase that is expressed at low levels in roots,shoots and flowers, but not cotyledons.	FERRIC REDUCTION OXIDASE 5 (FRO5)	S	476	KENKEGDKDSKKQVQSVEFQTPTSSPGSWFH	A0A1P8B9Z4	1	1	1	1	1	9660401	1	1	1	1	9660401	9660401	no	no	no	no
A0A1P8B9Z4	Ferric reduction oxidase 4;Ferric reduction oxidase 5	FRO4;FRO5	AT5G23990	Encodes a ferric chelate reductase that is expressed at low levels in roots,shoots and flowers, but not cotyledons.	FERRIC REDUCTION OXIDASE 5 (FRO5)	S	485	SKKQVQSVEFQTPTSSPGSWFHGHERELESV	A0A1P8B9Z4	1	1	1	1	1	9660401	1	1	1	1	9660401	9660401	no	no	no	no
A0A178US29		LRR-RLK	AT5G14210	Leucine-rich repeat protein kinase family protein;(source:Araport11)		S	737	TKGEAFLLNEMTSFGSQDGRQKIVSPTVLTT	A0A178US29	1.47047e+07	15090251	10851501	16338001	12980251	19842501	-1.36	-1.13	1.2	1.08	1.31	1.21	no	no	no	no
A0A178UYH7		At4g28820	AT4G28820	HIT-type Zinc finger family protein;(source:Araport11)		S	57	CAKPSDPSSTEEKPASPAKEVPVKRPEEAND	A0A178UYH7	18648001	12530826	10857526	11344001	4592851	7949751	-1.72	-4.06	-2.36	-1.1	-1.58	-1.43	no	no	no	no
A0A178V1T3		At4g27620	AT4G27620	intracellular protein transporter;(source:Araport11)		S	75	VPASSYSKESAVVWGSSPDHLEVPMKAYHQH	A0A178V1T3	1	1	2399551	2027201	4064751	5121001	2399551	4064751	1.69	2027201	5121001	2.53	no	no	no	no
A0A178V2A8	Inositol-tetrakisphosphate 1-kinase;Inositol-tetrakisphosphate 1-kinase 2	At4g33770;ITPK2	AT4G33770	Inositol pyrophosphate kinase. Catalyzes the phosphorylation of phytic acid (InsP6) to the symmetric InsP7 isomer 5-InsP7.	INOSITOL 1,3,4-TRISPHOSPHATE 5/6 KINASE 2 (ITPK2)	S	14	__MLQGMADLKLSDCSGSLFVPKQMVVLKDS	A0A178V2A8	7.75937e+07	77423251	79551501	88595751	58711001	83782751	1.03	-1.32	-1.35	1.14	1.08	-1.06	no	no	no	no
A0A178V2A8	Inositol-tetrakisphosphate 1-kinase;Inositol-tetrakisphosphate 1-kinase 2	At4g33770;ITPK2	AT4G33770	Inositol pyrophosphate kinase. Catalyzes the phosphorylation of phytic acid (InsP6) to the symmetric InsP7 isomer 5-InsP7.	INOSITOL 1,3,4-TRISPHOSPHATE 5/6 KINASE 2 (ITPK2)	S	16	MLQGMADLKLSDCSGSLFVPKQMVVLKDSAA	A0A178V2A8	7.75937e+07	77423251	79551501	88595751	58711001	83782751	1.03	-1.32	-1.35	1.14	1.08	-1.06	no	no	no	no
A0A178V7F9	Callose synthase 9	CALS9	AT3G07160	Encodes GSL10, a member of the Glucan Synthase-Like (GSL) family believed to be involved in the synthesis of the cell wall component callose. GSL10 is required for male gametophyte development and plant growth. Has a role in entry of microspores into mitosis. GSL10 mutation leads to perturbation of microspore division symmetry, irregular callose deposition and failure of generative cell engulfmen…	GLUCAN SYNTHASE-LIKE 10 (GSL10)	S	1227	QRNEALRIAYIDVVDSPKEGKSHTEYYSKLV	A0A178V7F9	3.86933e+06	9134701	10158526	6199251	10084001	12322951	2.63	2.61	-1.01	-1.47	1.35	1.99	no	yes	no	no
A0A178V7S6		At3g06290	AT3G06290	Encodes a component of the conserved TREX-2 complex that couples mRNA transcription with nucleo-cytoplasmic export, that is required for prevention of epigenetic gene silencing and has additional roles in regulating siRNAs and DNA methylation.	YEAST SAC3 HOMOLOG B (SAC3B)	S	180	NARKTNSSPATKRTRSPPVYPIEEDIPRNSF	A0A178V7S6	8.89493e+06	849126	5100001	2382901	1160051	962426	-1.74	-7.67	-4.4	2.81	1.13	-2.48	no	no	no	no
A0A178V8A7		At3g19900	AT3G19900	hypothetical protein;(source:Araport11)		S	78	SRICSIVDDEGNLDNSDDEEKESLDDKTKRQ	A0A178V8A7	37883001	31972001	27142251	31073751	30961001	44864751	-1.4	-1.22	1.14	-1.03	1.4	1.44	no	yes	no	no
A0A178V8T3	Ankyrin repeat-containing protein At3g12360		AT3G12360	Encodes a protein with an ankyrin motif and transmembrane domains that is involved in salt tolerance. Expressed throughout the plant and localized to the plasma membrane. Loss of function mutations show an increased tolerance to salt based on assaying seedling growth in the presence of salt. In the mutants, induction of genes required for production of reactive oxygen species is reduced suggestin…	INCREASED TOLERANCE TO NACL (ITN1)	S	41	SPSATATAPALVLSNSGKRMDQAGKKKYVKQ	A0A178V8T3	2.04587e+06	1653826	1758026	1480526	5713326	9103551	-1.16	2.79	3.25	-1.12	5.5	6.15	yes	yes	no	no
A0A178VA69	Probable protein arginine N-methyltransferase 6	PRMT6	AT3G20020	protein arginine methyltransferase 6;(source:Araport11)	PROTEIN ARGININE METHYLTRANSFERASE 6 (PRMT6)	S	350	KNTSETSIASGSSSISPSGEVNQKKRTNPSD	A0A178VA69	1.95337e+07	12095051	11487951	11265801	12059326	11526876	-1.7	-1.62	1.05	-1.07	-1.05	1.02	no	no	no	no
A0A178VAM2			AT3G06370	member of Sodium proton exchanger family	SODIUM HYDROGEN EXCHANGER 4 (NHX4)	S	530	RRIFGGRGVSPVVPGSPIENSVPQWSEEVEN	A0A178VAM2	2.36497e+07	27603251	40677501	23202001	40286251	60618501	1.72	1.7	-1.01	-1.19	2.2	2.61	no	yes	no	no
A0A178VAM2	Sodium/hydrogen exchanger 3	NHX3	AT3G06370	member of Sodium proton exchanger family	SODIUM HYDROGEN EXCHANGER 4 (NHX4)	S	452	LTKPLVKHLQPSSKQSSTTALQITLRSSFHD	A0A178VAM2	1	1	5350751	1	1	10933501	5350751	1	-5350751	1	10933501	10933501	no	no	no	no
A0A178VAM2	Sodium/hydrogen exchanger 3	NHX3	AT3G06370	member of Sodium proton exchanger family	SODIUM HYDROGEN EXCHANGER 4 (NHX4)	S	453	TKPLVKHLQPSSKQSSTTALQITLRSSFHDP	A0A178VAM2	1.69707e+07	15291251	21077751	18628251	12724251	7029251	1.24	-1.33	-1.66	1.22	-2.18	-2.65	no	no	no	no
A0A178VCD6		F4P13.4	AT3G01490	Belongs to the Raf-like kinase subfamily of the mitogen-activated protein kinase kinase kinase (MAPKKK) family. Negatively regulates stomatal opening by negatively regulating plasma membrane H+-ATPase phosphorylation.	CONVERGENCE OF BLUE LIGHT AND CO2 (CBC1)	S	78	HRQLVFQRPLLGGGYSNNNNSSKNDIIRSTE	A0A178VCD6	42398001	37994251	37093001	25775501	132760251	54314251	-1.14	3.13	3.58	-1.47	1.43	2.11	yes	yes	no	no
A0A178VCD6		F4P13.4	AT3G01490	Belongs to the Raf-like kinase subfamily of the mitogen-activated protein kinase kinase kinase (MAPKKK) family. Negatively regulates stomatal opening by negatively regulating plasma membrane H+-ATPase phosphorylation.	CONVERGENCE OF BLUE LIGHT AND CO2 (CBC1)	S	83	FQRPLLGGGYSNNNNSSKNDIIRSTEVEKSR	A0A178VCD6	15779101	13620176	9290001	10321401	6868501	15520801	-1.7	-2.3	-1.35	-1.32	1.14	1.5	no	yes	no	no
A0A178VCD6		F4P13.4	AT3G01490	Belongs to the Raf-like kinase subfamily of the mitogen-activated protein kinase kinase kinase (MAPKKK) family. Negatively regulates stomatal opening by negatively regulating plasma membrane H+-ATPase phosphorylation.	CONVERGENCE OF BLUE LIGHT AND CO2 (CBC1)	S	84	QRPLLGGGYSNNNNSSKNDIIRSTEVEKSRR	A0A178VCD6	210350001	225787501	200907501	163065001	101440001	301632501	-1.05	-2.07	-1.98	-1.38	1.34	1.85	no	yes	no	no
A0A178VCD6		F4P13.4	AT3G01490	Belongs to the Raf-like kinase subfamily of the mitogen-activated protein kinase kinase kinase (MAPKKK) family. Negatively regulates stomatal opening by negatively regulating plasma membrane H+-ATPase phosphorylation.	CONVERGENCE OF BLUE LIGHT AND CO2 (CBC1)	S	91	GYSNNNNSSKNDIIRSTEVEKSRREWEIDPS	A0A178VCD6	3.86267e+06	4849576	4057501	3705926	2964351	4825776	1.05	-1.3	-1.37	-1.31	-1	1.3	no	no	no	no
A0A178VCD6		F4P13.4	AT3G01490	Belongs to the Raf-like kinase subfamily of the mitogen-activated protein kinase kinase kinase (MAPKKK) family. Negatively regulates stomatal opening by negatively regulating plasma membrane H+-ATPase phosphorylation.	CONVERGENCE OF BLUE LIGHT AND CO2 (CBC1)	S	43	LQRHLSKAWTMEKRKSLSDGEDNVNNTRHNQ	A0A178VCD6	3.58657e+08	327440001	238597251	263471501	155979501	280055001	-1.5	-2.3	-1.53	-1.24	-1.17	1.06	no	no	no	no
A0A178VCD6		F4P13.4	AT3G01490	Belongs to the Raf-like kinase subfamily of the mitogen-activated protein kinase kinase kinase (MAPKKK) family. Negatively regulates stomatal opening by negatively regulating plasma membrane H+-ATPase phosphorylation.	CONVERGENCE OF BLUE LIGHT AND CO2 (CBC1)	S	45	RHLSKAWTMEKRKSLSDGEDNVNNTRHNQNN	A0A178VCD6	424670001	434250001	272735001	326825001	150184751	299895001	-1.56	-2.83	-1.82	-1.33	-1.45	-1.09	no	no	no	no
A0A178VCD6		F4P13.4	AT3G01490	Belongs to the Raf-like kinase subfamily of the mitogen-activated protein kinase kinase kinase (MAPKKK) family. Negatively regulates stomatal opening by negatively regulating plasma membrane H+-ATPase phosphorylation.	CONVERGENCE OF BLUE LIGHT AND CO2 (CBC1)	S	33	QIDLKSLDEQLQRHLSKAWTMEKRKSLSDGE	A0A178VCD6	1.81487e+06	3088401	3691476	4964101	15491976	9984426	2.03	8.54	4.2	1.61	3.23	2.01	no	no	no	no
A0A178VCR5			AT3G58050	hypothetical protein;(source:Araport11)		S	610	GSPDVQERQCLDGCPSPRAENHYCDRPDRDI	A0A178VCR5	2.68757e+07	21022926	19055251	17781501	18813676	20915251	-1.41	-1.43	-1.01	-1.18	-1.01	1.18	no	no	no	no
A0A178VCR5			AT3G58050	hypothetical protein;(source:Araport11)		S	829	QVWEPMEPKKYPRSNSYSEVTVRCSTFKAEE	A0A178VCR5	5.07723e+07	40405501	38615751	28773751	31629001	42097501	-1.31	-1.61	-1.22	-1.4	1.04	1.46	no	yes	no	no
A0A178VCR5			AT3G58050	hypothetical protein;(source:Araport11)		S	672	NALRWSDKRRYSDNASFVSRSEARYRNDRLE	A0A178VCR5	8.00037e+06	6095451	6175126	4815301	4780476	6614326	-1.3	-1.67	-1.29	-1.27	1.09	1.37	no	yes	no	no
A0A178VEL3		At3g01310	AT3G01310	Encodes a functional VIP1/PPIP5K-type ATP-grasp kinase that is involved in both InsP6 to InsP7 conversion and InsP7 to InsP8 conversion, producing the InsP8 cofactor of the ASK1-COI1-JAZ-jasmonate co-receptor complex. It is the major isoform in plants, is required for jasmonate-dependent defenses, and plays an important role in plant defenses against necrotrophic fungi and insect herbivores.	ARABIDOPSIS HOMOLOG OF YEAST VIP1 1 (ATVIP1)	S	406	DATRMLVPRTRPGRESDSDAEDLEHAEKLRQ	A0A178VEL3	1.65172e+08	107343751	160319251	91309751	97974251	81868001	-1.03	-1.69	-1.64	-1.18	-1.31	-1.12	no	no	no	no
A0A178VEL3		At3g01310	AT3G01310	Encodes a functional VIP1/PPIP5K-type ATP-grasp kinase that is involved in both InsP6 to InsP7 conversion and InsP7 to InsP8 conversion, producing the InsP8 cofactor of the ASK1-COI1-JAZ-jasmonate co-receptor complex. It is the major isoform in plants, is required for jasmonate-dependent defenses, and plays an important role in plant defenses against necrotrophic fungi and insect herbivores.	ARABIDOPSIS HOMOLOG OF YEAST VIP1 1 (ATVIP1)	S	408	TRMLVPRTRPGRESDSDAEDLEHAEKLRQVK	A0A178VEL3	153848001	128446501	165385251	107884001	116710001	77079251	1.07	-1.32	-1.42	-1.19	-1.67	-1.4	no	no	no	no
A0A178VEL3		At3g01310	AT3G01310	Encodes a functional VIP1/PPIP5K-type ATP-grasp kinase that is involved in both InsP6 to InsP7 conversion and InsP7 to InsP8 conversion, producing the InsP8 cofactor of the ASK1-COI1-JAZ-jasmonate co-receptor complex. It is the major isoform in plants, is required for jasmonate-dependent defenses, and plays an important role in plant defenses against necrotrophic fungi and insect herbivores.	ARABIDOPSIS HOMOLOG OF YEAST VIP1 1 (ATVIP1)	S	788	ALSVAELKESQEQVLSLSASQREDRNSQPKL	A0A178VEL3	1	1	1	1	1	1	1	1	1	1	1	1	no	no	no	no
A0A178VEL3		At3g01310	AT3G01310	Encodes a functional VIP1/PPIP5K-type ATP-grasp kinase that is involved in both InsP6 to InsP7 conversion and InsP7 to InsP8 conversion, producing the InsP8 cofactor of the ASK1-COI1-JAZ-jasmonate co-receptor complex. It is the major isoform in plants, is required for jasmonate-dependent defenses, and plays an important role in plant defenses against necrotrophic fungi and insect herbivores.	ARABIDOPSIS HOMOLOG OF YEAST VIP1 1 (ATVIP1)	S	790	SVAELKESQEQVLSLSASQREDRNSQPKLFI	A0A178VEL3	1	3808001	7349251	1	1	1	7349251	1	-7349251	-3808001	-3808001	1	no	no	no	no
A0A178VEL3		At3g01310	AT3G01310	Encodes a functional VIP1/PPIP5K-type ATP-grasp kinase that is involved in both InsP6 to InsP7 conversion and InsP7 to InsP8 conversion, producing the InsP8 cofactor of the ASK1-COI1-JAZ-jasmonate co-receptor complex. It is the major isoform in plants, is required for jasmonate-dependent defenses, and plays an important role in plant defenses against necrotrophic fungi and insect herbivores.	ARABIDOPSIS HOMOLOG OF YEAST VIP1 1 (ATVIP1)	S	792	AELKESQEQVLSLSASQREDRNSQPKLFINS	A0A178VEL3	1.86043e+07	5260151	9954526	8810576	12335101	16302726	-1.87	-1.51	1.24	1.67	3.1	1.85	no	no	no	no
A0A178VEL3		At3g01310	AT3G01310	Encodes a functional VIP1/PPIP5K-type ATP-grasp kinase that is involved in both InsP6 to InsP7 conversion and InsP7 to InsP8 conversion, producing the InsP8 cofactor of the ASK1-COI1-JAZ-jasmonate co-receptor complex. It is the major isoform in plants, is required for jasmonate-dependent defenses, and plays an important role in plant defenses against necrotrophic fungi and insect herbivores.	ARABIDOPSIS HOMOLOG OF YEAST VIP1 1 (ATVIP1)	S	961	HTLPIMGPERLQEVGSCLSLETMEKMVRPFA	A0A178VEL3	19663001	8429751	19464001	19569501	19159751	15810251	-1.01	-1.03	-1.02	2.32	1.88	-1.24	no	no	no	no
A0A178VEL3		At3g01310;At5g15070	AT3G01310	Encodes a functional VIP1/PPIP5K-type ATP-grasp kinase that is involved in both InsP6 to InsP7 conversion and InsP7 to InsP8 conversion, producing the InsP8 cofactor of the ASK1-COI1-JAZ-jasmonate co-receptor complex. It is the major isoform in plants, is required for jasmonate-dependent defenses, and plays an important role in plant defenses against necrotrophic fungi and insect herbivores.	ARABIDOPSIS HOMOLOG OF YEAST VIP1 1 (ATVIP1)	S	323	VNEPVQSNEGLTRQGSGIIGTFGQSEELRCV	A0A178VEL3	1.18487e+09	1893250001	994650001	1445900001	1798375001	1457125001	-1.19	1.52	1.81	-1.31	-1.3	1.01	yes	no	no	no
A0A178VGS0			AT3G13420	transmembrane protein;(source:Araport11)		S	255	SSAAEASRKKSPLSRSLEALHSSLC______	A0A178VGS0	712968	672026	1	765501	649551	2073476	-712968	-1.1	649551	1.14	3.09	2.71	no	no	no	no
A0A1I9LNU0		At3g12940	AT3G12940	2-oxoglutarate (2OG) and Fe(II)-dependent oxygenase superfamily protein;(source:Araport11)		S	300	FQLPVSVDDFMQRSHSNDELFNRQTLQSFIV	A0A1I9LNU0	4579901	2760451	3623401	3895251	2558276	3904426	-1.26	-1.79	-1.42	1.41	1.41	1	no	no	no	no
A0A178VJW0	DEAD-box ATP-dependent RNA helicase 13	RH13	AT3G16840	P-loop containing nucleoside triphosphate hydrolases superfamily protein;(source:Araport11)		S	683	KKHAESMELELDDEESEEERVDNVRQRKATS	A0A178VJW0	9.91137e+07	57440751	101216501	47444001	93711751	50198751	1.02	-1.06	-1.08	-1.21	-1.14	1.06	no	no	no	no
A0A178VL78	Phosphoinositide phosphatase SAC2	SAC2	AT3G14205	Phosphoinositide phosphatase family protein;(source:Araport11)	SUPPRESSOR OF ACTIN 2 (SAC2)	S	579	NSCEDESCGRATVVRSFETIPESRKIESEIC	A0A178VL78	4.10307e+07	26591501	18798751	27103001	27856251	35907001	-2.18	-1.47	1.48	1.02	1.35	1.32	no	no	no	no
A0A178VL78	Phosphoinositide phosphatase SAC2	SAC2	AT3G14205	Phosphoinositide phosphatase family protein;(source:Araport11)	SUPPRESSOR OF ACTIN 2 (SAC2)	S	467	LANSVPETSRSTMKRSLSESSIISESSPAAL	A0A178VL78	56919001	24604576	54141251	65496751	55138676	72202501	-1.05	-1.03	1.02	2.66	2.93	1.1	no	no	no	no
A0A178VL78	Phosphoinositide phosphatase SAC2	SAC2	AT3G14205	Phosphoinositide phosphatase family protein;(source:Araport11)	SUPPRESSOR OF ACTIN 2 (SAC2)	S	469	NSVPETSRSTMKRSLSESSIISESSPAALGP	A0A178VL78	30148001	23260001	24557751	19480251	27089751	37230001	-1.23	-1.11	1.1	-1.19	1.6	1.91	no	yes	no	no
A0A178VL78	Phosphoinositide phosphatase SAC2	SAC2	AT3G14205	Phosphoinositide phosphatase family protein;(source:Araport11)	SUPPRESSOR OF ACTIN 2 (SAC2)	S	471	VPETSRSTMKRSLSESSIISESSPAALGPVG	A0A178VL78	1	1	1	1	2302326	2055726	1	2302326	2302326	1	2055726	2055726	no	no	no	no
A0A178VL78	Phosphoinositide phosphatase SAC2	SAC2	AT3G14205	Phosphoinositide phosphatase family protein;(source:Araport11)	SUPPRESSOR OF ACTIN 2 (SAC2)	S	472	PETSRSTMKRSLSESSIISESSPAALGPVGR	A0A178VL78	1	1	1	1	1	1	1	1	1	1	1	1	no	no	no	no
A0A2H1ZEI5	Pumilio homolog 5	APUM5	AT3G20250	Encodes a member of the Arabidopsis Pumilio (APUM) proteins containing PUF domain (eight repeats of approximately 36 amino acids each). PUF proteins regulate both mRNA stability and translation through sequence-specific binding to the 3' UTR of target mRNA transcripts. APUM5 is involved in susceptibility to CMV and is not required for bacterial or fungal pathogen resistance although its expressio…	PUMILIO 5 (PUM5)	S	58	KRNRLDSGDQTGKFPSRSESAPPSMEGSFAA	A0A2H1ZEI5	1	1	1	1	1	1	1	1	1	1	1	1	no	no	no	no
A0A2H1ZEI5	Pumilio homolog 5	APUM5	AT3G20250	Encodes a member of the Arabidopsis Pumilio (APUM) proteins containing PUF domain (eight repeats of approximately 36 amino acids each). PUF proteins regulate both mRNA stability and translation through sequence-specific binding to the 3' UTR of target mRNA transcripts. APUM5 is involved in susceptibility to CMV and is not required for bacterial or fungal pathogen resistance although its expressio…	PUMILIO 5 (PUM5)	S	60	NRLDSGDQTGKFPSRSESAPPSMEGSFAALR	A0A2H1ZEI5	1	1	1	5305251	1	1	1	1	1	5305251	1	-5305251	no	no	no	no
A0A2H1ZEI5	Pumilio homolog 5	APUM5	AT3G20250	Encodes a member of the Arabidopsis Pumilio (APUM) proteins containing PUF domain (eight repeats of approximately 36 amino acids each). PUF proteins regulate both mRNA stability and translation through sequence-specific binding to the 3' UTR of target mRNA transcripts. APUM5 is involved in susceptibility to CMV and is not required for bacterial or fungal pathogen resistance although its expressio…	PUMILIO 5 (PUM5)	S	62	LDSGDQTGKFPSRSESAPPSMEGSFAALRNL	A0A2H1ZEI5	4.87033e+06	8954751	6140751	8632726	6490676	11215176	1.26	1.33	1.06	-1.04	1.25	1.3	no	yes	no	no
A0A2H1ZEI5	Pumilio homolog 5	APUM5	AT3G20250	Encodes a member of the Arabidopsis Pumilio (APUM) proteins containing PUF domain (eight repeats of approximately 36 amino acids each). PUF proteins regulate both mRNA stability and translation through sequence-specific binding to the 3' UTR of target mRNA transcripts. APUM5 is involved in susceptibility to CMV and is not required for bacterial or fungal pathogen resistance although its expressio…	PUMILIO 5 (PUM5)	S	291	RQASHEDNNLSVFGASPPSSVASRMRRNQED	A0A2H1ZEI5	2.55883e+07	14069751	20476251	20524251	15750976	22058251	-1.25	-1.62	-1.3	1.46	1.57	1.07	no	no	no	no
A0A178VNR6	Non-specific serine/threonine protein kinase;CBL-interacting serine/threonine-protein kinase 3	CIPK3	AT2G26980	encodes a serine-threonine protein kinase whose expression increases in response to abscisic acid, cold, drought, high salt, and wounding conditions. The gene is expressed in developing seeds and seedlings. Lines carrying a T-DNA insertions have reduced germination efficiency and expression of cold, high-salt, and abscisic acid marker genes are altered, but not drought-response markers.	CBL-INTERACTING PROTEIN KINASE 3 (CIPK3)	S	174	SALSQQVRDDGLLHTSCGTPNYVAPEVLNDR	A0A178VNR6	1	1	1	1	29657501	1	1	29657501	29657501	1	1	1	no	no	no	no
A0A178VV35		At2g47630	AT2G47630	alpha/beta-Hydrolases superfamily protein;(source:Araport11)	(MAGL9)	S	254	ADIINWLDLRTADPASLTVTPIRVGNTTSVQ	A0A178VV35	27905001	27417526	23017001	18744501	85885476	36180751	-1.21	3.08	3.73	-1.46	1.32	1.93	yes	yes	no	no
F4IHS2	Chromatin structure-remodeling complex protein SYD	SYD	AT2G28290	Encodes a SWI2/SNF2-like protein in the SNF2 subclass. Homozygous plants with null mutations exhibit premature termination of the meristem and carpelloid structures from the inflorescence meristem. Co-activator of floral homeotic gene expression. Acts with LFY to regulate shoot apical meristem identity. Required for meristem maintenance. Regulates flowering under a non-inductive photoperiod. It p…	SPLAYED (SYD)	S	1607	VPKANEGSTSNPDQVSPVHSATTALRSDKAA	F4IHS2	7.73983e+06	5593351	2343576	3935951	1	1	-3.3	-7.73983e+06	-2343576	-1.42	-5593351	-3935951	no	no	no	no
F4IHS2	Chromatin structure-remodeling complex protein SYD	SYD	AT2G28290	Encodes a SWI2/SNF2-like protein in the SNF2 subclass. Homozygous plants with null mutations exhibit premature termination of the meristem and carpelloid structures from the inflorescence meristem. Co-activator of floral homeotic gene expression. Acts with LFY to regulate shoot apical meristem identity. Required for meristem maintenance. Regulates flowering under a non-inductive photoperiod. It p…	SPLAYED (SYD)	S	1385	EKLTEEEFEKLCQTESPDSPQGKGEGSERSL	F4IHS2	6.07613e+07	45444751	39924251	47919251	20223251	11093251	-1.52	-3	-1.97	1.05	-4.1	-4.32	no	no	no	no
F4IHS2	Chromatin structure-remodeling complex protein SYD	SYD	AT2G28290	Encodes a SWI2/SNF2-like protein in the SNF2 subclass. Homozygous plants with null mutations exhibit premature termination of the meristem and carpelloid structures from the inflorescence meristem. Co-activator of floral homeotic gene expression. Acts with LFY to regulate shoot apical meristem identity. Required for meristem maintenance. Regulates flowering under a non-inductive photoperiod. It p…	SPLAYED (SYD)	S	1388	TEEEFEKLCQTESPDSPQGKGEGSERSLAND	F4IHS2	6.90963e+08	440292501	393442501	398702501	253002501	273030001	-1.76	-2.73	-1.56	-1.1	-1.61	-1.46	no	no	no	no
F4IHS2	Chromatin structure-remodeling complex protein SYD	SYD	AT2G28290	Encodes a SWI2/SNF2-like protein in the SNF2 subclass. Homozygous plants with null mutations exhibit premature termination of the meristem and carpelloid structures from the inflorescence meristem. Co-activator of floral homeotic gene expression. Acts with LFY to regulate shoot apical meristem identity. Required for meristem maintenance. Regulates flowering under a non-inductive photoperiod. It p…	SPLAYED (SYD)	S	193	DVKSSGKRKRGESSLSWDQNMDNSQIFDSHK	F4IHS2	2.53237e+07	20179501	20287751	20134501	25545651	26119001	-1.25	1.01	1.26	-1	1.29	1.3	yes	yes	no	no
F4IHS2	Chromatin structure-remodeling complex protein SYD	SYD	AT2G28290	Encodes a SWI2/SNF2-like protein in the SNF2 subclass. Homozygous plants with null mutations exhibit premature termination of the meristem and carpelloid structures from the inflorescence meristem. Co-activator of floral homeotic gene expression. Acts with LFY to regulate shoot apical meristem identity. Required for meristem maintenance. Regulates flowering under a non-inductive photoperiod. It p…	SPLAYED (SYD)	S	154	YQGSGTQSNRSFDRESPSNLDSTSGISQPHN	F4IHS2	1.76174e+07	12560576	6984451	10416226	15743051	15067001	-2.52	-1.12	2.25	-1.21	1.2	1.45	no	yes	no	no
F4IHS2	Chromatin structure-remodeling complex protein SYD	SYD	AT2G28290	Encodes a SWI2/SNF2-like protein in the SNF2 subclass. Homozygous plants with null mutations exhibit premature termination of the meristem and carpelloid structures from the inflorescence meristem. Co-activator of floral homeotic gene expression. Acts with LFY to regulate shoot apical meristem identity. Required for meristem maintenance. Regulates flowering under a non-inductive photoperiod. It p…	SPLAYED (SYD)	S	156	GSGTQSNRSFDRESPSNLDSTSGISQPHNRS	F4IHS2	1	1	1	1	1	1	1	1	1	1	1	1	no	no	no	no
F4IHS2	Chromatin structure-remodeling complex protein SYD	SYD	AT2G28290	Encodes a SWI2/SNF2-like protein in the SNF2 subclass. Homozygous plants with null mutations exhibit premature termination of the meristem and carpelloid structures from the inflorescence meristem. Co-activator of floral homeotic gene expression. Acts with LFY to regulate shoot apical meristem identity. Required for meristem maintenance. Regulates flowering under a non-inductive photoperiod. It p…	SPLAYED (SYD)	S	3126	GVDNAKTHLADVVPSSSPTTMEKNIEAQDQD	F4IHS2	1	1	1	1	1	1	1	1	1	1	1	1	no	no	no	no
F4IHS2	Chromatin structure-remodeling complex protein SYD	SYD	AT2G28290	Encodes a SWI2/SNF2-like protein in the SNF2 subclass. Homozygous plants with null mutations exhibit premature termination of the meristem and carpelloid structures from the inflorescence meristem. Co-activator of floral homeotic gene expression. Acts with LFY to regulate shoot apical meristem identity. Required for meristem maintenance. Regulates flowering under a non-inductive photoperiod. It p…	SPLAYED (SYD)	S	1906	GEPSATTRTNVPDAQSPGEMNLHTVETHKAE	F4IHS2	2.14087e+07	24255501	22353751	23944451	13874526	16339676	1.04	-1.54	-1.61	-1.01	-1.48	-1.47	no	no	no	no
A0A178VU89		HVT1	AT2G30800	Has RNA or DNA helicase activity and expressed specifically in tapetum and vascular tissue. First identified member of a new group of the mle helicase group of the DEAH family.	HELICASE IN VASCULAR TISSUE AND TAPETUM (HVT1)	S	696	DIHKEESRRGAKMMSSPENSVKLVVDRWLPF	A0A178VU89	7.66313e+06	6325376	4495401	5149326	3062226	4391151	-1.7	-2.5	-1.47	-1.23	-1.44	-1.17	no	no	no	no
A0A178VX89		At2g39445	AT2G39445	Phosphatidylinositol N-acetylglucosaminyltransferase, GPI19/PIG-P subunit;(source:Araport11)		S	21	VSSFDQNIEEAHSVSSPRRVLSFSKRNKQKP	A0A178VX89	1	1	1	1	1	7909001	1	1	1	1	7909001	7909001	no	no	no	no
A0A178VXX1	Phytochrome B;Phytochrome D	PHYB;PHYD	AT2G18790	Red/far-red photoreceptor involved in the regulation of de-etiolation. Exists in two inter-convertible forms: Pr and Pfr (active). Involved in the light-promotion of seed germination and in the shade avoidance response. Promotes seedling etiolation in both the presence and absence of phytochrome A. Overexpression results in etiolation under far-red light. Accumulates in the nucleus after exposure…	PHYTOCHROME B (PHYB)	S	77	TVDARLHAVFEQSGESGKSFDYSQSLKTTTY	A0A178VXX1	2.33063e+07	16408426	13584176	12218001	6217001	18125901	-1.72	-3.75	-2.19	-1.34	1.1	1.48	no	yes	no	no
A0A178VXX1	Phytochrome B;Phytochrome D	PHYB;PHYD	AT2G18790	Red/far-red photoreceptor involved in the regulation of de-etiolation. Exists in two inter-convertible forms: Pr and Pfr (active). Involved in the light-promotion of seed germination and in the shade avoidance response. Promotes seedling etiolation in both the presence and absence of phytochrome A. Overexpression results in etiolation under far-red light. Accumulates in the nucleus after exposure…	PHYTOCHROME B (PHYB)	S	80	ARLHAVFEQSGESGKSFDYSQSLKTTTYGSS	A0A178VXX1	9.21467e+06	16651751	8068251	6886001	21801001	23606251	-1.14	2.37	2.7	-2.42	1.42	3.43	yes	yes	no	no
A0A178VXX1	Phytochrome B;Phytochrome D	PHYB;PHYD	AT2G18790	Red/far-red photoreceptor involved in the regulation of de-etiolation. Exists in two inter-convertible forms: Pr and Pfr (active). Involved in the light-promotion of seed germination and in the shade avoidance response. Promotes seedling etiolation in both the presence and absence of phytochrome A. Overexpression results in etiolation under far-red light. Accumulates in the nucleus after exposure…	PHYTOCHROME B (PHYB)	S	86	FEQSGESGKSFDYSQSLKTTTYGSSVPEQQI	A0A178VXX1	35844001	24028001	28645501	32144751	4776501	41033501	-1.25	-7.5	-6	1.34	1.71	1.28	no	no	no	no
A0A178VXX1	Phytochrome B	PHYB	AT2G18790	Red/far-red photoreceptor involved in the regulation of de-etiolation. Exists in two inter-convertible forms: Pr and Pfr (active). Involved in the light-promotion of seed germination and in the shade avoidance response. Promotes seedling etiolation in both the presence and absence of phytochrome A. Overexpression results in etiolation under far-red light. Accumulates in the nucleus after exposure…	PHYTOCHROME B (PHYB)	S	3	_____________MVSGVGGSGGGRGGGRGG	A0A178VXX1	5.52213e+07	43181001	29067251	26549001	19267751	22831276	-1.9	-2.87	-1.51	-1.63	-1.89	-1.16	no	no	no	no
A0A1P8B0P6		CMS1	AT2G25320	TRAF-like family protein;(source:Araport11)		S	926	NGIDLLEKALAIEPMSPPTTSAGQSSDASVQ	A0A1P8B0P6	9.21907e+06	4230251	4745151	7551551	7210376	5449001	-1.94	-1.28	1.52	1.79	1.29	-1.39	no	no	no	no
A0A178VZD3	AT-rich interactive domain-containing protein 1	ARID1	AT2G46040	Encodes a transcriptional activator that is involved in pollen development. ARID1 is expressed in nuclear bodies of microspore, vegetative and generative cells, and binds to and activates DUO during microgametogenesis.	AT-RICH INTERACTING DOMAIN 1 (ARID1)	S	540	QYRASQSRITPHDIDSDTDQIFLRATENENP	A0A178VZD3	7.75627e+06	6853301	5377101	4437476	5424226	4902476	-1.44	-1.43	1.01	-1.54	-1.4	1.1	no	no	no	no
A0A1P8B1Y3	Protein SHOOT GRAVITROPISM 6	SGR6	AT2G36810	Specifically involved in gravity perception and/or gravity signal transduction for the shoot gravitropic response. Effects gravitropism only in inflorescence stems but normal in both hypocotyls and roots.	SHOOT GRAVITROPISM 6 (SGR6)	S	513	IIVDNVGQSIFQRILSLFSESYKTEDSDDIH	A0A1P8B1Y3	6098001	10213101	6891001	6705651	7174151	7040751	1.13	1.18	1.04	-1.52	-1.45	1.05	no	no	no	no
A0A178W0D3	Membrane-associated protein VIPP1, chloroplastic	VIPP1	AT1G65260	Encodes a protein required for thylakoid membrane formation.	PLASTID TRANSCRIPTIONALLY ACTIVE 4 (PTAC4)	S	96	KGDEDLAREALKRRKSFADNATALKTQLDQQ	A0A178W0D3	1	1	1	1	1	1	1	1	1	1	1	1	no	no	no	no
A0A178W4K9	Leucine-rich repeat receptor-like serine/threonine-protein kinase At1g17230		AT1G17230	Leucine-rich receptor-like protein kinase family protein;(source:Araport11)		S	837	EVIAVKKLNSRGEGASSDNSFRAEISTLGKI	A0A178W4K9	3.04297e+06	2344626	1	756726	1	1	-3.04297e+06	-3.04297e+06	1	-3.1	-2344626	-756726	no	no	no	no
A0A1P8AZR4		At2g47410	AT2G47410	WD40 domain-containing protein;(source:Araport11)		S	662	TSSGRRDKRILDENDSSNSGIKRTKNRRIVV	A0A1P8AZR4	10350001	7347476	8525201	4501901	5647901	5653176	-1.21	-1.83	-1.51	-1.63	-1.3	1.26	no	no	no	no
A0A1P8AZR4		At2g47410	AT2G47410	WD40 domain-containing protein;(source:Araport11)		S	665	GRRDKRILDENDSSNSGIKRTKNRRIVVKAS	A0A1P8AZR4	10350001	7347476	8525201	4501901	5647901	5653176	-1.21	-1.83	-1.51	-1.63	-1.3	1.26	no	no	no	no
F4I0J1		At1g69070	AT1G69070	nucleolar-like protein;(source:Araport11)		S	305	LEEERKKRMQETEELSDGDEEIGGEESTKRL	F4I0J1	1.49163e+07	10518751	9420301	6856876	4048651	6998826	-1.58	-3.68	-2.33	-1.53	-1.5	1.02	no	no	no	no
F4I0J1		At1g69070	AT1G69070	nucleolar-like protein;(source:Araport11)		S	333	KRLTVISGDDLGDSFSVEEDKPKRGWIDDVL	F4I0J1	8.02953e+06	4532976	3027751	3445876	3231501	2408826	-2.65	-2.48	1.07	-1.32	-1.88	-1.43	no	no	no	no
F4I0J1		At1g69070	AT1G69070	nucleolar-like protein;(source:Araport11)		S	127	RQRQLKLAKKSMYNLSDGEEDVYEDGALGGS	F4I0J1	10592001	13818751	11334351	16173001	6332001	9251526	1.07	-1.67	-1.79	1.17	-1.49	-1.75	no	no	no	no
A0A178W5R2	Putative clathrin assembly protein At1g14910		AT1G14910	ANTH domain-containing protein which functions as adaptor protein for clathrin-mediated endocytosis (CME) of the secretory vesicle-associated longintype R-SNARE VAMP72 group. Interacts with the SNARE domain of VAMP72 and clathrin at the plasma membrane. Required for recycling of R-SNARE proteins.	(PICALM1B)	S	165	RVLKYDIEAERLPKVSPGQEKGYSKTRDLDG	A0A178W5R2	1.69233e+06	4965626	1	3969701	1104976	2159001	-1.69233e+06	-1.53	1104976	-1.25	-2.3	-1.84	no	no	no	no
A0A1P8AT19		SPI	AT1G03060	Encodes a WD/BEACH domain protein involved in cell morphogenesis and ribonucleoprotein particle formation. It interacts with the P-body core component DCP2, associates to mRNA processing bodies (P-bodies), and regulates their assembly upon salt stress. It accumulates at the root hair apex via post-Golgi compartments and positively regulates tip growth by maintaining tip-focused vesicle secretion …	SPIRRIG (SPI)	S	2805	ALGVKKDVSGSSDFHSKSSTSWTTTVKTGAV	A0A1P8AT19	1.24377e+07	10507501	6623876	13205826	3709501	7880526	-1.88	-3.35	-1.79	1.26	-1.33	-1.68	no	no	no	no
A0A1P8AT19		SPI	AT1G03060	Encodes a WD/BEACH domain protein involved in cell morphogenesis and ribonucleoprotein particle formation. It interacts with the P-body core component DCP2, associates to mRNA processing bodies (P-bodies), and regulates their assembly upon salt stress. It accumulates at the root hair apex via post-Golgi compartments and positively regulates tip growth by maintaining tip-focused vesicle secretion …	SPIRRIG (SPI)	S	1526	ENSYEDLSLSRFRYDSSSVGSHGDMDDFSVP	A0A1P8AT19	1	1	1	1	1	1	1	1	1	1	1	1	no	no	no	no
A0A1P8AT19		SPI	AT1G03060	Encodes a WD/BEACH domain protein involved in cell morphogenesis and ribonucleoprotein particle formation. It interacts with the P-body core component DCP2, associates to mRNA processing bodies (P-bodies), and regulates their assembly upon salt stress. It accumulates at the root hair apex via post-Golgi compartments and positively regulates tip growth by maintaining tip-focused vesicle secretion …	SPIRRIG (SPI)	S	1527	NSYEDLSLSRFRYDSSSVGSHGDMDDFSVPK	A0A1P8AT19	5722001	2609226	4389401	4276576	1157726	5040976	-1.3	-4.94	-3.79	1.64	1.93	1.18	no	no	no	no
A0A1P8AT19		SPI	AT1G03060	Encodes a WD/BEACH domain protein involved in cell morphogenesis and ribonucleoprotein particle formation. It interacts with the P-body core component DCP2, associates to mRNA processing bodies (P-bodies), and regulates their assembly upon salt stress. It accumulates at the root hair apex via post-Golgi compartments and positively regulates tip growth by maintaining tip-focused vesicle secretion …	SPIRRIG (SPI)	S	1528	SYEDLSLSRFRYDSSSVGSHGDMDDFSVPKD	A0A1P8AT19	20170001	15628426	19988276	22616001	14327026	24241751	-1.01	-1.41	-1.4	1.45	1.55	1.07	no	no	no	no
A0A1P8AT19		SPI	AT1G03060	Encodes a WD/BEACH domain protein involved in cell morphogenesis and ribonucleoprotein particle formation. It interacts with the P-body core component DCP2, associates to mRNA processing bodies (P-bodies), and regulates their assembly upon salt stress. It accumulates at the root hair apex via post-Golgi compartments and positively regulates tip growth by maintaining tip-focused vesicle secretion …	SPIRRIG (SPI)	S	1531	DLSLSRFRYDSSSVGSHGDMDDFSVPKDSFS	A0A1P8AT19	217800001	141680251	182003251	145357751	84664001	148232251	-1.2	-2.57	-2.15	1.03	1.05	1.02	no	no	no	no
A0A1P8AT19		SPI	AT1G03060	Encodes a WD/BEACH domain protein involved in cell morphogenesis and ribonucleoprotein particle formation. It interacts with the P-body core component DCP2, associates to mRNA processing bodies (P-bodies), and regulates their assembly upon salt stress. It accumulates at the root hair apex via post-Golgi compartments and positively regulates tip growth by maintaining tip-focused vesicle secretion …	SPIRRIG (SPI)	S	1539	YDSSSVGSHGDMDDFSVPKDSFSHLSELETD	A0A1P8AT19	14448001	13019176	15599026	18339251	13169276	19200751	1.08	-1.1	-1.18	1.41	1.47	1.05	no	no	no	no
A0A1P8AT19		SPI	AT1G03060	Encodes a WD/BEACH domain protein involved in cell morphogenesis and ribonucleoprotein particle formation. It interacts with the P-body core component DCP2, associates to mRNA processing bodies (P-bodies), and regulates their assembly upon salt stress. It accumulates at the root hair apex via post-Golgi compartments and positively regulates tip growth by maintaining tip-focused vesicle secretion …	SPIRRIG (SPI)	S	1960	LSVKAEEKHINDADDSGSQGSLPHDQDQSTK	A0A1P8AT19	3.25653e+07	95489001	41556801	29746301	18212401	42246501	1.28	-1.79	-2.28	-3.21	-2.26	1.42	no	no	no	no
A0A1P8AT19		SPI	AT1G03060	Encodes a WD/BEACH domain protein involved in cell morphogenesis and ribonucleoprotein particle formation. It interacts with the P-body core component DCP2, associates to mRNA processing bodies (P-bodies), and regulates their assembly upon salt stress. It accumulates at the root hair apex via post-Golgi compartments and positively regulates tip growth by maintaining tip-focused vesicle secretion …	SPIRRIG (SPI)	S	1962	VKAEEKHINDADDSGSQGSLPHDQDQSTKTS	A0A1P8AT19	223850001	136030501	146327501	172536751	170521751	174184751	-1.53	-1.31	1.17	1.27	1.28	1.01	no	no	no	no
A0A1P8AT19		SPI	AT1G03060	Encodes a WD/BEACH domain protein involved in cell morphogenesis and ribonucleoprotein particle formation. It interacts with the P-body core component DCP2, associates to mRNA processing bodies (P-bodies), and regulates their assembly upon salt stress. It accumulates at the root hair apex via post-Golgi compartments and positively regulates tip growth by maintaining tip-focused vesicle secretion …	SPIRRIG (SPI)	S	1965	EEKHINDADDSGSQGSLPHDQDQSTKTSISV	A0A1P8AT19	223850001	136030501	146327501	172536751	170521751	174184751	-1.53	-1.31	1.17	1.27	1.28	1.01	no	no	no	no
A0A1P8AT19		SPI	AT1G03060	Encodes a WD/BEACH domain protein involved in cell morphogenesis and ribonucleoprotein particle formation. It interacts with the P-body core component DCP2, associates to mRNA processing bodies (P-bodies), and regulates their assembly upon salt stress. It accumulates at the root hair apex via post-Golgi compartments and positively regulates tip growth by maintaining tip-focused vesicle secretion …	SPIRRIG (SPI)	S	470	RASRSSQTKPTGHSRSRTSSVDSIYDETWEQ	A0A1P8AT19	5.92133e+06	4662551	5030426	7152101	5501326	10390951	-1.18	-1.08	1.09	1.53	2.23	1.45	no	no	no	no
A0A1P8AT19		SPI	AT1G03060	Encodes a WD/BEACH domain protein involved in cell morphogenesis and ribonucleoprotein particle formation. It interacts with the P-body core component DCP2, associates to mRNA processing bodies (P-bodies), and regulates their assembly upon salt stress. It accumulates at the root hair apex via post-Golgi compartments and positively regulates tip growth by maintaining tip-focused vesicle secretion …	SPIRRIG (SPI)	S	473	RSSQTKPTGHSRSRTSSVDSIYDETWEQGSG	A0A1P8AT19	3.23573e+06	4122526	1762976	7152101	3677276	4341201	-1.84	1.14	2.09	1.73	1.05	-1.65	yes	no	no	no
A0A1P8AT19		SPI	AT1G03060	Encodes a WD/BEACH domain protein involved in cell morphogenesis and ribonucleoprotein particle formation. It interacts with the P-body core component DCP2, associates to mRNA processing bodies (P-bodies), and regulates their assembly upon salt stress. It accumulates at the root hair apex via post-Golgi compartments and positively regulates tip growth by maintaining tip-focused vesicle secretion …	SPIRRIG (SPI)	S	474	SSQTKPTGHSRSRTSSVDSIYDETWEQGSGK	A0A1P8AT19	44595001	35856251	19851001	34979751	10278251	45193751	-2.25	-4.34	-1.93	-1.03	1.26	1.29	no	yes	no	no
A0A1P8AT19		SPI	AT1G03060	Encodes a WD/BEACH domain protein involved in cell morphogenesis and ribonucleoprotein particle formation. It interacts with the P-body core component DCP2, associates to mRNA processing bodies (P-bodies), and regulates their assembly upon salt stress. It accumulates at the root hair apex via post-Golgi compartments and positively regulates tip growth by maintaining tip-focused vesicle secretion …	SPIRRIG (SPI)	S	477	TKPTGHSRSRTSSVDSIYDETWEQGSGKVKD	A0A1P8AT19	1	1	1	1	1	1	1	1	1	1	1	1	no	no	no	no
A0A1P8AT19		SPI	AT1G03060	Encodes a WD/BEACH domain protein involved in cell morphogenesis and ribonucleoprotein particle formation. It interacts with the P-body core component DCP2, associates to mRNA processing bodies (P-bodies), and regulates their assembly upon salt stress. It accumulates at the root hair apex via post-Golgi compartments and positively regulates tip growth by maintaining tip-focused vesicle secretion …	SPIRRIG (SPI)	S	2679	SLHSALDFGGKSSIASVPITDTTHVKSETGS	A0A1P8AT19	8186501	5801926	5357351	7733501	6897676	9344701	-1.53	-1.19	1.29	1.33	1.61	1.21	no	no	no	no
A0A1P8AT19		SPI	AT1G03060	Encodes a WD/BEACH domain protein involved in cell morphogenesis and ribonucleoprotein particle formation. It interacts with the P-body core component DCP2, associates to mRNA processing bodies (P-bodies), and regulates their assembly upon salt stress. It accumulates at the root hair apex via post-Golgi compartments and positively regulates tip growth by maintaining tip-focused vesicle secretion …	SPIRRIG (SPI)	S	2694	SVPITDTTHVKSETGSPRHSSSAKMDETNGR	A0A1P8AT19	39419001	8366001	44796001	72392751	16047751	39916001	1.14	-2.46	-2.79	8.65	4.77	-1.81	no	no	no	no
A0A1P8AT19		SPI	AT1G03060	Encodes a WD/BEACH domain protein involved in cell morphogenesis and ribonucleoprotein particle formation. It interacts with the P-body core component DCP2, associates to mRNA processing bodies (P-bodies), and regulates their assembly upon salt stress. It accumulates at the root hair apex via post-Golgi compartments and positively regulates tip growth by maintaining tip-focused vesicle secretion …	SPIRRIG (SPI)	S	2808	VKKDVSGSSDFHSKSSTSWTTTVKTGAVGGR	A0A1P8AT19	1.30893e+07	8621001	20582001	27104251	19137251	21667251	1.57	1.46	-1.08	3.14	2.51	-1.25	no	no	no	no
A0A1P8ARZ0	THO complex subunit 2	THO2	AT1G24706	Encodes a component of the putative Arabidopsis THO/TREX complex: THO1 or HPR1 (At5g09860), THO2 (At1g24706), THO3 or TEX1 (At5g56130), THO5 (At5g42920, At1g45233), THO6 (At2g19430), and THO7 (At5g16790, At3g02950). THO/TREX complexes in animals have been implicated in the transport of mRNA precursors. Mutants of THO3/TEX1, THO1, THO6 accumulate reduced amount of small interfering (si)RNA, sugges…	(THO2)	S	1138	KKSMEQKETDETPRISDENPVKPASKYSEAE	A0A1P8ARZ0	5.45613e+07	32002501	37241751	20690126	9537501	17142251	-1.47	-5.72	-3.9	-1.55	-1.87	-1.21	no	no	no	no
A0A1P8ARZ0	THO complex subunit 2	THO2	AT1G24706	Encodes a component of the putative Arabidopsis THO/TREX complex: THO1 or HPR1 (At5g09860), THO2 (At1g24706), THO3 or TEX1 (At5g56130), THO5 (At5g42920, At1g45233), THO6 (At2g19430), and THO7 (At5g16790, At3g02950). THO/TREX complexes in animals have been implicated in the transport of mRNA precursors. Mutants of THO3/TEX1, THO1, THO6 accumulate reduced amount of small interfering (si)RNA, sugges…	(THO2)	S	226	SITHSYRIARQTRFQSSSSASTVKLTPTANT	A0A1P8ARZ0	1	1	1	1	1	1	1	1	1	1	1	1	no	no	no	no
A0A1P8ARZ0	THO complex subunit 2	THO2	AT1G24706	Encodes a component of the putative Arabidopsis THO/TREX complex: THO1 or HPR1 (At5g09860), THO2 (At1g24706), THO3 or TEX1 (At5g56130), THO5 (At5g42920, At1g45233), THO6 (At2g19430), and THO7 (At5g16790, At3g02950). THO/TREX complexes in animals have been implicated in the transport of mRNA precursors. Mutants of THO3/TEX1, THO1, THO6 accumulate reduced amount of small interfering (si)RNA, sugges…	(THO2)	S	227	ITHSYRIARQTRFQSSSSASTVKLTPTANTT	A0A1P8ARZ0	1	1	1	1	1	1	1	1	1	1	1	1	no	no	no	no
A0A1P8ARZ0	THO complex subunit 2	THO2	AT1G24706	Encodes a component of the putative Arabidopsis THO/TREX complex: THO1 or HPR1 (At5g09860), THO2 (At1g24706), THO3 or TEX1 (At5g56130), THO5 (At5g42920, At1g45233), THO6 (At2g19430), and THO7 (At5g16790, At3g02950). THO/TREX complexes in animals have been implicated in the transport of mRNA precursors. Mutants of THO3/TEX1, THO1, THO6 accumulate reduced amount of small interfering (si)RNA, sugges…	(THO2)	S	228	THSYRIARQTRFQSSSSASTVKLTPTANTTA	A0A1P8ARZ0	1	1	1	1	1	1	1	1	1	1	1	1	no	no	no	no
A0A1P8ARZ0	THO complex subunit 2	THO2	AT1G24706	Encodes a component of the putative Arabidopsis THO/TREX complex: THO1 or HPR1 (At5g09860), THO2 (At1g24706), THO3 or TEX1 (At5g56130), THO5 (At5g42920, At1g45233), THO6 (At2g19430), and THO7 (At5g16790, At3g02950). THO/TREX complexes in animals have been implicated in the transport of mRNA precursors. Mutants of THO3/TEX1, THO1, THO6 accumulate reduced amount of small interfering (si)RNA, sugges…	(THO2)	S	229	HSYRIARQTRFQSSSSASTVKLTPTANTTAN	A0A1P8ARZ0	1	1	1	1	1	1	1	1	1	1	1	1	no	no	no	no
A0A1P8ARZ0	THO complex subunit 2	THO2	AT1G24706	Encodes a component of the putative Arabidopsis THO/TREX complex: THO1 or HPR1 (At5g09860), THO2 (At1g24706), THO3 or TEX1 (At5g56130), THO5 (At5g42920, At1g45233), THO6 (At2g19430), and THO7 (At5g16790, At3g02950). THO/TREX complexes in animals have been implicated in the transport of mRNA precursors. Mutants of THO3/TEX1, THO1, THO6 accumulate reduced amount of small interfering (si)RNA, sugges…	(THO2)	S	231	YRIARQTRFQSSSSASTVKLTPTANTTANRT	A0A1P8ARZ0	1	5070501	1	1	1	1	1	1	1	-5070501	-5070501	1	no	no	no	no
A0A1P8ARZ0	THO complex subunit 2	THO2	AT1G24706	Encodes a component of the putative Arabidopsis THO/TREX complex: THO1 or HPR1 (At5g09860), THO2 (At1g24706), THO3 or TEX1 (At5g56130), THO5 (At5g42920, At1g45233), THO6 (At2g19430), and THO7 (At5g16790, At3g02950). THO/TREX complexes in animals have been implicated in the transport of mRNA precursors. Mutants of THO3/TEX1, THO1, THO6 accumulate reduced amount of small interfering (si)RNA, sugges…	(THO2)	S	1458	SQRLSPRHEEREKRRSEENLSVSVDDAKRRR	A0A1P8ARZ0	2.16323e+08	102026001	117935751	44629751	59927251	34553501	-1.83	-3.61	-1.97	-2.29	-2.95	-1.29	no	no	no	no
A0A1P8ARZ0	THO complex subunit 2	THO2	AT1G24706	Encodes a component of the putative Arabidopsis THO/TREX complex: THO1 or HPR1 (At5g09860), THO2 (At1g24706), THO3 or TEX1 (At5g56130), THO5 (At5g42920, At1g45233), THO6 (At2g19430), and THO7 (At5g16790, At3g02950). THO/TREX complexes in animals have been implicated in the transport of mRNA precursors. Mutants of THO3/TEX1, THO1, THO6 accumulate reduced amount of small interfering (si)RNA, sugges…	(THO2)	S	1243	AEALDAQKQSSRTVHSPRHEIVTSVRSSDRL	A0A1P8ARZ0	2.07497e+07	1885876	11308326	10188501	9621701	8483401	-1.83	-2.16	-1.18	5.4	4.5	-1.2	no	no	no	no
A0A178WIS2	Glycine-rich RNA-binding protein RZ1B	RZ1B	AT1G60650	Encodes one of the zinc finger-containing glycine-rich RNA-binding proteins involved in cold tolerance: AT3G26420 (ATRZ-1A), AT1G60650 (AtRZ-1b), AT5G04280 (AtRZ-1c). It also, along with AtRZ-1c, plays important roles in plant development, pre- mRNA splicing, and general gene expression.	RNA-BINDING GLYCINE-RICH PROTEIN B1 (RBGB1)	S	237	EGRPYRSRPGPYDRPSRPGGRPSSYERW___	A0A178WIS2	1	1	1	1	1	1	1	1	1	1	1	1	no	no	no	no
A0A178WIS2	Glycine-rich RNA-binding protein RZ1B	RZ1B	AT1G60650	Encodes one of the zinc finger-containing glycine-rich RNA-binding proteins involved in cold tolerance: AT3G26420 (ATRZ-1A), AT1G60650 (AtRZ-1b), AT5G04280 (AtRZ-1c). It also, along with AtRZ-1c, plays important roles in plant development, pre- mRNA splicing, and general gene expression.	RNA-BINDING GLYCINE-RICH PROTEIN B1 (RBGB1)	S	244	RPGPYDRPSRPGGRPSSYERW__________	A0A178WIS2	1	1	1	1	1	1	1	1	1	1	1	1	no	no	no	no
A0A178WIS2	Glycine-rich RNA-binding protein RZ1B	RZ1B	AT1G60650	Encodes one of the zinc finger-containing glycine-rich RNA-binding proteins involved in cold tolerance: AT3G26420 (ATRZ-1A), AT1G60650 (AtRZ-1b), AT5G04280 (AtRZ-1c). It also, along with AtRZ-1c, plays important roles in plant development, pre- mRNA splicing, and general gene expression.	RNA-BINDING GLYCINE-RICH PROTEIN B1 (RBGB1)	S	245	PGPYDRPSRPGGRPSSYERW___________	A0A178WIS2	1	1	1	1	1	1	1	1	1	1	1	1	no	no	no	no
A0A178WJA6	Paired amphipathic helix protein Sin3-like 6	SNL6	AT1G10450	Encodes SIN3-like 6, a homolog of the transcriptional repressor SIN3 (AT1G24190).	SIN3-LIKE 6 (SNL6)	S	698	NAASVEKHELEEGELSPTASREQSNFEVNGQ	A0A178WJA6	2.71753e+07	26601751	25343351	9891026	18225126	15748251	-1.07	-1.49	-1.39	-2.69	-1.69	1.59	no	no	no	no
A0A178WJA6	Paired amphipathic helix protein Sin3-like 6	SNL6	AT1G10450	Encodes SIN3-like 6, a homolog of the transcriptional repressor SIN3 (AT1G24190).	SIN3-LIKE 6 (SNL6)	S	629	ISPKRLSKDNTKMQGSSSREDVSANIKVKTA	A0A178WJA6	1	1	1	1	1	1	1	1	1	1	1	1	no	no	no	no
A0A178WJA6	Paired amphipathic helix protein Sin3-like 6	SNL6	AT1G10450	Encodes SIN3-like 6, a homolog of the transcriptional repressor SIN3 (AT1G24190).	SIN3-LIKE 6 (SNL6)	S	630	SPKRLSKDNTKMQGSSSREDVSANIKVKTAQ	A0A178WJA6	1	1	1	1	1	1	1	1	1	1	1	1	no	no	no	no
A0A178WJA6	Paired amphipathic helix protein Sin3-like 6	SNL6	AT1G10450	Encodes SIN3-like 6, a homolog of the transcriptional repressor SIN3 (AT1G24190).	SIN3-LIKE 6 (SNL6)	S	631	PKRLSKDNTKMQGSSSREDVSANIKVKTAQP	A0A178WJA6	1	1	1	1	1	1	1	1	1	1	1	1	no	no	no	no
A0A178WLG7			AT1G51790	Leucine-rich repeat protein kinase family protein;(source:Araport11)		S	576	NGPSLQRRDTGSMRPSMQRRETGFSTRPSLQ	A0A178WLG7	22672001	17796801	11171826	12517351	19091001	47452501	-2.03	-1.19	1.71	-1.42	2.67	3.79	no	yes	no	no
A0A178WLG7			AT1G51790	Leucine-rich repeat protein kinase family protein;(source:Araport11)		S	585	TGSMRPSMQRRETGFSTRPSLQRIESGMTDY	A0A178WLG7	1	1	22025126	2002201	19980326	7353926	22025126	19980326	-1.1	2002201	7353926	3.67	no	no	no	no
A0A178WLG7		At1g51790	AT1G51790	Leucine-rich repeat protein kinase family protein;(source:Araport11)		S	914	SLAVEVERKKHLPVGSTDSLEELALGFGSNP	A0A178WLG7	18796001	7868001	7179501	9268001	1	8204251	-2.62	-18796001	-7179501	1.18	1.04	-1.13	no	no	no	no
A0A178WLG7		At1g51790	AT1G51790	Leucine-rich repeat protein kinase family protein;(source:Araport11)		S	917	VEVERKKHLPVGSTDSLEELALGFGSNPPPR	A0A178WLG7	2.53006e+07	15981751	13547351	18636901	11881501	26054251	-1.87	-2.13	-1.14	1.17	1.63	1.4	no	no	no	no
A0A178WLG7		At1g51790	AT1G51790	Leucine-rich repeat protein kinase family protein;(source:Araport11)		S	660	LGKLDGKEVTVKLVSSLSSQGYKQLRAEVKH	A0A178WLG7	13655001	8459251	5581751	5332501	20261501	4442501	-2.45	1.48	3.63	-1.59	-1.9	-1.2	yes	no	no	no
A0A178WLG7			AT1G51790	Leucine-rich repeat protein kinase family protein;(source:Araport11)		S	560	KKKQGRTINRTVTATSNGPSLQRRDTGSMRP	A0A178WLG7	9.99857e+07	78193001	27260001	50544001	42729751	78333001	-3.67	-2.34	1.57	-1.55	1	1.55	no	yes	no	no
A0A178WLG7			AT1G51790	Leucine-rich repeat protein kinase family protein;(source:Araport11)		S	564	GRTINRTVTATSNGPSLQRRDTGSMRPSMQR	A0A178WLG7	135705001	104332501	44937751	68010751	59273001	113928001	-3.02	-2.29	1.32	-1.53	1.09	1.68	no	yes	no	no
A0A1I9LL80	Chromatin modification-related protein EAF1 A;Chromatin modification-related protein EAF1 B	EAF1A;At3g24870;EAF1B	AT3G24880	Encodes a nuclear localized protein of unknown function that interacts with components of the NuA4 histone acetyltransferase complex. I	(ATEAF1A)	S	325	SGLAGEKAQLVSTGGSPKAATIAGQKNSSTQ	A0A1I9LL80	2.33453e+08	164172501	139877501	226997501	144375001	171437501	-1.67	-1.62	1.03	1.38	1.04	-1.32	no	no	no	no
A0A1I9LL80	Chromatin modification-related protein EAF1 A;Chromatin modification-related protein EAF1 B	EAF1A;At3g24870;EAF1B	AT3G24880	Encodes a nuclear localized protein of unknown function that interacts with components of the NuA4 histone acetyltransferase complex. I	(ATEAF1A)	S	244	GCIPEAANQKDMHTTSVSCPVFANSNGNIVP	A0A1I9LL80	1	1	1541576	1	1	1	1541576	1	-1541576	1	1	1	no	no	no	no
A0A1I9LL80	Chromatin modification-related protein EAF1 A;Chromatin modification-related protein EAF1 B	EAF1A;At3g24870;EAF1B	AT3G24880	Encodes a nuclear localized protein of unknown function that interacts with components of the NuA4 histone acetyltransferase complex. I	(ATEAF1A)	S	246	IPEAANQKDMHTTSVSCPVFANSNGNIVPKN	A0A1I9LL80	2.75087e+06	1305601	1317301	3739801	3650226	6572051	-2.09	1.33	2.77	2.86	5.03	1.76	yes	no	no	no
A0A1I9LL80	Chromatin modification-related protein EAF1 A;Chromatin modification-related protein EAF1 B	EAF1A;At3g24870;EAF1B	AT3G24880	Encodes a nuclear localized protein of unknown function that interacts with components of the NuA4 histone acetyltransferase complex. I	(ATEAF1A)	S	219	STDLVQNRGGLATSISIRRGSVEGKGCIPEA	A0A1I9LL80	1.47787e+07	11180576	10944751	8598176	7776451	10259851	-1.35	-1.9	-1.41	-1.3	-1.09	1.19	no	no	no	no
A0A1I9LL80	Chromatin modification-related protein EAF1 A;Chromatin modification-related protein EAF1 B	EAF1A;At3g24870;EAF1B	AT3G24880	Encodes a nuclear localized protein of unknown function that interacts with components of the NuA4 histone acetyltransferase complex. I	(ATEAF1A)	S	24	LLVNAEVDSMGGVIDSGGGIGVKTSPRRTAI	A0A1I9LL80	8232901	5412501	5027526	5784001	3458926	3786426	-1.64	-2.38	-1.45	1.07	-1.43	-1.53	no	no	no	no
A0A1I9LL80	Chromatin modification-related protein EAF1 A	EAF1A	AT3G24880	Encodes a nuclear localized protein of unknown function that interacts with components of the NuA4 histone acetyltransferase complex. I	(ATEAF1A)	S	868	VPTRRVRTASRQRVVSPFGCATTGNLPVPSK	A0A1I9LL80	24600001	22435751	20185751	22097751	17219501	26755251	-1.22	-1.43	-1.17	-1.02	1.19	1.21	no	yes	no	no
A0A1I9LL80	Chromatin modification-related protein EAF1 A	EAF1A	AT3G24880	Encodes a nuclear localized protein of unknown function that interacts with components of the NuA4 histone acetyltransferase complex. I	(ATEAF1A)	S	882	VSPFGCATTGNLPVPSKTDASSGDTSSFQDE	A0A1I9LL80	4.81857e+06	4769926	10661601	7482376	3643101	7266226	2.21	-1.32	-2.93	1.57	1.52	-1.03	no	no	no	no
A0A1I9LL89	Cation/H(+) antiporter 20	CHX20	AT3G53720	member of Putative Na+/H+ antiporter family. Involved in the osmoregulation through K(+) fluxes and possibly pH modulation of an active endomembrane system in guard cells.	CATION/H+ EXCHANGER 20 (CHX20)	S	753	VVQQHNKAHVEDITVSKIVSESSLSINGDTN	A0A1I9LL89	1	517651	513251	1137026	4259551	28865251	513251	4259551	8.3	2.2	55.76	25.39	no	no	no	no
A0A1I9LL89	Cation/H(+) antiporter 20	CHX20	AT3G53720	member of Putative Na+/H+ antiporter family. Involved in the osmoregulation through K(+) fluxes and possibly pH modulation of an active endomembrane system in guard cells.	CATION/H+ EXCHANGER 20 (CHX20)	S	375	IYKPARGTHRKLKDLSASQDSTKEELRILAC	A0A1I9LL89	2.22757e+07	15283626	7535951	8179551	7375376	18434126	-2.96	-3.02	-1.02	-1.87	1.21	2.25	no	yes	no	no
A0A1I9LL89	Cation/H(+) antiporter 20	CHX20	AT3G53720	member of Putative Na+/H+ antiporter family. Involved in the osmoregulation through K(+) fluxes and possibly pH modulation of an active endomembrane system in guard cells.	CATION/H+ EXCHANGER 20 (CHX20)	S	380	RGTHRKLKDLSASQDSTKEELRILACLHGPA	A0A1I9LL89	6.44197e+07	60779001	35552151	41941501	36171251	43254001	-1.81	-1.78	1.02	-1.45	-1.41	1.03	no	no	no	no
A0A1I9LL89	Cation/H(+) antiporter 20	CHX20	AT3G53720	member of Putative Na+/H+ antiporter family. Involved in the osmoregulation through K(+) fluxes and possibly pH modulation of an active endomembrane system in guard cells.	CATION/H+ EXCHANGER 20 (CHX20)	S	629	RETLRSTAVTLRPAPSKGKEKNYAFLTTNVD	A0A1I9LL89	2.44367e+07	33870751	22684251	33483251	11828001	36842501	-1.08	-2.07	-1.92	-1.01	1.09	1.1	no	yes	no	no
A0A1I9LL91		At3g02890	AT3G02890	PHD protein which cooperates with PAIPP2 and BAH domain protein AIPP3 to read H3K4 histone marks. The BAH-PHD bivalent histone reader complex silences a substantial subset of H3K27me3-enriched loci, including development and stress response-related genes. Interacts with BDT1, acts with other PHD proteins to associate with flowering genes and thereby suppress their transcription.	ASI1-IMMUNOPRECIPITATED PROTEIN 2 (AIPP2)	S	792	KESCSNPPKNTPLPASCVSPNRDTFRHENPS	A0A1I9LL91	4.91237e+06	2824076	5313551	4150501	4586626	3261601	1.08	-1.07	-1.16	1.47	1.15	-1.27	no	no	no	no
A0A1I9LL91		At3g02890	AT3G02890	PHD protein which cooperates with PAIPP2 and BAH domain protein AIPP3 to read H3K4 histone marks. The BAH-PHD bivalent histone reader complex silences a substantial subset of H3K27me3-enriched loci, including development and stress response-related genes. Interacts with BDT1, acts with other PHD proteins to associate with flowering genes and thereby suppress their transcription.	ASI1-IMMUNOPRECIPITATED PROTEIN 2 (AIPP2)	S	318	DSQLQSPKGSFLKSNSFNSLSSRSKVRPVDD	A0A1I9LL91	6537001	21046386	4300251	1.35857e+07	2986751	5676251	-1.52	-2.19	-1.44	-1.55	-3.71	-2.39	no	no	no	no
A0A1I9LLB8		At3g18215	AT3G18215	transmembrane protein, putative (Protein of unknown function, DUF599);(source:Araport11)		S	153	FLDTTTSFTRHLHSQSFRETADSMDGEIESA	A0A1I9LLB8	1	1	1	1	1	1504851	1	1	1	1	1504851	1504851	no	no	no	no
A0A1I9LLF3	RPW8-like protein 4	HR4	AT3G50480	Homolog of RPW8	HOMOLOG OF RPW8 4 (HR4)	S	52	DTSIINRLGRTMESISPVRDRIGKLSNVEGK	A0A1I9LLF3	2.23683e+07	13983651	8609601	8224676	6943501	5687376	-2.6	-3.22	-1.24	-1.7	-2.46	-1.45	no	no	no	no
A0A1I9LLJ4		At3g43610	AT3G43610	Spc97 / Spc98 family of spindle pole body (SBP) component;(source:Araport11)		S	564	KADINHQWVDTKPEESTGVCEDDKFRGPLLI	A0A1I9LLJ4	4.72533e+07	8052751	11749251	32845251	9483001	23335751	-4.02	-4.98	-1.24	4.08	2.9	-1.41	no	no	no	no
A0A1I9LLJ4		At3g43610	AT3G43610	Spc97 / Spc98 family of spindle pole body (SBP) component;(source:Araport11)		S	633	HLMNTDERKLFLNNISTSGSCSKHERRHDVL	A0A1I9LLJ4	2.74997e+07	20484501	19472301	24234501	13103951	19294001	-1.41	-2.1	-1.49	1.18	-1.06	-1.26	no	no	no	no
A0A1I9LLJ4		At3g43610	AT3G43610	Spc97 / Spc98 family of spindle pole body (SBP) component;(source:Araport11)		S	635	MNTDERKLFLNNISTSGSCSKHERRHDVLEN	A0A1I9LLJ4	1	1	1	1	1	1	1	1	1	1	1	1	no	no	no	no
A0A1I9LLJ4		At3g43610	AT3G43610	Spc97 / Spc98 family of spindle pole body (SBP) component;(source:Araport11)		S	637	TDERKLFLNNISTSGSCSKHERRHDVLENCL	A0A1I9LLJ4	5.77577e+07	32069251	20674551	46058501	29001451	32185001	-2.79	-1.99	1.4	1.44	1	-1.43	no	no	no	no
A0A1I9LLJ4		At3g43610	AT3G43610	Spc97 / Spc98 family of spindle pole body (SBP) component;(source:Araport11)		S	145	TRLNLDVESAVEGQGSCKIGENEEVNNKSCY	A0A1I9LLJ4	1.34007e+06	4361476	1	4998351	867426	7140926	-1.34007e+06	-1.54	867426	1.15	1.64	1.43	no	no	no	no
A0A1I9LLJ4		At3g43610	AT3G43610	Spc97 / Spc98 family of spindle pole body (SBP) component;(source:Araport11)		S	201	CASIELRRSSNIVDGSDHGSSRLGSLTNVVH	A0A1I9LLJ4	16653001	3687751	13033476	12289876	3801226	8556876	-1.28	-4.38	-3.43	3.33	2.32	-1.44	no	no	no	no
Q8L7D1		At3g05935	AT3G05935	hypothetical protein;(source:Araport11)		S	30	NKKKKKESPLLIYSVSKAKKRIVSKFRRRPL	Q8L7D1	9162601	8485151	7882401	5000901	6585276	9580976	-1.16	-1.39	-1.2	-1.7	1.13	1.92	no	yes	no	no
Q8L7D1		At3g05935	AT3G05935	hypothetical protein;(source:Araport11)		S	46	KAKKRIVSKFRRRPLSPNTSPSSGFWKRVCF	Q8L7D1	1	1	1	1	1	1	1	1	1	1	1	1	no	no	no	no
A0A1I9LLR7	TPR repeat-containing thioredoxin TTL4	TTL4	AT3G58620	Encodes one of the 36 carboxylate clamp (CC)-tetratricopeptide repeat (TPR) proteins (Prasad 2010, Pubmed ID: 20856808) with potential to interact with Hsp90/Hsp70 as co-chaperones. The TTL family is required for osmotic stress tolerance and male sporogenesis.	TETRATRICOPETIDE-REPEAT THIOREDOXIN-LIKE 4 (TTL4)	S	241	NYAEALALYDRAISLSPENPAYRSNRAAALA	A0A1I9LLR7	1	1	1	1	1	3856501	1	1	1	1	3856501	3856501	no	no	no	no
A0A1I9LLR7	TPR repeat-containing thioredoxin TTL4	TTL4	AT3G58620	Encodes one of the 36 carboxylate clamp (CC)-tetratricopeptide repeat (TPR) proteins (Prasad 2010, Pubmed ID: 20856808) with potential to interact with Hsp90/Hsp70 as co-chaperones. The TTL family is required for osmotic stress tolerance and male sporogenesis.	TETRATRICOPETIDE-REPEAT THIOREDOXIN-LIKE 4 (TTL4)	S	42	DDVINKPDFRELDFGSPLRPRGSSSAAATPA	A0A1I9LLR7	1.22836e+07	12030676	14793476	12985676	14304176	10185301	1.2	1.16	-1.03	1.08	-1.18	-1.27	no	no	no	no
A0A1I9LLR7	TPR repeat-containing thioredoxin TTL4	TTL4	AT3G58620	Encodes one of the 36 carboxylate clamp (CC)-tetratricopeptide repeat (TPR) proteins (Prasad 2010, Pubmed ID: 20856808) with potential to interact with Hsp90/Hsp70 as co-chaperones. The TTL family is required for osmotic stress tolerance and male sporogenesis.	TETRATRICOPETIDE-REPEAT THIOREDOXIN-LIKE 4 (TTL4)	S	22	HSLEPSITSKFRDSLSFQRDDDVINKPDFRE	A0A1I9LLR7	37644001	16823001	36795501	17616501	21684501	16387501	-1.02	-1.74	-1.7	1.05	-1.03	-1.07	no	no	no	no
A0A1I9LLR7	TPR repeat-containing thioredoxin TTL4	TTL4	AT3G58620	Encodes one of the 36 carboxylate clamp (CC)-tetratricopeptide repeat (TPR) proteins (Prasad 2010, Pubmed ID: 20856808) with potential to interact with Hsp90/Hsp70 as co-chaperones. The TTL family is required for osmotic stress tolerance and male sporogenesis.	TETRATRICOPETIDE-REPEAT THIOREDOXIN-LIKE 4 (TTL4)	S	8	________MSHYRRHSLEPSITSKFRDSLSF	A0A1I9LLR7	1.16751e+07	9902076	10849626	7175001	7205801	17770476	-1.08	-1.62	-1.51	-1.38	1.79	2.48	no	yes	no	no
A0A1I9LLR7	TPR repeat-containing thioredoxin TTL4	TTL4	AT3G58620	Encodes one of the 36 carboxylate clamp (CC)-tetratricopeptide repeat (TPR) proteins (Prasad 2010, Pubmed ID: 20856808) with potential to interact with Hsp90/Hsp70 as co-chaperones. The TTL family is required for osmotic stress tolerance and male sporogenesis.	TETRATRICOPETIDE-REPEAT THIOREDOXIN-LIKE 4 (TTL4)	S	83	SASGKPAVTSQFARRSHSGELSGLSQTSPVK	A0A1I9LLR7	1	1	3423001	1	1	1	3423001	1	-3423001	1	1	1	no	no	no	no
A0A1I9LLR7	TPR repeat-containing thioredoxin TTL4	TTL4	AT3G58620	Encodes one of the 36 carboxylate clamp (CC)-tetratricopeptide repeat (TPR) proteins (Prasad 2010, Pubmed ID: 20856808) with potential to interact with Hsp90/Hsp70 as co-chaperones. The TTL family is required for osmotic stress tolerance and male sporogenesis.	TETRATRICOPETIDE-REPEAT THIOREDOXIN-LIKE 4 (TTL4)	S	85	SGKPAVTSQFARRSHSGELSGLSQTSPVKPG	A0A1I9LLR7	9.49847e+06	6372276	4929826	8184901	10587976	10580001	-1.93	1.11	2.15	1.28	1.66	1.29	yes	no	no	no
A0A1I9LLR7	TPR repeat-containing thioredoxin TTL4	TTL4	AT3G58620	Encodes one of the 36 carboxylate clamp (CC)-tetratricopeptide repeat (TPR) proteins (Prasad 2010, Pubmed ID: 20856808) with potential to interact with Hsp90/Hsp70 as co-chaperones. The TTL family is required for osmotic stress tolerance and male sporogenesis.	TETRATRICOPETIDE-REPEAT THIOREDOXIN-LIKE 4 (TTL4)	S	95	ARRSHSGELSGLSQTSPVKPGSVNRNLKPGH	A0A1I9LLR7	1	1	1663651	1	1266876	2797251	1663651	1266876	-1.31	1	2797251	2797251	no	no	no	no
A0A1I9LLU6	Ubiquitin carboxyl-terminal hydrolase 26	UBP26	AT3G49600	Encodes a ubiquitin-specific protease which catalyzes deubiquitination of histone H2B and is required for heterochromatin silencing.Loss of function mutations display autonomous endosperm development and embryo arrest. Loss of function also results in an increase in expression of the PcG complex target gene PHE1.	UBIQUITIN-SPECIFIC PROTEASE 26 (UBP26)	S	860	TDQSSSPDVIDLEKDSSPDDNMDVDAQQLIL	A0A1I9LLU6	19821001	14824751	17541351	15942276	11395426	13778401	-1.13	-1.74	-1.54	1.08	-1.08	-1.16	no	no	no	no
A0A1I9LLU6	Ubiquitin carboxyl-terminal hydrolase 26	UBP26	AT3G49600	Encodes a ubiquitin-specific protease which catalyzes deubiquitination of histone H2B and is required for heterochromatin silencing.Loss of function mutations display autonomous endosperm development and embryo arrest. Loss of function also results in an increase in expression of the PcG complex target gene PHE1.	UBIQUITIN-SPECIFIC PROTEASE 26 (UBP26)	S	861	DQSSSPDVIDLEKDSSPDDNMDVDAQQLILR	A0A1I9LLU6	1.05482e+07	7960351	8828476	7667826	7226376	6185651	-1.19	-1.46	-1.22	-1.04	-1.29	-1.24	no	no	no	no
A0A1I9LLZ2		At3g45190	AT3G45190	SIT4 phosphatase-associated family protein;(source:Araport11)		S	671	DVRIPNGSSSSEGEISPRSPPVPSLFGKDVE	A0A1I9LLZ2	206300001	164743751	122099751	144441751	103572501	178787501	-1.69	-1.99	-1.18	-1.14	1.09	1.24	no	yes	no	no
A0A1I9LLZ2		At3g45190	AT3G45190	SIT4 phosphatase-associated family protein;(source:Araport11)		S	674	IPNGSSSSEGEISPRSPPVPSLFGKDVEFVG	A0A1I9LLZ2	6.58353e+07	63342001	62697751	66774501	49934001	92557001	-1.05	-1.32	-1.26	1.05	1.46	1.39	no	no	no	no
A0A1I9LLZ2		At3g45190	AT3G45190	SIT4 phosphatase-associated family protein;(source:Araport11)		S	236	LSVCISLLSPRRSVVSSPFMYSFRGQQIFES	A0A1I9LLZ2	7.33677e+06	2883676	6983501	1	955101	1	-1.05	-7.68	-7.31	-2883676	-2883676	1	no	no	no	no
A0A1I9LLZ2		At3g45190	AT3G45190	SIT4 phosphatase-associated family protein;(source:Araport11)		S	470	WVCGRPTALHDRTRDSDDDEVHDRDYDLAGL	A0A1I9LLZ2	5758201	3932726	3111351	4126951	5456851	4035926	-1.85	-1.06	1.75	1.05	1.03	-1.02	no	no	no	no
F4J245	Condensin complex subunit 1	At3g57060	AT3G57060	Similar to mamalian condensin. Mutants have reduced fertility.	(CAP-D2)	S	526	SCQPENGEEISEKDVSVPDIGNVEQTKALIA	F4J245	1	1	1	1	1	1	1	1	1	1	1	1	no	no	no	no
F4J245	Condensin complex subunit 1	At3g57060	AT3G57060	Similar to mamalian condensin. Mutants have reduced fertility.	(CAP-D2)	S	479	RKLNELEPTEHASKESTSDGESCNGDGEIDD	F4J245	8.44567e+06	2533001	5916501	18596501	6625001	24695501	-1.43	-1.27	1.12	7.34	9.75	1.33	no	no	no	no
F4J245	Condensin complex subunit 1	At3g57060	AT3G57060	Similar to mamalian condensin. Mutants have reduced fertility.	(CAP-D2)	S	481	LNELEPTEHASKESTSDGESCNGDGEIDDLH	F4J245	8.44567e+06	2533001	1	3103001	1	3593501	-8.44567e+06	-8.44567e+06	1	1.23	1.42	1.16	no	no	no	no
F4J245	Condensin complex subunit 1	At3g57060	AT3G57060	Similar to mamalian condensin. Mutants have reduced fertility.	(CAP-D2)	S	485	EPTEHASKESTSDGESCNGDGEIDDLHLETT	F4J245	32294001	18379251	18552501	11809001	7336251	3593501	-1.74	-4.4	-2.53	-1.56	-5.11	-3.29	no	no	no	no
F4J245	Condensin complex subunit 1	At3g57060	AT3G57060	Similar to mamalian condensin. Mutants have reduced fertility.	(CAP-D2)	S	507	IDDLHLETTTKIHQDSLSDSCQPENGEEISE	F4J245	1	1	1	4770251	1	1	1	1	1	4770251	1	-4770251	no	no	no	no
F4J245	Condensin complex subunit 1	At3g57060	AT3G57060	Similar to mamalian condensin. Mutants have reduced fertility.	(CAP-D2)	S	509	DLHLETTTKIHQDSLSDSCQPENGEEISEKD	F4J245	47392001	35163751	33443001	29498926	19290776	32237751	-1.42	-2.46	-1.73	-1.19	-1.09	1.09	no	no	no	no
F4J245	Condensin complex subunit 1	At3g57060	AT3G57060	Similar to mamalian condensin. Mutants have reduced fertility.	(CAP-D2)	S	521	DSLSDSCQPENGEEISEKDVSVPDIGNVEQT	F4J245	1.82477e+07	10827301	13064751	12996376	11699451	10655401	-1.4	-1.56	-1.12	1.2	-1.02	-1.22	no	no	no	no
A0A1I9LM07		RBL4	AT3G53780	RHOMBOID-like protein 4;(source:Araport11)	RHOMBOID-LIKE PROTEIN 4 (RBL4)	S	35	RSNNNNIQPMDLESSSSVSGQQRSLTQSRSS	A0A1I9LM07	6.09867e+06	11952126	14472476	8400626	10115751	8950776	2.37	1.66	-1.43	-1.42	-1.34	1.07	no	no	no	no
A0A1I9LM07		RBL4	AT3G53780	RHOMBOID-like protein 4;(source:Araport11)	RHOMBOID-LIKE PROTEIN 4 (RBL4)	S	36	SNNNNIQPMDLESSSSVSGQQRSLTQSRSSY	A0A1I9LM07	2.46973e+07	18403501	15080576	16391426	9211601	15366501	-1.64	-2.68	-1.64	-1.12	-1.2	-1.07	no	no	no	no
A0A1I9LM07		RBL4	AT3G53780	RHOMBOID-like protein 4;(source:Araport11)	RHOMBOID-LIKE PROTEIN 4 (RBL4)	S	47	ESSSSVSGQQRSLTQSRSSYEERGRGVKEFR	A0A1I9LM07	1	1	1	1	1	1	1	1	1	1	1	1	no	no	no	no
A0A1I9LM07		RBL4	AT3G53780	RHOMBOID-like protein 4;(source:Araport11)	RHOMBOID-LIKE PROTEIN 4 (RBL4)	S	49	SSSVSGQQRSLTQSRSSYEERGRGVKEFRSW	A0A1I9LM07	144070001	143233001	53399001	78980001	47098001	17981751	-2.7	-3.06	-1.13	-1.81	-7.97	-4.39	no	no	no	no
A0A1I9LM07		RBL4	AT3G53780	RHOMBOID-like protein 4;(source:Araport11)	RHOMBOID-LIKE PROTEIN 4 (RBL4)	S	50	SSVSGQQRSLTQSRSSYEERGRGVKEFRSWF	A0A1I9LM07	1	1	1	1	1	30940001	1	1	1	1	30940001	30940001	no	no	no	no
A0A1I9LM16	Zinc finger CCCH domain-containing protein 33	ZFN1	AT3G02830	Encodes a zinc finger protein that binds to PORA mRNA in vivo and recruits the Pfr form of phytochrome to the 5&#8242;-UTR of PORA mRNA to regulate translation of the mRNA.	ZINC FINGER PROTEIN 1 (ZFN1)	S	197	VVPVQGWNPYSGQLGSVSPSGTGNDQNYRNL	A0A1I9LM16	2.33243e+06	1	1	1	1	1	-2.33243e+06	-2.33243e+06	1	1	1	1	no	no	no	no
A0A1I9LM16	Zinc finger CCCH domain-containing protein 33	ZFN1	AT3G02830	Encodes a zinc finger protein that binds to PORA mRNA in vivo and recruits the Pfr form of phytochrome to the 5&#8242;-UTR of PORA mRNA to regulate translation of the mRNA.	ZINC FINGER PROTEIN 1 (ZFN1)	S	199	PVQGWNPYSGQLGSVSPSGTGNDQNYRNLQQ	A0A1I9LM16	7.52173e+06	10873701	7663926	10220251	7947326	17905501	1.02	1.06	1.04	-1.06	1.65	1.75	no	yes	no	no
A0A1I9LM16	Zinc finger CCCH domain-containing protein 33	ZFN1	AT3G02830	Encodes a zinc finger protein that binds to PORA mRNA in vivo and recruits the Pfr form of phytochrome to the 5&#8242;-UTR of PORA mRNA to regulate translation of the mRNA.	ZINC FINGER PROTEIN 1 (ZFN1)	S	337	KFDHPMRVFTYDNTASETDEVVETSTGKSRR	A0A1I9LM16	3.39982e+08	384095001	415525001	333020001	201521251	221522701	1.22	-1.69	-2.06	-1.15	-1.73	-1.5	no	no	no	no
A0A1I9LM16	Zinc finger CCCH domain-containing protein 33	ZFN1	AT3G02830	Encodes a zinc finger protein that binds to PORA mRNA in vivo and recruits the Pfr form of phytochrome to the 5&#8242;-UTR of PORA mRNA to regulate translation of the mRNA.	ZINC FINGER PROTEIN 1 (ZFN1)	S	346	TYDNTASETDEVVETSTGKSRRLSVSETRQA	A0A1I9LM16	7243801	9957576	4017376	12621001	1835626	14951001	-1.8	-3.95	-2.19	1.27	1.5	1.18	no	no	no	no
A0A1I9LM37	Zinc finger CCCH domain-containing protein 40		AT3G21810	Zinc finger C-x8-C-x5-C-x3-H type family protein;(source:Araport11)		S	235	AGSEGNNRDVGLDIVSDEETNGRNLRTACDP	A0A1I9LM37	2.19527e+08	155509251	183304501	146415751	106951751	130743501	-1.2	-2.05	-1.71	-1.06	-1.19	-1.12	no	no	no	no
A0A1I9LM37	Zinc finger CCCH domain-containing protein 40		AT3G21810	Zinc finger C-x8-C-x5-C-x3-H type family protein;(source:Araport11)		S	337	NRSSSKEDNWKRRRFSIGTSATDKVILSTSM	A0A1I9LM37	1.05858e+07	9078901	7020401	7132926	1758751	938826	-1.51	-6.02	-3.99	-1.27	-9.67	-7.6	no	no	no	no
A0A1I9LM37	Zinc finger CCCH domain-containing protein 40		AT3G21810	Zinc finger C-x8-C-x5-C-x3-H type family protein;(source:Araport11)		S	306	NEKKRPPCWNMLSSKSYSEEESGAWNDEDTI	A0A1I9LM37	6.89233e+06	1	4995026	4260501	2201501	1176651	-1.38	-3.13	-2.27	4260501	1176651	-3.62	no	no	no	no
A0A1I9LM37	Zinc finger CCCH domain-containing protein 40		AT3G21810	Zinc finger C-x8-C-x5-C-x3-H type family protein;(source:Araport11)		S	308	KKRPPCWNMLSSKSYSEEESGAWNDEDTINR	A0A1I9LM37	7.18743e+07	39476501	50198001	44342326	35782251	45733751	-1.43	-2.01	-1.4	1.12	1.16	1.03	no	no	no	no
A0A1I9LM37	Zinc finger CCCH domain-containing protein 40		AT3G21810	Zinc finger C-x8-C-x5-C-x3-H type family protein;(source:Araport11)		S	312	PCWNMLSSKSYSEEESGAWNDEDTINRSSSK	A0A1I9LM37	3161201	1	864651	5640026	1	1047576	-3.66	-3161201	-864651	5640026	1047576	-5.38	no	no	no	no
A0A1I9LM37	Zinc finger CCCH domain-containing protein 40		AT3G21810	Zinc finger C-x8-C-x5-C-x3-H type family protein;(source:Araport11)		S	258	NLRTACDPHNELQNTSSLSRKKHYVDQYTTK	A0A1I9LM37	1	1	1	1	1	1	1	1	1	1	1	1	no	no	no	no
A0A1I9LM37	Zinc finger CCCH domain-containing protein 40		AT3G21810	Zinc finger C-x8-C-x5-C-x3-H type family protein;(source:Araport11)		S	259	LRTACDPHNELQNTSSLSRKKHYVDQYTTKE	A0A1I9LM37	11925701	8388801	6134626	4357026	5443326	9931751	-1.94	-2.19	-1.13	-1.93	1.18	2.28	no	yes	no	no
A0A1I9LM68	DNA repair protein UVH3	UVH3	AT3G28030	Required for repair of pyrimidine-pyrimidinone (6-4) dimers. The mRNA is cell-to-cell mobile.	ULTRAVIOLET HYPERSENSITIVE 3 (UVH3)	S	995	EYEKRETQLRIEAFYSFNERFAKIRSKRINK	A0A1I9LM68	1.03627e+07	7964176	7510626	8365326	8241751	13778676	-1.38	-1.26	1.1	1.05	1.73	1.65	no	no	no	no
A0A1I9LM68	DNA repair protein UVH3	UVH3	AT3G28030	Required for repair of pyrimidine-pyrimidinone (6-4) dimers. The mRNA is cell-to-cell mobile.	ULTRAVIOLET HYPERSENSITIVE 3 (UVH3)	S	1051	NKKKVAPHETEDNNTSDKDSPIANEKVKNKR	A0A1I9LM68	31682001	24133201	20270026	16801901	13659276	19140976	-1.56	-2.32	-1.48	-1.44	-1.26	1.14	no	no	no	no
A0A1I9LM87	Pre-mRNA-processing protein 40B	PRP40B	AT3G19670	Binds the carboxyl-terminal domain (CTD) of the largest subunit of RNA polymerase II and functions as a scaffold for RNA processing machineries. Ubiquitously expressed and localize to the nucleus.	PRE-MRNA-PROCESSING PROTEIN 40B (PRP40B)	S	324	GVEKLTLTSDLKQPASVPGSSSPVENVDRVQ	A0A1I9LM87	9585001	11906001	1	1	3763751	1	-9585001	-2.55	3763751	-11906001	-11906001	1	no	no	no	no
A0A1I9LM87	Pre-mRNA-processing protein 40B	PRP40B	AT3G19670	Binds the carboxyl-terminal domain (CTD) of the largest subunit of RNA polymerase II and functions as a scaffold for RNA processing machineries. Ubiquitously expressed and localize to the nucleus.	PRE-MRNA-PROCESSING PROTEIN 40B (PRP40B)	S	329	TLTSDLKQPASVPGSSSPVENVDRVQMSADE	A0A1I9LM87	1	1	1	10753501	1	1	1	1	1	10753501	1	-10753501	no	no	no	no
A0A1I9LM87	Pre-mRNA-processing protein 40B	PRP40B	AT3G19670	Binds the carboxyl-terminal domain (CTD) of the largest subunit of RNA polymerase II and functions as a scaffold for RNA processing machineries. Ubiquitously expressed and localize to the nucleus.	PRE-MRNA-PROCESSING PROTEIN 40B (PRP40B)	S	330	LTSDLKQPASVPGSSSPVENVDRVQMSADET	A0A1I9LM87	4.42933e+07	30380001	34249501	21026001	10335501	27745251	-1.29	-4.29	-3.31	-1.44	-1.09	1.32	no	no	no	no
F4J703		At3g58760	AT3G58760	Integrin-linked protein kinase family;(source:Araport11)		S	330	KKTVKKDRPVVTCLDSSWRYMAPEVYRNEEY	F4J703	2.17397e+07	9727501	13132251	12010501	20776251	28032501	-1.66	-1.05	1.58	1.23	2.88	2.33	no	no	no	no
F4J703		At3g58760	AT3G58760	Integrin-linked protein kinase family;(source:Araport11)		S	331	KTVKKDRPVVTCLDSSWRYMAPEVYRNEEYD	F4J703	1	14010251	1	9018251	3826501	1	1	3826501	3826501	-1.55	-14010251	-9018251	no	no	no	no
F4J703		At3g58760	AT3G58760	Integrin-linked protein kinase family;(source:Araport11)		S	462	RFRLFTKRDYVNPGGSNRSSGSFNR______	F4J703	1.0127e+08	59795501	65089001	57088001	56881501	50138751	-1.56	-1.78	-1.14	-1.05	-1.19	-1.14	no	no	no	no
F4J703		At3g58760	AT3G58760	Integrin-linked protein kinase family;(source:Araport11)		S	468	KRDYVNPGGSNRSSGSFNR____________	F4J703	20967001	18555501	23646126	24831901	18199501	23133751	1.13	-1.15	-1.3	1.34	1.25	-1.07	no	no	no	no
F4J703		At3g58760	AT3G58760	Integrin-linked protein kinase family;(source:Araport11)		S	167	KEVPEYEIHPTELDFSNSVKISKGTFNKASW	F4J703	1	1	1	1	1	1	1	1	1	1	1	1	no	no	no	no
F4J703		At3g58760	AT3G58760	Integrin-linked protein kinase family;(source:Araport11)		S	169	VPEYEIHPTELDFSNSVKISKGTFNKASWRG	F4J703	3.01903e+06	8741751	5513751	4861876	4773601	9890001	1.83	1.58	-1.16	-1.8	1.13	2.03	no	yes	no	no
F4J703		At3g58760	AT3G58760	Integrin-linked protein kinase family;(source:Araport11)		S	17	TIKPKSPARFKLGRQSSLAPESRTPIDTLTE	F4J703	8.91033e+07	133270251	123334501	112414501	102257501	98895001	1.38	1.15	-1.21	-1.19	-1.35	-1.14	no	no	no	no
F4J703		At3g58760	AT3G58760	Integrin-linked protein kinase family;(source:Araport11)		S	18	IKPKSPARFKLGRQSSLAPESRTPIDTLTED	F4J703	1.23197e+07	7701201	6262176	6530776	3962401	7493451	-1.97	-3.11	-1.58	-1.18	-1.03	1.15	no	no	no	no
A0A1I9LME9	DNA-directed RNA polymerase	F15B8.150	AT3G57660	Encodes a subunit of RNA polymerase I (aka RNA polymerase A). The mRNA is cell-to-cell mobile.	NUCLEAR RNA POLYMERASE A1 (NRPA1)	S	1318	DVTGPIAGNETDNDDSVSGKQNEDDGDDDGE	A0A1I9LME9	4.56733e+06	7410001	10118301	12981201	13275776	2645251	2.22	2.91	1.31	1.75	-2.8	-4.91	no	no	no	no
A0A1I9LME9	DNA-directed RNA polymerase	F15B8.150	AT3G57660	Encodes a subunit of RNA polymerase I (aka RNA polymerase A). The mRNA is cell-to-cell mobile.	NUCLEAR RNA POLYMERASE A1 (NRPA1)	S	1320	TGPIAGNETDNDDSVSGKQNEDDGDDDGEGT	A0A1I9LME9	7.39507e+06	7110976	5191151	7862376	11016951	10606501	-1.42	1.49	2.12	1.11	1.49	1.35	yes	no	no	no
A0A1I9LMF2	Protein SIEVE ELEMENT OCCLUSION A	SEOA	AT3G01670	Encodes a protein localized to phloem filaments that is required for phloem filament formation. The mRNA is cell-to-cell mobile.	SIEVE ELEMENT OCCLUSION A (SEOA)	S	137	ANIRHSMVPKSLGPNSLGGRFGPGKKQAFHR	A0A1I9LMF2	3.00863e+08	226190001	217170001	219988751	150077501	180172501	-1.39	-2	-1.45	-1.03	-1.26	-1.22	no	no	no	no
A0A1I9LMF2	Protein SIEVE ELEMENT OCCLUSION A	SEOA	AT3G01670	Encodes a protein localized to phloem filaments that is required for phloem filament formation. The mRNA is cell-to-cell mobile.	SIEVE ELEMENT OCCLUSION A (SEOA)	S	99	HVAAPADHNKVMDHNSENLGSIVPKTAHYPH	A0A1I9LMF2	1	5909351	4625526	1228026	4990626	1981776	4625526	4990626	1.08	-4.81	-2.98	1.61	no	no	no	no
A0A1I9LMF3	Protein ALWAYS EARLY 3	ALY3	AT3G21430	DNA binding protein;(source:Araport11)	ALWAYS EARLY 3 (ALY3)	S	21	SKKSKYKKKPRAKAVSPHKDEESMSKTKQRK	A0A1I9LMF3	2.27787e+07	20552251	9108751	4893501	1	11722501	-2.5	-2.27787e+07	-9108751	-4.2	-1.75	2.4	no	no	no	no
A0A1I9LMF3	Protein ALWAYS EARLY 3	ALY3	AT3G21430	DNA binding protein;(source:Araport11)	ALWAYS EARLY 3 (ALY3)	S	497	KDELAASSQVIEPCNSKGIGEEYKPVGRGKR	A0A1I9LMF3	3.00337e+07	22539501	19356926	19553751	17304251	19543251	-1.55	-1.74	-1.12	-1.15	-1.15	-1	no	no	no	no
A0A1I9LMF3	Protein ALWAYS EARLY 3	ALY3	AT3G21430	DNA binding protein;(source:Araport11)	ALWAYS EARLY 3 (ALY3)	S	339	RRRVGIKEEDAKEACSGTDEAPSLGAPDEKF	A0A1I9LMF3	1.15289e+07	154968251	141475001	80514501	89625651	133581751	12.27	7.77	-1.58	-1.92	-1.16	1.66	no	no	no	no
A0A1I9LMF3	Protein ALWAYS EARLY 3	ALY3	AT3G21430	DNA binding protein;(source:Araport11)	ALWAYS EARLY 3 (ALY3)	S	797	LEGYPKLSCETGHLLSSPNYNISNSLKQEKV	A0A1I9LMF3	1	1	1	1	9985251	1	1	9985251	9985251	1	1	1	no	no	no	no
A0A1I9LMF3	Protein ALWAYS EARLY 3	ALY3	AT3G21430	DNA binding protein;(source:Araport11)	ALWAYS EARLY 3 (ALY3)	S	798	EGYPKLSCETGHLLSSPNYNISNSLKQEKVD	A0A1I9LMF3	8.08433e+06	26852926	22859001	17519751	18249751	40164751	2.83	2.26	-1.25	-1.53	1.5	2.29	no	yes	no	no
A0A1I9LMF3	Protein ALWAYS EARLY 3	ALY3	AT3G21430	DNA binding protein;(source:Araport11)	ALWAYS EARLY 3 (ALY3)	S	462	RYGSNDLCNPELERKSPSSSLIQKRRQKALP	A0A1I9LMF3	5.54273e+07	32252501	28373001	6619001	26810751	21029501	-1.95	-2.07	-1.06	-4.87	-1.53	3.18	no	no	no	no
A0A1I9LMF3	Protein ALWAYS EARLY 3	ALY3	AT3G21430	DNA binding protein;(source:Araport11)	ALWAYS EARLY 3 (ALY3)	S	464	GSNDLCNPELERKSPSSSLIQKRRQKALPAK	A0A1I9LMF3	3.46267e+07	42263001	27875001	48027501	20180751	30932251	-1.24	-1.72	-1.38	1.14	-1.37	-1.55	no	no	no	no
A0A1I9LMH9		At3g29760	AT3G29760	Haloacid dehalogenase-like hydrolase (HAD) superfamily protein;(source:Araport11)		S	258	NDEVPVVKNNDSCVVSGDETIEKNEEGSVIS	A0A1I9LMH9	23721001	16799926	14970651	15274876	14756351	16747776	-1.58	-1.61	-1.01	-1.1	-1	1.1	no	no	no	no
A0A1I9LMH9		At3g29760	AT3G29760	Haloacid dehalogenase-like hydrolase (HAD) superfamily protein;(source:Araport11)		S	118	SDEVPVVKNNDSCVVSGDETVEKNEEGCVIL	A0A1I9LMH9	6.68567e+06	3806501	5216901	6847101	1981676	2539251	-1.28	-3.37	-2.63	1.8	-1.5	-2.7	no	no	no	no
A0A1I9LMI4		SUA	AT3G54230	Encodes a splicing factor SUA (suppressor of abi3-5), homologous to the human protein RBM5. Controls alternative splicing of the developmental regulator ABI3.	SUPPRESSOR OF ABI3-5 (SUA)	S	198	RSPRGRSHGRSYREDSYEGDHWNESERRREY	A0A1I9LMI4	5.46533e+07	18910001	42052501	15680326	37834001	14208976	-1.3	-1.44	-1.11	-1.21	-1.33	-1.1	no	no	no	no
A0A1I9LMJ4	RPM1-interacting protein 4	RIN4	AT3G25070	Encodes a member of the R protein complex and may represent a virulence target of type III pili effector proteins (virulence factors) from bacterial pathogens, which is 'guarded' by R protein complex (RPM1 and RPS2 proteins). RIN4 physically interacts with RPS2 and RPM1 in vivo. Bacterial avirulence (Avr) effectors AvrB, AvrRpm1, and AvrRpt2 induce a mobility shift in RIN4 and expression of AvrRp…	RPM1 INTERACTING PROTEIN 4 (RIN4)	S	129	KRQGRASQNNSYDNKSPLHKNSYDGTGKSRP	A0A1I9LMJ4	1.72967e+09	1118965001	789687501	840173751	855125001	1209255001	-2.19	-2.02	1.08	-1.33	1.08	1.44	no	yes	no	no
A0A1I9LMJ4	RPM1-interacting protein 4	RIN4	AT3G25070	Encodes a member of the R protein complex and may represent a virulence target of type III pili effector proteins (virulence factors) from bacterial pathogens, which is 'guarded' by R protein complex (RPM1 and RPS2 proteins). RIN4 physically interacts with RPS2 and RPM1 in vivo. Bacterial avirulence (Avr) effectors AvrB, AvrRpm1, and AvrRpt2 induce a mobility shift in RIN4 and expression of AvrRp…	RPM1 INTERACTING PROTEIN 4 (RIN4)	S	174	TVVPKFGDWDENNPSSADGYTHIFNKVREER	A0A1I9LMJ4	5519001	4194501	1	7122251	8177251	18460001	-5519001	1.48	8177251	1.7	4.4	2.59	yes	no	no	no
A0A1I9LMJ4	RPM1-interacting protein 4	RIN4	AT3G25070	Encodes a member of the R protein complex and may represent a virulence target of type III pili effector proteins (virulence factors) from bacterial pathogens, which is 'guarded' by R protein complex (RPM1 and RPS2 proteins). RIN4 physically interacts with RPS2 and RPM1 in vivo. Bacterial avirulence (Avr) effectors AvrB, AvrRpm1, and AvrRpt2 induce a mobility shift in RIN4 and expression of AvrRp…	RPM1 INTERACTING PROTEIN 4 (RIN4)	S	60	APGSKIMNPNDPEYNSDSQSQAPPHPPSSRT	A0A1I9LMJ4	7.58697e+07	59835001	39112001	50845751	62564251	69913501	-1.94	-1.21	1.6	-1.18	1.17	1.38	no	yes	no	no
A0A1I9LMJ4	RPM1-interacting protein 4	RIN4	AT3G25070	Encodes a member of the R protein complex and may represent a virulence target of type III pili effector proteins (virulence factors) from bacterial pathogens, which is 'guarded' by R protein complex (RPM1 and RPS2 proteins). RIN4 physically interacts with RPS2 and RPM1 in vivo. Bacterial avirulence (Avr) effectors AvrB, AvrRpm1, and AvrRpt2 induce a mobility shift in RIN4 and expression of AvrRp…	RPM1 INTERACTING PROTEIN 4 (RIN4)	S	62	GSKIMNPNDPEYNSDSQSQAPPHPPSSRTKP	A0A1I9LMJ4	1	1	1	1	1	1	1	1	1	1	1	1	no	no	no	no
A0A1I9LMJ4	RPM1-interacting protein 4	RIN4	AT3G25070	Encodes a member of the R protein complex and may represent a virulence target of type III pili effector proteins (virulence factors) from bacterial pathogens, which is 'guarded' by R protein complex (RPM1 and RPS2 proteins). RIN4 physically interacts with RPS2 and RPM1 in vivo. Bacterial avirulence (Avr) effectors AvrB, AvrRpm1, and AvrRpt2 induce a mobility shift in RIN4 and expression of AvrRp…	RPM1 INTERACTING PROTEIN 4 (RIN4)	S	154	TGKSRPKPTNLRADESPEKVTVVPKFGDWDE	A0A1I9LMJ4	1.2949e+09	911452501	630672501	527510001	405212501	534655001	-2.05	-3.2	-1.56	-1.73	-1.7	1.01	no	no	no	no
A0A1I9LMJ4	RPM1-interacting protein 4	RIN4	AT3G25070	Encodes a member of the R protein complex and may represent a virulence target of type III pili effector proteins (virulence factors) from bacterial pathogens, which is 'guarded' by R protein complex (RPM1 and RPS2 proteins). RIN4 physically interacts with RPS2 and RPM1 in vivo. Bacterial avirulence (Avr) effectors AvrB, AvrRpm1, and AvrRpt2 induce a mobility shift in RIN4 and expression of AvrRp…	RPM1 INTERACTING PROTEIN 4 (RIN4)	S	107	SREESELKQFGDAGGSSNEAANKRQGRASQN	A0A1I9LMJ4	2.61463e+08	195947501	93767501	142107501	52097501	115405001	-2.79	-5.02	-1.8	-1.38	-1.7	-1.23	no	no	no	no
A0A1I9LMJ4	RPM1-interacting protein 4	RIN4	AT3G25070	Encodes a member of the R protein complex and may represent a virulence target of type III pili effector proteins (virulence factors) from bacterial pathogens, which is 'guarded' by R protein complex (RPM1 and RPS2 proteins). RIN4 physically interacts with RPS2 and RPM1 in vivo. Bacterial avirulence (Avr) effectors AvrB, AvrRpm1, and AvrRpt2 induce a mobility shift in RIN4 and expression of AvrRp…	RPM1 INTERACTING PROTEIN 4 (RIN4)	S	135	SQNNSYDNKSPLHKNSYDGTGKSRPKPTNLR	A0A1I9LMJ4	1.22237e+08	85409501	71223501	71917751	73316751	100354501	-1.72	-1.67	1.03	-1.19	1.17	1.4	no	yes	no	no
A0A1I9LMJ4	RPM1-interacting protein 4	RIN4	AT3G25070	Encodes a member of the R protein complex and may represent a virulence target of type III pili effector proteins (virulence factors) from bacterial pathogens, which is 'guarded' by R protein complex (RPM1 and RPS2 proteins). RIN4 physically interacts with RPS2 and RPM1 in vivo. Bacterial avirulence (Avr) effectors AvrB, AvrRpm1, and AvrRpt2 induce a mobility shift in RIN4 and expression of AvrRp…	RPM1 INTERACTING PROTEIN 4 (RIN4)	S	86	PSSRTKPEQVDTVRRSREHMRSREESELKQF	A0A1I9LMJ4	44412001	37572501	36886001	29500426	26743751	24829251	-1.2	-1.66	-1.38	-1.27	-1.51	-1.19	no	no	no	no
A0A1I9LMJ4	RPM1-interacting protein 4	RIN4	AT3G25070	Encodes a member of the R protein complex and may represent a virulence target of type III pili effector proteins (virulence factors) from bacterial pathogens, which is 'guarded' by R protein complex (RPM1 and RPS2 proteins). RIN4 physically interacts with RPS2 and RPM1 in vivo. Bacterial avirulence (Avr) effectors AvrB, AvrRpm1, and AvrRpt2 induce a mobility shift in RIN4 and expression of AvrRp…	RPM1 INTERACTING PROTEIN 4 (RIN4)	S	191	DGYTHIFNKVREERSSGANVSGSSRTPTHQS	A0A1I9LMJ4	1	1	1	1	1	1	1	1	1	1	1	1	no	no	no	no
A0A1I9LMJ4	RPM1-interacting protein 4	RIN4	AT3G25070	Encodes a member of the R protein complex and may represent a virulence target of type III pili effector proteins (virulence factors) from bacterial pathogens, which is 'guarded' by R protein complex (RPM1 and RPS2 proteins). RIN4 physically interacts with RPS2 and RPM1 in vivo. Bacterial avirulence (Avr) effectors AvrB, AvrRpm1, and AvrRpt2 induce a mobility shift in RIN4 and expression of AvrRp…	RPM1 INTERACTING PROTEIN 4 (RIN4)	S	198	NKVREERSSGANVSGSSRTPTHQSSRNPNNT	A0A1I9LMJ4	2.64563e+08	270511001	12716251	255821251	1	1	-20.81	-2.64563e+08	-12716251	-1.06	-270511001	-255821251	no	no	no	no
A0A1I9LMJ4	RPM1-interacting protein 4	RIN4	AT3G25070	Encodes a member of the R protein complex and may represent a virulence target of type III pili effector proteins (virulence factors) from bacterial pathogens, which is 'guarded' by R protein complex (RPM1 and RPS2 proteins). RIN4 physically interacts with RPS2 and RPM1 in vivo. Bacterial avirulence (Avr) effectors AvrB, AvrRpm1, and AvrRpt2 induce a mobility shift in RIN4 and expression of AvrRp…	RPM1 INTERACTING PROTEIN 4 (RIN4)	S	199	KVREERSSGANVSGSSRTPTHQSSRNPNNTS	A0A1I9LMJ4	1	1	12716251	1	1	1	12716251	1	-12716251	1	1	1	no	no	no	no
A0A1I9LMJ4	RPM1-interacting protein 4	RIN4	AT3G25070	Encodes a member of the R protein complex and may represent a virulence target of type III pili effector proteins (virulence factors) from bacterial pathogens, which is 'guarded' by R protein complex (RPM1 and RPS2 proteins). RIN4 physically interacts with RPS2 and RPM1 in vivo. Bacterial avirulence (Avr) effectors AvrB, AvrRpm1, and AvrRpt2 induce a mobility shift in RIN4 and expression of AvrRp…	RPM1 INTERACTING PROTEIN 4 (RIN4)	S	206	SGANVSGSSRTPTHQSSRNPNNTSSCCCFGF	A0A1I9LMJ4	1	1	1	17372001	1	1	1	1	1	17372001	1	-17372001	no	no	no	no
A0A1I9LMJ4	RPM1-interacting protein 4	RIN4	AT3G25070	Encodes a member of the R protein complex and may represent a virulence target of type III pili effector proteins (virulence factors) from bacterial pathogens, which is 'guarded' by R protein complex (RPM1 and RPS2 proteins). RIN4 physically interacts with RPS2 and RPM1 in vivo. Bacterial avirulence (Avr) effectors AvrB, AvrRpm1, and AvrRpt2 induce a mobility shift in RIN4 and expression of AvrRp…	RPM1 INTERACTING PROTEIN 4 (RIN4)	S	207	GANVSGSSRTPTHQSSRNPNNTSSCCCFGFG	A0A1I9LMJ4	3.58757e+07	16291001	42002501	24416751	32283751	67961251	1.17	-1.11	-1.3	1.5	4.17	2.78	no	no	no	no
A0A1I9LMK0	ATP-dependent RNA helicase SKI2	SKI2	AT3G46960	The gene encodes a DExD&#8260;H box RNA helicase, involved in the regulation of K+ deprivation stress response.SKI2 encodes the RNA helicase subunit of the SKI complex. Mutation of SKI2 leads to production of secondary siRNAs from miRNA target transcripts	(SKI2)	S	136	EDTFSELEGDDHTAGSESPKAEAEPDAKASI	A0A1I9LMK0	3.36433e+07	1	31724501	22520001	16765801	21344501	-1.06	-2.01	-1.89	22520001	21344501	-1.06	no	no	no	no
A0A1I9LMK0	ATP-dependent RNA helicase SKI2	SKI2	AT3G46960	The gene encodes a DExD&#8260;H box RNA helicase, involved in the regulation of K+ deprivation stress response.SKI2 encodes the RNA helicase subunit of the SKI complex. Mutation of SKI2 leads to production of secondary siRNAs from miRNA target transcripts	(SKI2)	S	138	TFSELEGDDHTAGSESPKAEAEPDAKASISN	A0A1I9LMK0	1	25688751	1	5816001	6870251	8880751	1	6870251	6870251	-4.42	-2.89	1.53	no	no	no	no
A0A1I9LMP4	E3 ubiquitin-protein ligase At3g02290	F14F8_170	AT3G02290	RING/U-box superfamily protein;(source:Araport11)		S	79	TSSSSHDNFLSEAFRSTPRPLPYDADPRYFR	A0A1I9LMP4	1.29457e+07	6577626	5783426	7716851	7550776	13222576	-2.24	-1.71	1.31	1.17	2.01	1.71	no	no	no	no
F4J7C4	F-actin-capping protein subunit alpha	At3g05520	AT3G05520	Encodes a capping protein that acts as a phosphatidic acid biosensor and key transducer of fluxes in membrane signaling phospholipids into changes in actin cytoskeleton dynamics.	CAPPING PROTEIN A (CPA)	S	295	PVTRTLFPWQNTLQFSLTREVEKELGLGKIS	F4J7C4	3.13703e+06	17666051	15169101	13594026	13457101	16156726	4.84	4.29	-1.13	-1.3	-1.09	1.19	no	no	no	no
A0A1I9LMZ1		At3g27960	AT3G27960	CMU1 and CMU2 along with FRA1 contributes to lateral stability of cortical microtubules.	KINESIN LIGHT CHAIN-RELATED 2 (KLCR2)	S	64	MESSDDQSPSRASFISYGAESRIDLELRHLV	A0A1I9LMZ1	1.06943e+07	9130626	10200551	14988101	8533251	12417501	-1.05	-1.25	-1.2	1.64	1.36	-1.21	no	no	no	no
A0A1I9LN41	Protein HIRA	HIRA	AT3G44530	Encodes a nuclear localized WD-repeat containing protein involved in negative regulation of knox gene expression via epigenetic mechanism of chromatin re-organization. It is a part of the HISTONE REGULATOR complex that deposits histones in a DNA synthesis-independent manner and affects both nucleosome occupancy and the maintenance of transcriptional silencing. Interacts physically and genetically…	HOMOLOG OF HISTONE CHAPERONE HIRA (HIRA)	S	251	HNFLPASAAAPAKGDSGDFPVEISNRDLSGK	A0A1I9LN41	1.74647e+07	14217251	17432251	19054001	10930901	17929001	-1	-1.6	-1.59	1.34	1.26	-1.06	no	no	no	no
A0A1I9LN41	Protein HIRA	HIRA	AT3G44530	Encodes a nuclear localized WD-repeat containing protein involved in negative regulation of knox gene expression via epigenetic mechanism of chromatin re-organization. It is a part of the HISTONE REGULATOR complex that deposits histones in a DNA synthesis-independent manner and affects both nucleosome occupancy and the maintenance of transcriptional silencing. Interacts physically and genetically…	HOMOLOG OF HISTONE CHAPERONE HIRA (HIRA)	S	160	RAASDVQQNQVTTKPSVSVESTAKRRKSQVD	A0A1I9LN41	1	6981751	1	1	1	1	1	1	1	-6981751	-6981751	1	no	no	no	no
A0A1I9LN41	Protein HIRA	HIRA	AT3G44530	Encodes a nuclear localized WD-repeat containing protein involved in negative regulation of knox gene expression via epigenetic mechanism of chromatin re-organization. It is a part of the HISTONE REGULATOR complex that deposits histones in a DNA synthesis-independent manner and affects both nucleosome occupancy and the maintenance of transcriptional silencing. Interacts physically and genetically…	HOMOLOG OF HISTONE CHAPERONE HIRA (HIRA)	S	162	ASDVQQNQVTTKPSVSVESTAKRRKSQVDDR	A0A1I9LN41	14854301	11482901	13928401	16170001	7240551	5394201	-1.07	-2.05	-1.92	1.41	-2.13	-3	no	no	no	no
A0A1I9LN41	Protein HIRA	HIRA	AT3G44530	Encodes a nuclear localized WD-repeat containing protein involved in negative regulation of knox gene expression via epigenetic mechanism of chromatin re-organization. It is a part of the HISTONE REGULATOR complex that deposits histones in a DNA synthesis-independent manner and affects both nucleosome occupancy and the maintenance of transcriptional silencing. Interacts physically and genetically…	HOMOLOG OF HISTONE CHAPERONE HIRA (HIRA)	S	148	LETASTKQAGSKRAASDVQQNQVTTKPSVSV	A0A1I9LN41	12805301	9449526	9377626	11641351	6050726	5394201	-1.37	-2.12	-1.55	1.23	-1.75	-2.16	no	no	no	no
A0A1I9LN46	Kinesin-like protein	At3g51150	AT3G51150	ATP binding microtubule motor family protein;(source:Araport11)		S	219	VRHLQRELAKLESELSSPRQALVVSDTTALL	A0A1I9LN46	4507001	8495501	3101751	5771751	2296501	7026251	-1.45	-1.96	-1.35	-1.47	-1.21	1.22	no	no	no	no
A0A1I9LN46	Kinesin-like protein	At3g51150	AT3G51150	ATP binding microtubule motor family protein;(source:Araport11)		S	220	RHLQRELAKLESELSSPRQALVVSDTTALLK	A0A1I9LN46	12881001	7734826	8683526	4664601	10639476	3781176	-1.48	-1.21	1.23	-1.66	-2.05	-1.23	no	no	no	no
A0A1I9LN68		F2K15.70;F2K15.60;F2K15.50	AT3G49210	WSD6 can function in vitro as wax ester synthase but does not appear to be essential for cuticular wax biosynthesis.	WS /DGAT 6 (WSD6)	S	29	VRKDDEEEVEEEQPLSPAARVFHAPEFNCYV	A0A1I9LN68	4.22337e+07	35578751	28963751	13614651	11522251	11573876	-1.46	-3.67	-2.51	-2.61	-3.07	-1.18	no	no	no	no
A0A1I9LN80		At3g22810	AT3G22810	FORKED-LIKE family member, part of Group 1 (FKD1, FL1-FL3; Group 2 consists of FL4 and FL8 and Group 3 consists of FL5- FL7). May coordinate leaf size with vein density, where Group 1 members and Group 3 members have opposing functions.	FORKED-LIKE2 (FL2)	S	107	SQMVMDRILSQSQEVSPRTSGRLSHSSGPLN	A0A1I9LN80	1.26153e+07	9141326	7227676	7597801	6014826	9158651	-1.75	-2.1	-1.2	-1.2	1	1.21	no	yes	no	no
A0A1I9LN81	Transcription factor FAMA	FAMA	AT3G24140	Encodes a basic helix-loop-helix transcription factor whose activity is required to promote differentiation of stomatal guard cells and to halt proliferative divisions in their immediate precursors. It fulfills its role through recruitment of the Arabidopsis Retinoblastoma homologue, RETINOBLASTOMA-RELATED (RBR). Both transcript and protein are expressed in and are required for halting divisions …	FAMA (FMA)	S	153	FLEEKEDQDDDNDNNSVQLRFIGGEEEDREN	A0A1I9LN81	5.16567e+06	8738901	2211176	5429801	4739001	2441801	-2.34	-1.09	2.14	-1.61	-3.58	-2.22	no	no	no	no
F4JAA1			AT3G46920	kinase superfamily with octicosapeptide/Phox/Bem1p domain-containing protein;(source:Araport11)		S	845	VAIKRINDRCFAGKPSEQERMIDDFWNEAQN	F4JAA1	1.73853e+07	13424951	9593176	11044551	13085201	14646251	-1.81	-1.33	1.36	-1.22	1.09	1.33	no	yes	no	no
F4JAA1			AT3G46920	kinase superfamily with octicosapeptide/Phox/Bem1p domain-containing protein;(source:Araport11)		S	970	VGDLGLSKVKCQTLISGGVRGTLPWMAPELL	F4JAA1	1.20173e+07	12018726	10263451	9521626	11404176	7897576	-1.17	-1.05	1.11	-1.26	-1.52	-1.21	no	no	no	no
F4JAA1			AT3G46920	kinase superfamily with octicosapeptide/Phox/Bem1p domain-containing protein;(source:Araport11)		S	757	SYHEPPIKVDEYAFNSKGEVSRNDEMKQQST	F4JAA1	1.26043e+07	11473001	11030501	10115976	10889426	7548601	-1.14	-1.16	-1.01	-1.13	-1.52	-1.34	no	no	no	no
A0A1I9LN88		At3g06880	AT3G06880	Transducin/WD40 repeat-like superfamily protein;(source:Araport11)		S	363	ANKAYNEDTLANRSSSFIGNFNRSIFEIQAQ	A0A1I9LN88	4557001	6161251	9256501	8145251	3359251	3222751	2.03	-1.36	-2.76	1.32	-1.91	-2.53	no	no	no	no
A0A1I9LNA6	Protein RIK	RIK	AT3G29390	Nuclear localized K-homology containing protein that interacts with AS1.	RS2-INTERACTING KH PROTEIN (RIK)	S	184	MIEEMMKQKSISQIGSVGLQTVKMLSTCVYL	A0A1I9LNA6	4.31633e+06	12266001	9471951	8316826	4290401	3442501	2.19	-1.01	-2.21	-1.47	-3.56	-2.42	no	no	no	no
A0A1I9LNA6	Protein RIK	RIK	AT3G29390	Nuclear localized K-homology containing protein that interacts with AS1.	RS2-INTERACTING KH PROTEIN (RIK)	S	194	ISQIGSVGLQTVKMLSTCVYLGFEADPSSNV	A0A1I9LNA6	4.31633e+06	12266001	9471951	8316826	4290401	3442501	2.19	-1.01	-2.21	-1.47	-3.56	-2.42	no	no	no	no
A0A1I9LNC1		At3g24080	AT3G24080	KRR1 family protein;(source:Araport11)		S	178	TRKAVTDAWKAEGNESGEDDDFLRVVEKEGD	A0A1I9LNC1	1.02649e+07	12174151	7803076	8621026	4529301	5209801	-1.32	-2.27	-1.72	-1.41	-2.34	-1.65	no	no	no	no
A0A1I9LNC1		At3g24080	AT3G24080	KRR1 family protein;(source:Araport11)		S	107	IIKDKDAKFYEYDDESSEEDEVDKKDTKKKK	A0A1I9LNC1	1.21993e+07	12095751	2267926	12057726	1178626	2740001	-5.38	-10.35	-1.92	-1	-4.41	-4.4	no	no	no	no
A0A1I9LNC1		At3g24080	AT3G24080	KRR1 family protein;(source:Araport11)		S	108	IKDKDAKFYEYDDESSEEDEVDKKDTKKKKK	A0A1I9LNC1	1.21993e+07	12095751	2267926	12057726	1178626	2740001	-5.38	-10.35	-1.92	-1	-4.41	-4.4	no	no	no	no
A0A1I9LNC1		At3g24080	AT3G24080	KRR1 family protein;(source:Araport11)		S	386	MMKAAFDDKYYGEEDSDLNSDEDDDGEKPDF	A0A1I9LNC1	5.12493e+07	30804251	22410026	34068751	12395151	28918751	-2.29	-4.13	-1.81	1.11	-1.07	-1.18	no	no	no	no
A0A1I9LNC1		At3g24080	AT3G24080	KRR1 family protein;(source:Araport11)		S	390	AFDDKYYGEEDSDLNSDEDDDGEKPDFDKED	A0A1I9LNC1	5.12493e+07	30804251	22410026	34068751	12395151	28918751	-2.29	-4.13	-1.81	1.11	-1.07	-1.18	no	no	no	no
A0A1I9LNJ4	Zinc finger CCCH domain-containing protein 47		AT3G55980	salt-inducible zinc finger 1;(source:Araport11)	SALT-INDUCIBLE ZINC FINGER 1 (SZF1)	S	490	RGFGNNVEETFGSYVSSPSRNSQMGQNMNQH	A0A1I9LNJ4	1.33623e+07	11158251	5549501	5957751	3595251	13787501	-2.41	-3.72	-1.54	-1.87	1.24	2.31	no	yes	no	no
A0A1I9LNJ4	Zinc finger CCCH domain-containing protein 47		AT3G55980	salt-inducible zinc finger 1;(source:Araport11)	SALT-INDUCIBLE ZINC FINGER 1 (SZF1)	S	491	GFGNNVEETFGSYVSSPSRNSQMGQNMNQHY	A0A1I9LNJ4	8.01093e+06	7847426	6938051	5498676	6393001	12936501	-1.15	-1.25	-1.09	-1.43	1.65	2.35	no	yes	no	no
A0A1I9LNJ4	Zinc finger CCCH domain-containing protein 47		AT3G55980	salt-inducible zinc finger 1;(source:Araport11)	SALT-INDUCIBLE ZINC FINGER 1 (SZF1)	S	544	AVMKARSTAFAKRSLSFKPATQAAPQSNLSD	A0A1I9LNJ4	13242901	11699626	2604751	5836226	11443451	17129751	-5.08	-1.16	4.39	-2	1.46	2.94	no	yes	no	no
A0A1I9LNJ4	Zinc finger CCCH domain-containing protein 47		AT3G55980	salt-inducible zinc finger 1;(source:Araport11)	SALT-INDUCIBLE ZINC FINGER 1 (SZF1)	S	582	LEWGMKGEELNKMRRSVSFGIHGNNNNNAAR	A0A1I9LNJ4	1.62367e+07	13352526	12785326	11211651	11402101	21696251	-1.27	-1.42	-1.12	-1.19	1.62	1.94	no	yes	no	no
A0A1I9LNJ4	Zinc finger CCCH domain-containing protein 47		AT3G55980	salt-inducible zinc finger 1;(source:Araport11)	SALT-INDUCIBLE ZINC FINGER 1 (SZF1)	S	584	WGMKGEELNKMRRSVSFGIHGNNNNNAARDY	A0A1I9LNJ4	18458001	18260526	16749001	21565676	19906651	32356251	-1.1	1.08	1.19	1.18	1.77	1.5	yes	no	no	no
A0A1I9LNJ5	NAC domain-containing protein 62	NAC062	AT3G49530	Transcription factor that serves as a molecular link between cold signals and pathogen resistance responses. Undergoes proteolytic processing triggered by cold-induced changes in membrane fluidity.It relocates from the plasma membrane to the nucleus in response to ER stress. NAC062 is phosphorylated by SnRK2.8 at Thr-142.	NAC DOMAIN CONTAINING PROTEIN 62 (NAC062)	S	185	GEEDSKSDEVEEPAVSSPTVEVTKSEVSEVI	A0A1I9LNJ5	1	1	1	1	1875551	1	1	1875551	1875551	1	1	1	no	no	no	no
A0A1I9LNJ5	NAC domain-containing protein 62	NAC062	AT3G49530	Transcription factor that serves as a molecular link between cold signals and pathogen resistance responses. Undergoes proteolytic processing triggered by cold-induced changes in membrane fluidity.It relocates from the plasma membrane to the nucleus in response to ER stress. NAC062 is phosphorylated by SnRK2.8 at Thr-142.	NAC DOMAIN CONTAINING PROTEIN 62 (NAC062)	S	186	EEDSKSDEVEEPAVSSPTVEVTKSEVSEVIK	A0A1I9LNJ5	8.68543e+06	1	2245926	1016326	2816276	5474176	-3.87	-3.08	1.25	1016326	5474176	5.39	no	no	no	no
A0A1I9LNN0		At3g50590	AT3G50590	WD40/YVTN repeat protein.	(TWD40-1)	S	402	AEHQLQALLQEHKGQSQLTISDIARKAFLYS	A0A1I9LNN0	1	1	1	1	1	1	1	1	1	1	1	1	no	no	no	no
A0A1I9LNN0		At3g50590	AT3G50590	WD40/YVTN repeat protein.	(TWD40-1)	S	1181	AAKTFKLGDGLGLTMSRTKSINAGSQDLGQM	A0A1I9LNN0	105320001	56717501	79592251	61067501	18287001	57717501	-1.32	-5.76	-4.35	1.08	1.02	-1.06	no	no	no	no
A0A1I9LNN0		At3g50590	AT3G50590	WD40/YVTN repeat protein.	(TWD40-1)	S	1132	AEEFKKTMYGATGDGSSSDEEGVTKPKKLQI	A0A1I9LNN0	1.68404e+08	112849501	136247001	169239251	65843001	59497651	-1.24	-2.56	-2.07	1.5	-1.9	-2.84	no	no	no	no
A0A1I9LNN0		At3g50590	AT3G50590	WD40/YVTN repeat protein.	(TWD40-1)	S	1133	EEFKKTMYGATGDGSSSDEEGVTKPKKLQIR	A0A1I9LNN0	1.68404e+08	112849501	136247001	169239251	65843001	59497651	-1.24	-2.56	-2.07	1.5	-1.9	-2.84	no	no	no	no
A0A1I9LNN0		At3g50590	AT3G50590	WD40/YVTN repeat protein.	(TWD40-1)	S	1134	EFKKTMYGATGDGSSSDEEGVTKPKKLQIRI	A0A1I9LNN0	1.68404e+08	112849501	136247001	169239251	65843001	59497651	-1.24	-2.56	-2.07	1.5	-1.9	-2.84	no	no	no	no
A0A1I9LNN0		At3g50590	AT3G50590	WD40/YVTN repeat protein.	(TWD40-1)	S	658	QIGLAKLFQGYRLSASDGHYISTQGEGRKSI	A0A1I9LNN0	6528001	10262776	8783626	9685151	7655176	9345001	1.35	1.17	-1.15	-1.06	-1.1	-1.04	no	no	no	no
A0A1I9LNN0		At3g50590	AT3G50590	WD40/YVTN repeat protein.	(TWD40-1)	S	1185	FKLGDGLGLTMSRTKSINAGSQDLGQMLSQP	A0A1I9LNN0	9.71253e+06	11144826	11816876	11485126	13274501	19345451	1.22	1.37	1.12	1.03	1.74	1.68	no	no	no	no
A0A1I9LNN9	Increased DNA methylation 1	IDM1	AT3G14980	IDM1 is a histone H3 acetyltransferase that is capable of recognizing methylated DNA through its MBD domain and recognizing unmethylated histone H3K4 through its PHD domain. It negatively regulates DNA demethylation, preventing DNA hypermethylation of highly homologous multicopy genes and other repetitive sequences.	REPRESSOR OF SILENCING 4 (ROS4)	S	183	LNLDKCDGKEFKAIASPVSQESFATRMISVG	A0A1I9LNN9	1.61497e+07	13965251	3720751	9091751	11041501	20897501	-4.34	-1.46	2.97	-1.54	1.5	2.3	no	yes	no	no
A0A1I9LNR0		F26K24.1;At3g11720	AT3G11720	Polyketide cyclase/dehydrase and lipid transport superfamily protein;(source:Araport11)		S	299	SSEDEDKNGKTRFCISPEVKQALGTLERVIS	A0A1I9LNR0	1.10043e+07	9412626	9058126	9849126	7432651	13365101	-1.21	-1.48	-1.22	1.05	1.42	1.36	no	no	no	no
A0A1I9LNR0		F26K24.1;At3g11720	AT3G11720	Polyketide cyclase/dehydrase and lipid transport superfamily protein;(source:Araport11)		S	384	ASFAHYHNSNKIAPASPEIDLTTNSEVTRIT	A0A1I9LNR0	8.14337e+07	73610751	67928751	65486251	64023251	90236001	-1.2	-1.27	-1.06	-1.12	1.23	1.38	no	yes	no	no
A0A1I9LNZ4	Probable cyclic nucleotide-gated ion channel 20, chloroplastic	CNGC20	AT3G17700	cyclic nucleotide-binding transporter 1, member of a family of cyclic nucleotide gated channels. The mRNA is cell-to-cell mobile.	CYCLIC NUCLEOTIDE-BINDING TRANSPORTER 1 (CNBT1)	S	104	SSDSVGVSSQPERYPSFAALEHKNSSEDEFV	A0A1I9LNZ4	9.75647e+06	4337551	7384051	7534876	8850226	16507976	-1.32	-1.1	1.2	1.74	3.81	2.19	no	no	no	no
A0A1I9LNZ7		F15G16.60	AT3G61670	extra-large G-like protein, putative (DUF3133);(source:Araport11)		S	147	SGWDRFRKRTTKRCDSQSVINRLSTSRHPCD	A0A1I9LNZ7	169610001	121763751	99334751	103545501	77804501	110165501	-1.71	-2.18	-1.28	-1.18	-1.11	1.06	no	no	no	no
A0A1I9LNZ7		F15G16.60	AT3G61670	extra-large G-like protein, putative (DUF3133);(source:Araport11)		S	50	TVLRAKTKEREADSVSVKSVEDTAKPVSASS	A0A1I9LNZ7	14604001	11006751	2336501	3851351	1471251	5563651	-6.25	-9.93	-1.59	-2.86	-1.98	1.44	no	no	no	no
A0A1I9LNZ7		F15G16.60	AT3G61670	extra-large G-like protein, putative (DUF3133);(source:Araport11)		S	474	LSVVNNKFVLSTNTASTRQGEARVAADYTSD	A0A1I9LNZ7	1.74437e+07	13568251	15073001	11070001	15212951	31270251	-1.16	-1.15	1.01	-1.23	2.3	2.82	no	yes	no	no
A0A1I9LNZ7		F15G16.60	AT3G61670	extra-large G-like protein, putative (DUF3133);(source:Araport11)		S	64	VSVKSVEDTAKPVSASSPEKAILDSSETSSD	A0A1I9LNZ7	1.21548e+08	49205501	41532751	65567751	45889751	32847001	-2.93	-2.65	1.1	1.33	-1.5	-2	no	no	no	no
A0A1I9LNZ7		F15G16.60	AT3G61670	extra-large G-like protein, putative (DUF3133);(source:Araport11)		S	65	SVKSVEDTAKPVSASSPEKAILDSSETSSDS	A0A1I9LNZ7	1.37363e+08	58420501	51303751	73833176	52131751	44896251	-2.68	-2.63	1.02	1.26	-1.3	-1.64	no	no	no	no
A0A1I9LNZ7		F15G16.60	AT3G61670	extra-large G-like protein, putative (DUF3133);(source:Araport11)		S	126	NRSILLGDKDDLKSQSGRQQDSGWDRFRKRT	A0A1I9LNZ7	1.99333e+07	14903976	13534301	11902326	11304126	12506001	-1.47	-1.76	-1.2	-1.25	-1.19	1.05	no	no	no	no
A0A1I9LNZ7		F15G16.60	AT3G61670	extra-large G-like protein, putative (DUF3133);(source:Araport11)		S	53	RAKTKEREADSVSVKSVEDTAKPVSASSPEK	A0A1I9LNZ7	7.40293e+07	20179251	41412751	41443101	33396801	20201001	-1.79	-2.22	-1.24	2.05	1	-2.05	no	no	no	no
A0A1I9LNZ7		F15G16.60	AT3G61670	extra-large G-like protein, putative (DUF3133);(source:Araport11)		S	488	ASTRQGEARVAADYTSDDYDLLGYVFHSLDD	A0A1I9LNZ7	1	1	1	1	1	1	1	1	1	1	1	1	no	no	no	no
A0A1I9LNZ7		F15G16.60	AT3G61670	extra-large G-like protein, putative (DUF3133);(source:Araport11)		S	410	ALSRIRPPKVVLSGGSRHIRPLAGGAPFITC	A0A1I9LNZ7	1	1	1	1	1	1	1	1	1	1	1	1	no	no	no	no
A0A1I9LP04	Probable anion transporter 4, chloroplastic	ANTR4	AT3G46980	Encodes an inorganic phosphate transporter (PHT4;3).	PHOSPHATE TRANSPORTER 4;3 (PHT4;3)	S	78	NRNALKIHGDRAILTSNLPTLRRIPFLPERD	A0A1I9LP04	2.93637e+06	5375101	3821026	4477626	627726	9551601	1.3	-4.68	-6.09	-1.2	1.78	2.13	no	yes	no	no
A0A1I9LP18	Protein-L-isoaspartate O-methyltransferase 1	PIMT1	AT3G48330	Encodes protein-L-isoaspartate methyltransferase. Important for maintaining viability as the seed ages. Involved in germination.	PROTEIN-L-ISOASPARTATE METHYLTRANSFERASE 1 (PIMT1)	S	61	TGIFLSQKMKQFWSPSSINKNKAMVENLQNH	A0A1I9LP18	5.80037e+06	4944951	4622526	5532701	5370726	8808426	-1.25	-1.08	1.16	1.12	1.78	1.59	no	no	no	no
F4JAY1	Uncharacterized protein At3g06530	At3g06530	AT3G06530	ARM repeat superfamily protein;(source:Araport11)		S	1653	KMKHKRKISNQKGRNSWLNLDEVAVDSFGKM	F4JAY1	1.12363e+07	5119501	5700001	1	1	4738501	-1.97	-1.12363e+07	-5700001	-5119501	-1.08	4738501	no	no	no	no
A0A1I9LP41	Cytochrome P450 72A13	CYP72A13	AT3G14660	putative cytochrome P450 The mRNA is cell-to-cell mobile.	CYTOCHROME P450, FAMILY 72, SUBFAMILY A, POLYPEPTIDE 13 (CYP72A13)	S	61	GTPYTPLVGDLKRNFSMLAEARSKPINLTDD	A0A1I9LP41	4176901	4359951	3345351	4336176	2842101	5514776	-1.25	-1.47	-1.18	-1.01	1.26	1.27	no	yes	no	no
A0A1I9LP63		F13E7.4	AT3G03010	Peptidyl-tRNA hydrolase II (PTH2) family protein;(source:Araport11)		S	35	ISTLRQTRRIFLSSKSVAIDAGSSGNKKTKS	A0A1I9LP63	7.22653e+07	50986001	39143751	40259351	30261751	46268001	-1.85	-2.39	-1.29	-1.27	-1.1	1.15	no	no	no	no
A0A1I9LP95	Ras-related protein RABC2b;Ras-related protein RABC2a	RABC2B;RABC2A	AT3G09910	RAB GTPase homolog C2B;(source:Araport11)	RAB GTPASE HOMOLOG C2B (RABC2b)	S	4	____________MGSSSGQSGYDLSFKILLI	A0A1I9LP95	715834	1779626	518376	1382126	1	2506501	-1.38	-715834	-518376	-1.29	1.41	1.81	no	yes	no	no
F4J4G3		At3g51620	AT3G51620	PAP/OAS1 substrate-binding domain superfamily;(source:Araport11)	(NTP6)	S	421	TLRIQKLEISDDAMKSPCLSDKESDSPLNGK	F4J4G3	1.49359e+07	13312601	12331251	17133251	11058001	13406626	-1.21	-1.35	-1.12	1.29	1.01	-1.28	no	no	no	no
A0A1I9LPB0	Chromatin modification-related protein EAF1 B	At3g24870;EAF1B	AT3G24870	NuA4 accessory subunit	(ATEAF1B)	S	868	VPTRRVRTASRHRVVSPFGCATTGNLPVPSK	A0A1I9LPB0	24600001	22435751	20185751	22097751	17219501	26755251	-1.22	-1.43	-1.17	-1.02	1.19	1.21	no	yes	no	no
A0A1I9LPB0	Chromatin modification-related protein EAF1 B	At3g24870;EAF1B	AT3G24870	NuA4 accessory subunit	(ATEAF1B)	S	882	VSPFGCATTGNLPVPSKTDASSGDTSSFQDE	A0A1I9LPB0	4.81857e+06	4769926	10661601	7482376	3643101	7266226	2.21	-1.32	-2.93	1.57	1.52	-1.03	no	no	no	no
A0A1I9LPB5	U-box domain-containing protein 32	At3g49060;PUB32	AT3G49060	Plant U-box type E3 ubiquitin ligase (PUB).	(PUB32)	S	162	DSNNRQTMPPLVQLDSDNETRKSEKLESSYM	A0A1I9LPB5	3.23807e+07	22994251	22368751	14039576	17251001	19338251	-1.45	-1.88	-1.3	-1.64	-1.19	1.38	no	no	no	no
A0A1I9LPC8	Auxin-responsive protein;Auxin-responsive protein IAA7	IAA7	AT3G23050	Transcription regulator acting as repressor of auxin-inducible gene expression. Plays role in the control of gravitropic growth and development in light-grown seedlings. Auxin induces the degradation of the protein in a dosage-dependent manner in a process mediated by AtRac1. Auxin induced the relocalization of the protein within the nucleus from a diffused nucleoplasmic pattern to a discrete par…	INDOLE-3-ACETIC ACID 7 (IAA7)	S	26	TELCLGLPGGAEAVESPAKSAVGSKRGFSET	A0A1I9LPC8	1.06503e+07	8205201	10178251	12479051	6827076	13843251	-1.05	-1.56	-1.49	1.52	1.69	1.11	no	no	no	no
F4J9G1	Probable phosphoinositide phosphatase SAC9	SAC9	AT3G59770	Encodes a phosphoinositide phosphatase. The sac9 null mutant accumulates elevated levels of PtdIns(4,5)P2 and Ins(1,4,5)P3. The mutant plants have characteristics of constitutive stress responses.	SUPPRESSOR OF ACTIN 9 (SAC9)	S	991	FGSNITNHLAVRGQPSPNREDFNFLRQILGK	F4J9G1	8.82487e+07	83664751	77031751	82544251	68122751	78358751	-1.15	-1.3	-1.13	-1.01	-1.07	-1.05	no	no	no	no
F4J9G1	Probable phosphoinositide phosphatase SAC9	SAC9	AT3G59770	Encodes a phosphoinositide phosphatase. The sac9 null mutant accumulates elevated levels of PtdIns(4,5)P2 and Ins(1,4,5)P3. The mutant plants have characteristics of constitutive stress responses.	SUPPRESSOR OF ACTIN 9 (SAC9)	S	1161	WITLRLPRLGSSSSVSLDKNINLLSLDENPF	F4J9G1	6.23067e+06	6379551	5144326	5737276	4439326	5793026	-1.21	-1.4	-1.16	-1.11	-1.1	1.01	no	no	no	no
F4J9G1	Probable phosphoinositide phosphatase SAC9	SAC9	AT3G59770	Encodes a phosphoinositide phosphatase. The sac9 null mutant accumulates elevated levels of PtdIns(4,5)P2 and Ins(1,4,5)P3. The mutant plants have characteristics of constitutive stress responses.	SUPPRESSOR OF ACTIN 9 (SAC9)	S	1184	LSLDENPFAPIPRRASFGATIENDPCIHAKH	F4J9G1	31712001	21144501	22168501	20479601	23832501	25834501	-1.43	-1.33	1.08	-1.03	1.22	1.26	no	yes	no	no
F4J9G1	Probable phosphoinositide phosphatase SAC9	SAC9	AT3G59770	Encodes a phosphoinositide phosphatase. The sac9 null mutant accumulates elevated levels of PtdIns(4,5)P2 and Ins(1,4,5)P3. The mutant plants have characteristics of constitutive stress responses.	SUPPRESSOR OF ACTIN 9 (SAC9)	S	1217	VTGNTVRDKTLQSVESMSVRNWLDRAPRLNR	F4J9G1	1.60993e+07	16518651	9500501	4405251	1778976	24481501	-1.69	-9.05	-5.34	-3.75	1.48	5.56	no	yes	no	no
A0A1I9LPG3	Histone acetyltransferase HAC5	HAC5	AT3G12980	Encodes an enzyme with histone acetyltransferase activity that can use both H3 and H4 histones as substrates. No single prior lysine acetylation is sufficient to block HAC5 acetylation of the H3 or H4 peptides, suggesting that HAC5 can acetylate any of several lysines present in the peptides. Di-acetylation of both lysines 9 and 14 on the H3 peptide significantly reduces the level of incorporated…	HISTONE ACETYLTRANSFERASE OF THE CBP FAMILY 5 (HAC5)	S	664	ERDSEAPFVVDDLQPSPKRQKVEKPSQFAYP	A0A1I9LPG3	32159001	25815251	29460751	25362501	3469501	12244001	-1.09	-9.27	-8.49	-1.02	-2.11	-2.07	no	no	no	no
F4IVN6	Calmodulin-5;Calmodulin-6;Calmodulin-7;Calmodulin-1	CAM5;CAM6;CAM7;CAM2;CAM1;CAM4	AT2G27030	encodes a calmodulin that has higher affinity to kinesin-like calmodulin binding motor protein than CAM4 or CAM6. The mRNA is cell-to-cell mobile.	CALMODULIN 5 (CAM5)	S	102	KEAFRVFDKDQNGFISAAELRHVMTNLGEKL	F4IVN6	19734001	19125751	14405451	18336251	15294326	17349501	-1.37	-1.29	1.06	-1.04	-1.1	-1.06	no	no	no	no
A0A1I9LPK3		At3g17920	AT3G17920	Outer arm dynein light chain 1 protein;(source:Araport11)		S	222	ASCEPETQSKEENIKSDHEADVFGLICKVEQ	A0A1I9LPK3	2.68527e+07	21090251	24142251	21621501	29758251	37491251	-1.11	1.11	1.23	1.03	1.78	1.73	yes	no	no	no
A0A1I9LPK3		At3g17920;At1g48540	AT3G17920	Outer arm dynein light chain 1 protein;(source:Araport11)		S	243	VFGLICKVEQLKKERSVLWLREFKEWIDHPS	A0A1I9LPK3	7.26167e+06	6114751	5020601	5839251	5972251	7449251	-1.45	-1.22	1.19	-1.05	1.22	1.28	no	yes	no	no
A0A1I9LPK3		At3g17920	AT3G17920	Outer arm dynein light chain 1 protein;(source:Araport11)		S	473	FDKKQSKRKPKKRNVSPLEEYSFIKKGETSH	A0A1I9LPK3	8.89117e+06	5278876	2331751	3945401	1647351	4544776	-3.81	-5.4	-1.42	-1.34	-1.16	1.15	no	no	no	no
A0A1I9LPK3		At3g17920	AT3G17920	Outer arm dynein light chain 1 protein;(source:Araport11)		S	166	VVTRRKSQPASYGFYSPARDEADDEGSFTRK	A0A1I9LPK3	5.20257e+06	3446426	3473876	3015601	3849451	1	-1.5	-1.35	1.11	-1.14	-3446426	-3015601	no	no	no	no
A0A1I9LPK3		At3g17920	AT3G17920	Outer arm dynein light chain 1 protein;(source:Araport11)		S	177	YGFYSPARDEADDEGSFTRKKTKIYRLASID	A0A1I9LPK3	22975001	28467501	14514501	35541501	15121251	45785751	-1.58	-1.52	1.04	1.25	1.61	1.29	no	no	no	no
A0A1I9LPM7		T15C9_40	AT3G55060	CAP-gly domain linker;(source:Araport11)		S	60	SHGQVSGGLALRRSLSWSSAGFLFDKFGETS	A0A1I9LPM7	11265401	13536526	21899451	16449751	17122051	18197751	1.94	1.52	-1.28	1.22	1.34	1.11	no	no	no	no
A0A1I9LPN7	Putative calcium-transporting ATPase 11, plasma membrane-type	ACA11	AT3G57330	Lesion mimic phenotype when mutation in the gene is combined with a mutation in ACA4. Lesion mimic phenotype of double knockout can be suppressed by nutritional supplements that increase anion levels (e.g. 15 mM Nitrate, Chloride, or Phosphate)	AUTOINHIBITED CA2+-ATPASE 11 (ACA11)	S	462	SEVVKDKEGKTQILGSPTERAILEFGLLLGG	A0A1I9LPN7	3079801	3207501	1137626	2229101	4516876	7745001	-2.71	1.47	3.97	-1.44	2.41	3.47	yes	yes	no	no
A0A1I9LPP2		NTMC2T6.2	AT3G14590	Ca2+-dependent lipid-binding protein	(NTMC2T6.2)	S	491	NQKDVGVKFIVEDRLSGPLTGRSPKGESFDS	A0A1I9LPP2	8604801	8073426	6426326	7050526	6311201	7511026	-1.34	-1.36	-1.02	-1.15	-1.07	1.07	no	no	no	no
A0A1I9LPP2		NTMC2T6.2	AT3G14590	Ca2+-dependent lipid-binding protein	(NTMC2T6.2)	S	345	EDMWASFASDVTNKGSFSSVVSDKSPRVPDN	A0A1I9LPP2	2.23353e+07	15154501	16525751	17393251	16369251	23585001	-1.35	-1.36	-1.01	1.15	1.56	1.36	no	no	no	no
A0A1I9LPP2		NTMC2T6.2	AT3G14590	Ca2+-dependent lipid-binding protein	(NTMC2T6.2)	S	625	NKETKKNLANLETTYSDARNSFAGAEKVTTP	A0A1I9LPP2	18226001	12147001	8971876	12881676	11117776	13343001	-2.03	-1.64	1.24	1.06	1.1	1.04	no	no	no	no
A0A1I9LPP2		NTMC2T6.2	AT3G14590	Ca2+-dependent lipid-binding protein	(NTMC2T6.2)	S	630	KNLANLETTYSDARNSFAGAEKVTTPKNRKG	A0A1I9LPP2	2.00893e+07	16484251	19988001	26318001	17640751	27983501	-1.01	-1.14	-1.13	1.6	1.7	1.06	no	no	no	no
A0A1I9LPP5		At3g21530	AT3G21530	DNAse I-like superfamily protein;(source:Araport11)		S	108	SSNITCPSPKGILKQSPLHSSAVRKPKVCIN	A0A1I9LPP5	3.01417e+07	22593701	17951226	20282626	20159251	26281751	-1.68	-1.5	1.12	-1.11	1.16	1.3	no	yes	no	no
A0A1I9LPP9	Lysine-specific demethylase REF6	REF6	AT3G48430	Relative of Early Flowering 6 (REF6) encodes a Jumonji N/C and zinc finger domain-containing protein that acts as a positive regulator of flowering in an FLC-dependent pathway. REF6 mutants have hyperacetylation of histone H4 at the FLC locus. REF6 interacts with BES1 in a Y2H assay and in vitro. REF6 may play a role in brassinoteroid signaling by affecting histone methylation in the promoters of…	RELATIVE OF EARLY FLOWERING 6 (REF6)	S	167	RNHLASTEKDTQETLSDAERRKNDAAVALSD	A0A1I9LPP9	1	3476951	3097001	3571551	720001	3157001	3097001	720001	-4.3	1.03	-1.1	-1.13	no	no	no	no
A0A1I9LPP9	Lysine-specific demethylase REF6	REF6	AT3G48430	Relative of Early Flowering 6 (REF6) encodes a Jumonji N/C and zinc finger domain-containing protein that acts as a positive regulator of flowering in an FLC-dependent pathway. REF6 mutants have hyperacetylation of histone H4 at the FLC locus. REF6 interacts with BES1 in a Y2H assay and in vitro. REF6 may play a role in brassinoteroid signaling by affecting histone methylation in the promoters of…	RELATIVE OF EARLY FLOWERING 6 (REF6)	S	666	PHKGIIRHKGYKEFESDDEVSDRSLGEEYTV	A0A1I9LPP9	6.77433e+07	37006601	46048751	23621501	1	14367551	-1.47	-6.77433e+07	-46048751	-1.57	-2.58	-1.64	no	no	no	no
A0A1I9LPP9	Lysine-specific demethylase REF6	REF6	AT3G48430	Relative of Early Flowering 6 (REF6) encodes a Jumonji N/C and zinc finger domain-containing protein that acts as a positive regulator of flowering in an FLC-dependent pathway. REF6 mutants have hyperacetylation of histone H4 at the FLC locus. REF6 interacts with BES1 in a Y2H assay and in vitro. REF6 may play a role in brassinoteroid signaling by affecting histone methylation in the promoters of…	RELATIVE OF EARLY FLOWERING 6 (REF6)	S	671	IRHKGYKEFESDDEVSDRSLGEEYTVRACAA	A0A1I9LPP9	6.77433e+07	37006601	46048751	23621501	1	14367551	-1.47	-6.77433e+07	-46048751	-1.57	-2.58	-1.64	no	no	no	no
A0A1I9LPP9	Lysine-specific demethylase REF6	REF6	AT3G48430	Relative of Early Flowering 6 (REF6) encodes a Jumonji N/C and zinc finger domain-containing protein that acts as a positive regulator of flowering in an FLC-dependent pathway. REF6 mutants have hyperacetylation of histone H4 at the FLC locus. REF6 interacts with BES1 in a Y2H assay and in vitro. REF6 may play a role in brassinoteroid signaling by affecting histone methylation in the promoters of…	RELATIVE OF EARLY FLOWERING 6 (REF6)	S	674	KGYKEFESDDEVSDRSLGEEYTVRACAASES	A0A1I9LPP9	6.77433e+07	37006601	46048751	23621501	1	14367551	-1.47	-6.77433e+07	-46048751	-1.57	-2.58	-1.64	no	no	no	no
A0A1I9LPP9	Lysine-specific demethylase REF6	REF6	AT3G48430	Relative of Early Flowering 6 (REF6) encodes a Jumonji N/C and zinc finger domain-containing protein that acts as a positive regulator of flowering in an FLC-dependent pathway. REF6 mutants have hyperacetylation of histone H4 at the FLC locus. REF6 interacts with BES1 in a Y2H assay and in vitro. REF6 may play a role in brassinoteroid signaling by affecting histone methylation in the promoters of…	RELATIVE OF EARLY FLOWERING 6 (REF6)	S	761	SISNRQANRMVGEYDSAENSLEERGFCSTGK	A0A1I9LPP9	3.11663e+07	27560526	50788326	55503051	37485951	42547251	1.63	1.2	-1.35	2.01	1.54	-1.3	no	no	no	no
A0A1I9LPP9	Lysine-specific demethylase REF6	REF6	AT3G48430	Relative of Early Flowering 6 (REF6) encodes a Jumonji N/C and zinc finger domain-containing protein that acts as a positive regulator of flowering in an FLC-dependent pathway. REF6 mutants have hyperacetylation of histone H4 at the FLC locus. REF6 interacts with BES1 in a Y2H assay and in vitro. REF6 may play a role in brassinoteroid signaling by affecting histone methylation in the promoters of…	RELATIVE OF EARLY FLOWERING 6 (REF6)	S	765	RQANRMVGEYDSAENSLEERGFCSTGKRQTR	A0A1I9LPP9	94619001	64476501	62311501	62600001	58444001	57840751	-1.52	-1.62	-1.07	-1.03	-1.11	-1.08	no	no	no	no
A0A1I9LPP9	Lysine-specific demethylase REF6	REF6	AT3G48430	Relative of Early Flowering 6 (REF6) encodes a Jumonji N/C and zinc finger domain-containing protein that acts as a positive regulator of flowering in an FLC-dependent pathway. REF6 mutants have hyperacetylation of histone H4 at the FLC locus. REF6 interacts with BES1 in a Y2H assay and in vitro. REF6 may play a role in brassinoteroid signaling by affecting histone methylation in the promoters of…	RELATIVE OF EARLY FLOWERING 6 (REF6)	S	730	GIPRSQQTRVFRNPVSYESEDNGVYQQSGRI	A0A1I9LPP9	1.92767e+07	10734901	14806001	16823251	11670176	18260001	-1.3	-1.65	-1.27	1.57	1.7	1.09	no	no	no	no
A0A1I9LPP9	Lysine-specific demethylase REF6	REF6	AT3G48430	Relative of Early Flowering 6 (REF6) encodes a Jumonji N/C and zinc finger domain-containing protein that acts as a positive regulator of flowering in an FLC-dependent pathway. REF6 mutants have hyperacetylation of histone H4 at the FLC locus. REF6 interacts with BES1 in a Y2H assay and in vitro. REF6 may play a role in brassinoteroid signaling by affecting histone methylation in the promoters of…	RELATIVE OF EARLY FLOWERING 6 (REF6)	S	733	RSQQTRVFRNPVSYESEDNGVYQQSGRISIS	A0A1I9LPP9	1.81537e+08	146885001	123657001	166034001	104969176	152847501	-1.47	-1.73	-1.18	1.13	1.04	-1.09	no	no	no	no
A0A1I9LPP9	Lysine-specific demethylase REF6	REF6	AT3G48430	Relative of Early Flowering 6 (REF6) encodes a Jumonji N/C and zinc finger domain-containing protein that acts as a positive regulator of flowering in an FLC-dependent pathway. REF6 mutants have hyperacetylation of histone H4 at the FLC locus. REF6 interacts with BES1 in a Y2H assay and in vitro. REF6 may play a role in brassinoteroid signaling by affecting histone methylation in the promoters of…	RELATIVE OF EARLY FLOWERING 6 (REF6)	S	501	NSIIYKAFGRSSPVASSPSKPKVSGKRSSRQ	A0A1I9LPP9	1	1	8734751	1	1	1	8734751	1	-8734751	1	1	1	no	no	no	no
A0A1I9LPP9	Lysine-specific demethylase REF6	REF6	AT3G48430	Relative of Early Flowering 6 (REF6) encodes a Jumonji N/C and zinc finger domain-containing protein that acts as a positive regulator of flowering in an FLC-dependent pathway. REF6 mutants have hyperacetylation of histone H4 at the FLC locus. REF6 interacts with BES1 in a Y2H assay and in vitro. REF6 may play a role in brassinoteroid signaling by affecting histone methylation in the promoters of…	RELATIVE OF EARLY FLOWERING 6 (REF6)	S	502	SIIYKAFGRSSPVASSPSKPKVSGKRSSRQR	A0A1I9LPP9	2.85063e+07	22606951	10056726	19376476	18268951	18907751	-2.83	-1.56	1.82	-1.17	-1.2	-1.02	no	no	no	no
A0A1I9LPQ1	Asparagine--tRNA ligase, cytoplasmic 2	SYNC2	AT3G07420	Encodes an asparaginyl-tRNA synthetase.	ASPARAGINYL-TRNA SYNTHETASE 2 (NS2)	S	325	AVIKEKTRLIDHLKRSDSNRETVVAAVHDLK	A0A1I9LPQ1	4.16723e+06	3219976	5698901	3158376	4611426	4284001	1.37	1.11	-1.24	-1.02	1.33	1.36	no	yes	no	no
A0A1I9LPT2	Probable magnesium transporter NIPA1		AT3G23870	magnesium transporter NIPA (DUF803);(source:Araport11)	(ENOR3L2)	S	242	GSISMPTRDTPVFTNSGSGRSSSSDKVAS__	A0A1I9LPT2	1	1	1	1	2376551	1	1	2376551	2376551	1	1	1	no	no	no	no
A0A1I9LPT2	Probable magnesium transporter NIPA1		AT3G23870	magnesium transporter NIPA (DUF803);(source:Araport11)	(ENOR3L2)	S	244	ISMPTRDTPVFTNSGSGRSSSSDKVAS____	A0A1I9LPT2	1.11176e+07	9444551	4026401	6135651	4075351	8699576	-2.76	-2.73	1.01	-1.54	-1.09	1.42	no	no	no	no
A0A1I9LPV3	ABC transporter C family member 8	ABCC8	AT3G21250	member of MRP subfamily	ATP-BINDING CASSETTE C8 (ABCC8)	S	420	AHNDAVTVLPLASNESLGDLRKEGKDREIRN	A0A1I9LPV3	6.94853e+06	3402551	4799501	3572776	5896101	3330701	-1.45	-1.18	1.23	1.05	-1.02	-1.07	no	no	no	no
A0A1I9LPV3	ABC transporter C family member 8	ABCC8	AT3G21250	member of MRP subfamily	ATP-BINDING CASSETTE C8 (ABCC8)	S	1043	SKLVAEYWASCRGNSSQNLQL__________	A0A1I9LPV3	2.55733e+06	4695726	5583201	8829151	7477926	8656301	2.18	2.92	1.34	1.88	1.84	-1.02	no	no	no	no
A0A1I9LPV3	ABC transporter C family member 8	ABCC8	AT3G21250	member of MRP subfamily	ATP-BINDING CASSETTE C8 (ABCC8)	S	1037	ETDSYFSKLVAEYWASCRGNSSQNLQL____	A0A1I9LPV3	2626301	2479026	1	1	1	1	-2626301	-2626301	1	-2479026	-2479026	1	no	no	no	no
F4J0L7		At3g50370	AT3G50370	hypothetical protein;(source:Araport11)		S	891	EDAGLLEKGGAPIISSDIGKDSLMMATGSVS	F4J0L7	3.06807e+06	3225926	3287601	3043201	3722576	2880351	1.07	1.21	1.13	-1.06	-1.12	-1.06	no	no	no	no
F4J0L7		At3g50370	AT3G50370	hypothetical protein;(source:Araport11)		S	736	PGWGQSQGRPRHGPYSPYPEKLYQNPEGDDY	F4J0L7	1.44153e+07	12352676	9617351	13659926	9398601	10403251	-1.5	-1.53	-1.02	1.11	-1.19	-1.31	no	no	no	no
F4J0L7		At3g50370	AT3G50370	hypothetical protein;(source:Araport11)		S	187	QSGRSRLGNELSESPSFSDGLHSSEHVRKKE	F4J0L7	6198201	4608751	1808576	908951	1	4800001	-3.43	-6198201	-1808576	-5.07	1.04	5.28	no	yes	no	no
F4J0L7		At3g50370	AT3G50370	hypothetical protein;(source:Araport11)		S	1641	SNSTSTSVVPKNNTFSSSTSPINSLLAEGKI	F4J0L7	1	1	1	1	1	1	1	1	1	1	1	1	no	no	no	no
F4J0L7		At3g50370	AT3G50370	hypothetical protein;(source:Araport11)		S	1642	NSTSTSVVPKNNTFSSSTSPINSLLAEGKIQ	F4J0L7	1	1	1	1	1	1	1	1	1	1	1	1	no	no	no	no
F4J0L7		At3g50370	AT3G50370	hypothetical protein;(source:Araport11)		S	1643	STSTSVVPKNNTFSSSTSPINSLLAEGKIQF	F4J0L7	1	1	1	1	1	1	1	1	1	1	1	1	no	no	no	no
F4J0L7		At3g50370	AT3G50370	hypothetical protein;(source:Araport11)		S	1645	STSVVPKNNTFSSSTSPINSLLAEGKIQFGA	F4J0L7	1.22567e+07	9104501	9272251	8256251	6805251	7122751	-1.32	-1.8	-1.36	-1.1	-1.28	-1.16	no	no	no	no
F4J0L7		At3g50370	AT3G50370	hypothetical protein;(source:Araport11)		S	1406	FENRLGKDAVVKNPLSPNSGQANLKRNMVSE	F4J0L7	338590001	256930001	226272501	208722001	166606501	265682501	-1.5	-2.03	-1.36	-1.23	1.03	1.27	no	yes	no	no
F4J0L7		At3g50370	AT3G50370	hypothetical protein;(source:Araport11)		S	1445	IGIVRVFEQQGIEAPSDDDDFIEVRSKRQML	F4J0L7	3.03853e+07	42214251	54722501	52045501	82390751	101649751	1.8	2.71	1.51	1.23	2.41	1.95	no	no	no	no
F4J0L7		At3g50370	AT3G50370	hypothetical protein;(source:Araport11)		S	289	ENEIAKSSLTQVRPVSGGGREANAWRVSSPL	F4J0L7	5685801	4225876	4431576	3889926	3248451	3010076	-1.28	-1.75	-1.36	-1.09	-1.4	-1.29	no	no	no	no
F4J0L7		At3g50370	AT3G50370	hypothetical protein;(source:Araport11)		S	1500	RSTFQNNTTAARSNRSPPASRAANNKQFNPV	F4J0L7	2.29173e+07	16798251	13764751	14791251	6590751	4764226	-1.66	-3.48	-2.09	-1.14	-3.53	-3.1	no	no	no	no
F4J0L7		At3g50370	AT3G50370	hypothetical protein;(source:Araport11)		S	1544	PKIDSHVDEKSGSNKSTQESSALPVIPKNDQ	F4J0L7	975834	1.65355e+06	2367101	2140976	1008226	2839101	2.43	1.03	-2.35	1.29	1.72	1.33	no	no	no	no
F4J0L7		At3g50370	AT3G50370	hypothetical protein;(source:Araport11)		S	1387	LDSSASGLNAMQKTVSGGSFENRLGKDAVVK	F4J0L7	7.01273e+06	2599526	2356751	5362876	2571351	3884851	-2.98	-2.73	1.09	2.06	1.49	-1.38	no	no	no	no
F4J0L7		At3g50370	AT3G50370	hypothetical protein;(source:Araport11)		S	1390	SASGLNAMQKTVSGGSFENRLGKDAVVKNPL	F4J0L7	17873001	16172376	8629051	10286051	6152951	7931276	-2.07	-2.9	-1.4	-1.57	-2.04	-1.3	no	no	no	no
F4J0L7		At3g50370	AT3G50370	hypothetical protein;(source:Araport11)		S	301	RPVSGGGREANAWRVSSPLQNEGANHNNYGA	F4J0L7	1.03033e+07	7047251	42127501	12804751	13217001	31857501	4.09	1.28	-3.19	1.82	4.52	2.49	no	no	no	no
F4J0L7		At3g50370	AT3G50370	hypothetical protein;(source:Araport11)		S	302	PVSGGGREANAWRVSSPLQNEGANHNNYGAR	F4J0L7	133811401	127892001	72132051	80208101	103746251	110470501	-1.86	-1.29	1.44	-1.59	-1.16	1.38	no	no	no	no
F4J0L7		At3g50370	AT3G50370	hypothetical protein;(source:Araport11)		S	319	LQNEGANHNNYGARPSSRGREAAKKSNYVLS	F4J0L7	201950001	153265501	154566251	121904251	149780501	140431001	-1.31	-1.35	-1.03	-1.26	-1.09	1.15	no	no	no	no
F4J0L7		At3g50370	AT3G50370	hypothetical protein;(source:Araport11)		S	320	QNEGANHNNYGARPSSRGREAAKKSNYVLSS	F4J0L7	10239001	5467901	5174251	6210526	4913826	6152651	-1.98	-2.08	-1.05	1.14	1.13	-1.01	no	no	no	no
A0A1I9LPZ3		T2E22.34	AT3G12320	Member of a small gene family. Appears to be clock regulated.Somewhat redundant with LNK1/2 though more like LNK4 in having affects on biomass accumulation and phototrophism.	NIGHT LIGHT-INDUCIBLE AND CLOCK-REGULATED GENE 3 (LNK3)	S	209	FYRLARSSQDKSDSVSPNSEELLMQTSRYDY	A0A1I9LPZ3	1	1	1	2879251	1	1	1	1	1	2879251	1	-2879251	no	no	no	no
A0A1I9LPZ5	Non-specific phospholipase C3	NPC3	AT3G03520	Lysophosphatidic acid phosphatase highly expressed during phosphate starvation and abiotic stresses. Role in lipid synthesis.	NON-SPECIFIC PHOSPHOLIPASE C3 (NPC3)	S	57	EIDGVSESEPRSNPLSTSDPNSAQIFFGKES	A0A1I9LPZ5	1	1	1	1	1	1	1	1	1	1	1	1	no	no	no	no
A0A1I9LPZ5	Non-specific phospholipase C3	NPC3	AT3G03520	Lysophosphatidic acid phosphatase highly expressed during phosphate starvation and abiotic stresses. Role in lipid synthesis.	NON-SPECIFIC PHOSPHOLIPASE C3 (NPC3)	S	59	DGVSESEPRSNPLSTSDPNSAQIFFGKESQN	A0A1I9LPZ5	42477001	1	16416751	23967001	1	8336001	-2.59	-42477001	-16416751	23967001	8336001	-2.88	no	no	no	no
A0A1I9LPZ5	Non-specific phospholipase C3	NPC3	AT3G03520	Lysophosphatidic acid phosphatase highly expressed during phosphate starvation and abiotic stresses. Role in lipid synthesis.	NON-SPECIFIC PHOSPHOLIPASE C3 (NPC3)	S	6	__________MVEETSSGGGSSASPIKTIVV	A0A1I9LPZ5	7.22033e+06	4004501	1173951	708176	1	1	-6.15	-7.22033e+06	-1173951	-5.65	-4004501	-708176	no	no	no	no
A0A1I9LPZ5	Non-specific phospholipase C3	NPC3	AT3G03520	Lysophosphatidic acid phosphatase highly expressed during phosphate starvation and abiotic stresses. Role in lipid synthesis.	NON-SPECIFIC PHOSPHOLIPASE C3 (NPC3)	S	157	QEFAVCDRWFSSLPSSTQPNRLYVHAATSNG	A0A1I9LPZ5	1	1	1	1	1	1	1	1	1	1	1	1	no	no	no	no
A0A1I9LPZ9	Protease Do-like 7	DEGP7	AT3G03380	Encodes a putative DegP protease. The mRNA is cell-to-cell mobile.	DEGRADATION OF PERIPLASMIC PROTEINS 7 (DEG7)	S	10	______MGDPLERLGSQASMATESVMKEDLC	A0A1I9LPZ9	4.52923e+07	33978251	31112751	26097001	18806751	29888751	-1.46	-2.41	-1.65	-1.3	-1.14	1.15	no	no	no	no
A0A1I9LPZ9	Protease Do-like 7	DEGP7	AT3G03380	Encodes a putative DegP protease. The mRNA is cell-to-cell mobile.	DEGRADATION OF PERIPLASMIC PROTEINS 7 (DEG7)	S	536	NDFGSEAKKQRVDEDSSDGIAANGSLYGSEF	A0A1I9LPZ9	7995001	1	1	6428501	6038251	11019501	-7995001	-1.32	6038251	6428501	11019501	1.71	no	no	no	no
A0A1I9LPZ9	Protease Do-like 7	DEGP7	AT3G03380	Encodes a putative DegP protease. The mRNA is cell-to-cell mobile.	DEGRADATION OF PERIPLASMIC PROTEINS 7 (DEG7)	S	727	RKSIVTNPCAALNIGSADSPRYRATNMEVIE	A0A1I9LPZ9	1	1	1	1	2289251	1	1	2289251	2289251	1	1	1	no	no	no	no
A0A1I9LPZ9	Protease Do-like 7	DEGP7	AT3G03380	Encodes a putative DegP protease. The mRNA is cell-to-cell mobile.	DEGRADATION OF PERIPLASMIC PROTEINS 7 (DEG7)	S	730	IVTNPCAALNIGSADSPRYRATNMEVIELDT	A0A1I9LPZ9	6.16243e+06	4615326	5575376	6137801	5646726	6885201	-1.11	-1.09	1.01	1.33	1.49	1.12	no	no	no	no
A0A1I9LPZ9	Protease Do-like 7	DEGP7	AT3G03380	Encodes a putative DegP protease. The mRNA is cell-to-cell mobile.	DEGRADATION OF PERIPLASMIC PROTEINS 7 (DEG7)	S	777	IRAIWGSFSTQVKYSSTSSEDHQFVRGIPVY	A0A1I9LPZ9	2.05667e+06	3122326	3196226	2.08706e+06	2635051	2381226	1.55	1.28	-1.21	-1.5	-1.31	1.14	no	no	no	no
A0A1I9LQ09		At3g33530	AT3G33530	Transducin family protein / WD-40 repeat family protein;(source:Araport11)		S	1044	ADEVAMPSKIPSTGLSSPEARKIDSMCDGSL	A0A1I9LQ09	3.92867e+07	1	21582001	16207501	42010001	1	-1.82	1.07	1.95	16207501	1	-16207501	yes	no	no	no
A0A1I9LQ09		At3g33530	AT3G33530	Transducin family protein / WD-40 repeat family protein;(source:Araport11)		S	1045	DEVAMPSKIPSTGLSSPEARKIDSMCDGSLR	A0A1I9LQ09	1.16203e+08	119869251	88357001	109872501	42089001	123407501	-1.32	-2.76	-2.1	-1.09	1.03	1.12	no	yes	no	no
A0A1I9LQ09		At3g33530	AT3G33530	Transducin family protein / WD-40 repeat family protein;(source:Araport11)		S	1021	RHLMNKLTRRSPQKISSPTLDSGADEVAMPS	A0A1I9LQ09	5.16154e+07	21215951	3852726	9557076	3360451	13050001	-13.4	-15.36	-1.15	-2.22	-1.63	1.37	no	no	no	no
A0A1I9LQ09		At3g33530	AT3G33530	Transducin family protein / WD-40 repeat family protein;(source:Araport11)		S	1022	HLMNKLTRRSPQKISSPTLDSGADEVAMPSK	A0A1I9LQ09	1.53853e+08	116315001	74644001	57865001	27477501	97490001	-2.06	-5.6	-2.72	-2.01	-1.19	1.68	no	no	no	no
A0A1I9LQ18		T12C14_30	AT3G62330	Zinc knuckle (CCHC-type) family protein;(source:Araport11)		S	258	EETRVRENQRNVPRGSPQAYGSDRARSRSTH	A0A1I9LQ18	7.71003e+07	54743751	44431751	44184001	31812251	40202501	-1.74	-2.42	-1.4	-1.24	-1.36	-1.1	no	no	no	no
A0A1I9LQ18		T12C14_30	AT3G62330	Zinc knuckle (CCHC-type) family protein;(source:Araport11)		S	3	_____________MESTRSDPELDDDFSEIY	A0A1I9LQ18	1	1	1	1	1	1	1	1	1	1	1	1	no	no	no	no
A0A1I9LQ18		T12C14_30	AT3G62330	Zinc knuckle (CCHC-type) family protein;(source:Araport11)		S	6	__________MESTRSDPELDDDFSEIYKEY	A0A1I9LQ18	41128001	36758501	36386501	27623501	12911901	7794251	-1.13	-3.19	-2.82	-1.33	-4.72	-3.54	no	no	no	no
Q9LVK8		At3g13910	AT3G13910	hypothetical protein (DUF3511);(source:Araport11)		S	56	KIKKSKSVPNADRAASRSWSFSDPESRRKRR	Q9LVK8	2.66473e+07	23277501	19068176	19639051	23510251	31507251	-1.4	-1.13	1.23	-1.19	1.35	1.6	no	yes	no	no
Q9LVK8		At3g13910	AT3G13910	hypothetical protein (DUF3511);(source:Araport11)		S	60	SKSVPNADRAASRSWSFSDPESRRKRRVAGY	Q9LVK8	110419001	98275001	63315676	95819551	134766251	139286751	-1.74	1.22	2.13	-1.03	1.42	1.45	yes	yes	no	no
Q9LVK8		At3g13910	AT3G13910	hypothetical protein (DUF3511);(source:Araport11)		S	22	PPASGNRRDAVKGYNSGSFDDSAGDQSQTND	Q9LVK8	1.628e+07	3007851	2382001	4498826	2189076	7514226	-6.83	-7.44	-1.09	1.5	2.5	1.67	no	no	no	no
Q9LVK8		At3g13910	AT3G13910	hypothetical protein (DUF3511);(source:Araport11)		S	24	ASGNRRDAVKGYNSGSFDDSAGDQSQTNDYQ	Q9LVK8	1	9036251	15145501	3673751	7493251	10574251	15145501	7493251	-2.02	-2.46	1.17	2.88	no	yes	no	no
Q9LVK8		At3g13910	AT3G13910	hypothetical protein (DUF3511);(source:Araport11)		S	28	RRDAVKGYNSGSFDDSAGDQSQTNDYQLKIK	Q9LVK8	1	1	1	1	1	1	1	1	1	1	1	1	no	no	no	no
A0A1I9LQ27		At3g61410	AT3G61410	U-box kinase family protein;(source:Araport11)		S	195	RALSALLSDFQRLVTSQSSANLDQDSGGSKR	A0A1I9LQ27	1	1	1	1	1	1	1	1	1	1	1	1	no	no	no	no
A0A1I9LQ27		At3g61410	AT3G61410	U-box kinase family protein;(source:Araport11)		S	197	LSALLSDFQRLVTSQSSANLDQDSGGSKRKS	A0A1I9LQ27	1	1	1	1	1	2652501	1	1	1	1	2652501	2652501	no	no	no	no
A0A1I9LQ27		At3g61410	AT3G61410	U-box kinase family protein;(source:Araport11)		S	198	SALLSDFQRLVTSQSSANLDQDSGGSKRKSE	A0A1I9LQ27	7106001	8946301	2954501	9162801	1	9206751	-2.41	-7106001	-2954501	1.02	1.03	1	no	no	no	no
A0A1I9LQ27		At3g61410	AT3G61410	U-box kinase family protein;(source:Araport11)		S	205	QRLVTSQSSANLDQDSGGSKRKSEHEEGEEE	A0A1I9LQ27	1	1	1	1	1	1	1	1	1	1	1	1	no	no	no	no
A0A1I9LQ27		At3g61410	AT3G61410	U-box kinase family protein;(source:Araport11)		S	208	VTSQSSANLDQDSGGSKRKSEHEEGEEEERT	A0A1I9LQ27	1.94143e+07	18413751	13010526	15688676	6668401	17791001	-1.49	-2.91	-1.95	-1.17	-1.04	1.13	no	no	no	no
A0A1I9LQ38	Phospholipase D p1	PLDP1	AT3G16785	Encodes a member of the PXPH-PLD subfamily of phospholipase D proteins. This subfamily is novel structurally different from the majority of plant PLDs by having phox homology (PX) and pleckstrin homology (PH) domains. Involved regulating root development in response to nutrient limitation. Does not appear to be involved in root hair patterning. Not induced upon Pi starvation.	PHOSPHOLIPASE D P1 (PLDP1)	S	8	________MASEQLMSPASGGGRYFQMQPEQ	A0A1I9LQ38	1.57897e+07	12804276	9192951	10654776	7522326	14397776	-1.72	-2.1	-1.22	-1.2	1.12	1.35	no	yes	no	no
A0A1I9LQ38	Phospholipase D p1	PLDP1	AT3G16785	Encodes a member of the PXPH-PLD subfamily of phospholipase D proteins. This subfamily is novel structurally different from the majority of plant PLDs by having phox homology (PX) and pleckstrin homology (PH) domains. Involved regulating root development in response to nutrient limitation. Does not appear to be involved in root hair patterning. Not induced upon Pi starvation.	PHOSPHOLIPASE D P1 (PLDP1)	S	622	GRQEESDIESKKEEDSIRGIRRDDSFSSRSS	A0A1I9LQ38	2.23357e+07	11260276	8708801	7.4965e+06	6961151	15923076	-2.56	-3.21	-1.25	-1.5	1.41	2.12	no	yes	no	no
A0A1I9LQ38	Phospholipase D p1	PLDP1	AT3G16785	Encodes a member of the PXPH-PLD subfamily of phospholipase D proteins. This subfamily is novel structurally different from the majority of plant PLDs by having phox homology (PX) and pleckstrin homology (PH) domains. Involved regulating root development in response to nutrient limitation. Does not appear to be involved in root hair patterning. Not induced upon Pi starvation.	PHOSPHOLIPASE D P1 (PLDP1)	S	612	QHHMVIPHYMGRQEESDIESKKEEDSIRGIR	A0A1I9LQ38	7.65793e+06	3382601	3595151	1988101	1454701	1.64948e+06	-2.13	-5.26	-2.47	-1.7	-2.05	-1.21	no	no	no	no
A0A1I9LQ38	Phospholipase D p1	PLDP1	AT3G16785	Encodes a member of the PXPH-PLD subfamily of phospholipase D proteins. This subfamily is novel structurally different from the majority of plant PLDs by having phox homology (PX) and pleckstrin homology (PH) domains. Involved regulating root development in response to nutrient limitation. Does not appear to be involved in root hair patterning. Not induced upon Pi starvation.	PHOSPHOLIPASE D P1 (PLDP1)	S	631	SKKEEDSIRGIRRDDSFSSRSSLQDIPLLLP	A0A1I9LQ38	1.04602e+08	76646001	36865251	46341001	21479251	37214751	-2.84	-4.87	-1.72	-1.65	-2.06	-1.25	no	no	no	no
A0A1I9LQ38	Phospholipase D p1	PLDP1	AT3G16785	Encodes a member of the PXPH-PLD subfamily of phospholipase D proteins. This subfamily is novel structurally different from the majority of plant PLDs by having phox homology (PX) and pleckstrin homology (PH) domains. Involved regulating root development in response to nutrient limitation. Does not appear to be involved in root hair patterning. Not induced upon Pi starvation.	PHOSPHOLIPASE D P1 (PLDP1)	S	676	ENGTNNRNGPFSFRKSKIEPVDGDTPMRGFV	A0A1I9LQ38	45667001	26492501	25517001	25318701	7356501	27140251	-1.79	-6.21	-3.47	-1.05	1.02	1.07	no	yes	no	no
B3H7F6	Protein TIME FOR COFFEE	TIC	AT3G22380	Encodes a nucleus-acting plant-specific clock regulator working close to the central oscillator and affecting the circadian gating of light responses. Circadian gating is the alteration of circadian phase according to the photoperiod of the entraining day/light cycle and the rhythmic antagonism of light responses in the early subjective night. TIC differentially regulates CCA1 and PRR9 from LHY, …	TIME FOR COFFEE (TIC)	S	28	AAAGNGLSRRRHRAGSFRDSPEEEGPVELPE	B3H7F6	3.32133e+07	1	9260501	1	4002751	1	-3.59	-8.3	-2.31	1	1	1	no	no	no	no
B3H7F6	Protein TIME FOR COFFEE	TIC	AT3G22380	Encodes a nucleus-acting plant-specific clock regulator working close to the central oscillator and affecting the circadian gating of light responses. Circadian gating is the alteration of circadian phase according to the photoperiod of the entraining day/light cycle and the rhythmic antagonism of light responses in the early subjective night. TIC differentially regulates CCA1 and PRR9 from LHY, …	TIME FOR COFFEE (TIC)	S	32	NGLSRRRHRAGSFRDSPEEEGPVELPEAARL	B3H7F6	6.41003e+07	94693501	63374751	58528751	36316501	43601251	-1.01	-1.77	-1.75	-1.62	-2.17	-1.34	no	no	no	no
B3H7F6	Protein TIME FOR COFFEE	TIC	AT3G22380	Encodes a nucleus-acting plant-specific clock regulator working close to the central oscillator and affecting the circadian gating of light responses. Circadian gating is the alteration of circadian phase according to the photoperiod of the entraining day/light cycle and the rhythmic antagonism of light responses in the early subjective night. TIC differentially regulates CCA1 and PRR9 from LHY, …	TIME FOR COFFEE (TIC)	S	962	PRENATQHSETVGEDSPSTADSRGSRSNVAY	B3H7F6	3.36553e+07	25330676	17255351	17233151	10756476	17896476	-1.95	-3.13	-1.6	-1.47	-1.42	1.04	no	no	no	no
B3H7F6	Protein TIME FOR COFFEE	TIC	AT3G22380	Encodes a nucleus-acting plant-specific clock regulator working close to the central oscillator and affecting the circadian gating of light responses. Circadian gating is the alteration of circadian phase according to the photoperiod of the entraining day/light cycle and the rhythmic antagonism of light responses in the early subjective night. TIC differentially regulates CCA1 and PRR9 from LHY, …	TIME FOR COFFEE (TIC)	S	300	KQKPLPPKSSSSKLSSPVAVQDEIEIEIAEV	B3H7F6	7.24467e+06	6320276	7787976	2670876	3541776	3397226	1.07	-2.05	-2.2	-2.37	-1.86	1.27	no	no	no	no
B3H7F6	Protein TIME FOR COFFEE	TIC	AT3G22380	Encodes a nucleus-acting plant-specific clock regulator working close to the central oscillator and affecting the circadian gating of light responses. Circadian gating is the alteration of circadian phase according to the photoperiod of the entraining day/light cycle and the rhythmic antagonism of light responses in the early subjective night. TIC differentially regulates CCA1 and PRR9 from LHY, …	TIME FOR COFFEE (TIC)	S	1420	GGRNNGPSVLGNPTTSSGSKSQQQQQLPKHG	B3H7F6	1	1	1	1	1	1	1	1	1	1	1	1	no	no	no	no
B3H7F6	Protein TIME FOR COFFEE	TIC	AT3G22380	Encodes a nucleus-acting plant-specific clock regulator working close to the central oscillator and affecting the circadian gating of light responses. Circadian gating is the alteration of circadian phase according to the photoperiod of the entraining day/light cycle and the rhythmic antagonism of light responses in the early subjective night. TIC differentially regulates CCA1 and PRR9 from LHY, …	TIME FOR COFFEE (TIC)	S	247	VFASGEQIHRQISSTSPANRVSPASILASPS	B3H7F6	3.42023e+08	268733751	164110001	231435001	157110001	172750001	-2.08	-2.18	-1.04	-1.16	-1.56	-1.34	no	no	no	no
B3H7F6	Protein TIME FOR COFFEE	TIC	AT3G22380	Encodes a nucleus-acting plant-specific clock regulator working close to the central oscillator and affecting the circadian gating of light responses. Circadian gating is the alteration of circadian phase according to the photoperiod of the entraining day/light cycle and the rhythmic antagonism of light responses in the early subjective night. TIC differentially regulates CCA1 and PRR9 from LHY, …	TIME FOR COFFEE (TIC)	S	268	SPASILASPSPPAPTSPSSSSISVRKKLPSG	B3H7F6	3644401	3960826	5311776	5218801	2940726	8345451	1.46	-1.24	-1.81	1.32	2.11	1.6	no	no	no	no
B3H7F6	Protein TIME FOR COFFEE	TIC	AT3G22380	Encodes a nucleus-acting plant-specific clock regulator working close to the central oscillator and affecting the circadian gating of light responses. Circadian gating is the alteration of circadian phase according to the photoperiod of the entraining day/light cycle and the rhythmic antagonism of light responses in the early subjective night. TIC differentially regulates CCA1 and PRR9 from LHY, …	TIME FOR COFFEE (TIC)	S	347	GNDLTEAAKSTVEVKSRVSSPISNPQTLPQS	B3H7F6	9.58893e+06	6761701	13390326	15984326	9008826	17781076	1.4	-1.06	-1.49	2.36	2.63	1.11	no	no	no	no
B3H7F6	Protein TIME FOR COFFEE	TIC	AT3G22380	Encodes a nucleus-acting plant-specific clock regulator working close to the central oscillator and affecting the circadian gating of light responses. Circadian gating is the alteration of circadian phase according to the photoperiod of the entraining day/light cycle and the rhythmic antagonism of light responses in the early subjective night. TIC differentially regulates CCA1 and PRR9 from LHY, …	TIME FOR COFFEE (TIC)	S	350	LTEAAKSTVEVKSRVSSPISNPQTLPQSSIT	B3H7F6	5.44027e+06	4377276	3496076	8902051	4589326	8909826	-1.56	-1.19	1.31	2.03	2.04	1	no	no	no	no
B3H7F6	Protein TIME FOR COFFEE	TIC	AT3G22380	Encodes a nucleus-acting plant-specific clock regulator working close to the central oscillator and affecting the circadian gating of light responses. Circadian gating is the alteration of circadian phase according to the photoperiod of the entraining day/light cycle and the rhythmic antagonism of light responses in the early subjective night. TIC differentially regulates CCA1 and PRR9 from LHY, …	TIME FOR COFFEE (TIC)	S	351	TEAAKSTVEVKSRVSSPISNPQTLPQSSITL	B3H7F6	1.91817e+07	14948126	12197551	5957576	22209251	17434251	-1.57	1.16	1.82	-2.51	1.17	2.93	yes	yes	no	no
B3H7F6	Protein TIME FOR COFFEE	TIC	AT3G22380	Encodes a nucleus-acting plant-specific clock regulator working close to the central oscillator and affecting the circadian gating of light responses. Circadian gating is the alteration of circadian phase according to the photoperiod of the entraining day/light cycle and the rhythmic antagonism of light responses in the early subjective night. TIC differentially regulates CCA1 and PRR9 from LHY, …	TIME FOR COFFEE (TIC)	S	182	NHQRKNNFPPTKVFRSSPSPAPVSPLVSTWK	B3H7F6	1	10077751	8033251	10778501	1	1	8033251	1	-8033251	1.07	-10077751	-10778501	no	no	no	no
B3H7F6	Protein TIME FOR COFFEE	TIC	AT3G22380	Encodes a nucleus-acting plant-specific clock regulator working close to the central oscillator and affecting the circadian gating of light responses. Circadian gating is the alteration of circadian phase according to the photoperiod of the entraining day/light cycle and the rhythmic antagonism of light responses in the early subjective night. TIC differentially regulates CCA1 and PRR9 from LHY, …	TIME FOR COFFEE (TIC)	S	183	HQRKNNFPPTKVFRSSPSPAPVSPLVSTWKA	B3H7F6	4.28267e+06	1	1	1	1	1	-4.28267e+06	-4.28267e+06	1	1	1	1	no	no	no	no
B3H7F6	Protein TIME FOR COFFEE	TIC	AT3G22380	Encodes a nucleus-acting plant-specific clock regulator working close to the central oscillator and affecting the circadian gating of light responses. Circadian gating is the alteration of circadian phase according to the photoperiod of the entraining day/light cycle and the rhythmic antagonism of light responses in the early subjective night. TIC differentially regulates CCA1 and PRR9 from LHY, …	TIME FOR COFFEE (TIC)	S	190	PPTKVFRSSPSPAPVSPLVSTWKAADEMIGV	B3H7F6	29198001	26346001	27169751	25761501	23200751	23250751	-1.07	-1.26	-1.17	-1.02	-1.13	-1.11	no	no	no	no
B3H7F6	Protein TIME FOR COFFEE	TIC	AT3G22380	Encodes a nucleus-acting plant-specific clock regulator working close to the central oscillator and affecting the circadian gating of light responses. Circadian gating is the alteration of circadian phase according to the photoperiod of the entraining day/light cycle and the rhythmic antagonism of light responses in the early subjective night. TIC differentially regulates CCA1 and PRR9 from LHY, …	TIME FOR COFFEE (TIC)	S	500	KEKFEIDLMAPPPVRSSSERGGEMMECVAAE	B3H7F6	1	1	1	1	1	1	1	1	1	1	1	1	no	no	no	no
B3H7F6	Protein TIME FOR COFFEE	TIC	AT3G22380	Encodes a nucleus-acting plant-specific clock regulator working close to the central oscillator and affecting the circadian gating of light responses. Circadian gating is the alteration of circadian phase according to the photoperiod of the entraining day/light cycle and the rhythmic antagonism of light responses in the early subjective night. TIC differentially regulates CCA1 and PRR9 from LHY, …	TIME FOR COFFEE (TIC)	S	501	EKFEIDLMAPPPVRSSSERGGEMMECVAAEA	B3H7F6	1	1	1	1	1	1	1	1	1	1	1	1	no	no	no	no
B3H7F6	Protein TIME FOR COFFEE	TIC	AT3G22380	Encodes a nucleus-acting plant-specific clock regulator working close to the central oscillator and affecting the circadian gating of light responses. Circadian gating is the alteration of circadian phase according to the photoperiod of the entraining day/light cycle and the rhythmic antagonism of light responses in the early subjective night. TIC differentially regulates CCA1 and PRR9 from LHY, …	TIME FOR COFFEE (TIC)	S	502	KFEIDLMAPPPVRSSSERGGEMMECVAAEAK	B3H7F6	1	1	1	1	1	1	1	1	1	1	1	1	no	no	no	no
B3H7F6	Protein TIME FOR COFFEE	TIC	AT3G22380	Encodes a nucleus-acting plant-specific clock regulator working close to the central oscillator and affecting the circadian gating of light responses. Circadian gating is the alteration of circadian phase according to the photoperiod of the entraining day/light cycle and the rhythmic antagonism of light responses in the early subjective night. TIC differentially regulates CCA1 and PRR9 from LHY, …	TIME FOR COFFEE (TIC)	S	467	ENNLSKDETILPKVESSSGFRSDGEGAKSSS	B3H7F6	21524001	16003201	10346901	13696676	5023476	8890151	-2.08	-4.28	-2.06	-1.17	-1.8	-1.54	no	no	no	no
B3H7F6	Protein TIME FOR COFFEE	TIC	AT3G22380	Encodes a nucleus-acting plant-specific clock regulator working close to the central oscillator and affecting the circadian gating of light responses. Circadian gating is the alteration of circadian phase according to the photoperiod of the entraining day/light cycle and the rhythmic antagonism of light responses in the early subjective night. TIC differentially regulates CCA1 and PRR9 from LHY, …	TIME FOR COFFEE (TIC)	S	473	DETILPKVESSSGFRSDGEGAKSSSPEKEKF	B3H7F6	6.78347e+07	51708751	40488001	38516201	22235251	24999501	-1.68	-3.05	-1.82	-1.34	-2.07	-1.54	no	no	no	no
A0A1I9LQ76	Peptidyl-prolyl cis-trans isomerase FKBP43	FKBP43	AT3G12340	FKBP-like peptidyl-prolyl cis-trans isomerase family protein;(source:Araport11)		S	155	TLDNREDKPLDDAKLSPVQKDCEILSKKKRN	A0A1I9LQ76	6.82497e+06	4688526	2573401	1551676	510251	1335826	-2.65	-13.38	-5.04	-3.02	-3.51	-1.16	no	no	no	no
A0A1I9LQ76	Peptidyl-prolyl cis-trans isomerase FKBP43	FKBP43	AT3G12340	FKBP-like peptidyl-prolyl cis-trans isomerase family protein;(source:Araport11)		S	183	KRNKERSKSSAIIIDSDDGEGKNMPESLQNE	A0A1I9LQ76	4.39867e+07	37677501	22713251	3079501	8719251	6023251	-1.94	-5.04	-2.6	-12.23	-6.26	1.96	no	no	no	no
A0A1I9LQ78	Serine/threonine-protein kinase ATM	ATM	AT3G48190	Encodes a homolog of the human ATM gene, which is mutated in ataxia telangiectasia, a chromosome instability disorder. Suppresses leaf senescence triggered by DNA double-strand break through epigenetic control of senescence-associated genes. Characterization of mutants suggest a role homologous recombination for DNA damage repair in response to ionizing radiation as well as during meiosis. The pr…	ATAXIA-TELANGIECTASIA MUTATED (ATM)	S	804	NTHSDTVPSKSLAPDSPEVGRIVDMDLDLAE	A0A1I9LQ78	152960001	120266501	103888501	91335501	75757001	86115501	-1.47	-2.02	-1.37	-1.32	-1.4	-1.06	no	no	no	no
P42737	Beta carbonic anhydrase 1, chloroplastic;Beta carbonic anhydrase 2, chloroplastic;Carbonic anhydrase	BCA1;BCA2;CA2	AT5G14740	Encodes a beta carbonic anhydrase likely to be localized in the cytoplasm. Expression of its mRNA is seen in etiolated seedlings and points to a possible nonphotosynthetic role for this isoform.	CARBONIC ANHYDRASE 2 (CA2)	S	241	GGIKGLMSFPLDGNNSTDFIEDWVKICLPAK	P42737	1	1985426	1588601	1	1	1068026	1588601	1	-1588601	-1985426	-1.86	1068026	no	no	no	no
A0A1I9LQB3	Beta carbonic anhydrase 1, chloroplastic	BCA1	AT3G01500	Encodes a putative beta-carbonic anhydrase betaCA1. Together with betaCA4 (At1g70410) regulates CO2-controlled stomatal movements in guard cells, as well as attenuates immunity. Differential CA gene expression in response to changing atmospheric CO2 conditions contribute to altered disease resistance levels. Activated by OXS2 under the treatment of salt.	CARBONIC ANHYDRASE 1 (CA1)	S	43	AAKVEQITAALQTGTSSDKKAFDPVETIKQG	A0A1I9LQB3	5.57977e+07	63257001	68283001	78818001	60142501	103357251	1.22	1.08	-1.14	1.25	1.63	1.31	no	no	no	no
A0A1I9LQB3	Beta carbonic anhydrase 1, chloroplastic	BCA1	AT3G01500	Encodes a putative beta-carbonic anhydrase betaCA1. Together with betaCA4 (At1g70410) regulates CO2-controlled stomatal movements in guard cells, as well as attenuates immunity. Differential CA gene expression in response to changing atmospheric CO2 conditions contribute to altered disease resistance levels. Activated by OXS2 under the treatment of salt.	CARBONIC ANHYDRASE 1 (CA1)	S	44	AKVEQITAALQTGTSSDKKAFDPVETIKQGF	A0A1I9LQB3	5.12633e+07	1	36492501	67660001	93957501	1	-1.4	1.83	2.57	67660001	1	-67660001	yes	no	no	no
A0A1I9LQB3	Beta carbonic anhydrase 1, chloroplastic	BCA1	AT3G01500	Encodes a putative beta-carbonic anhydrase betaCA1. Together with betaCA4 (At1g70410) regulates CO2-controlled stomatal movements in guard cells, as well as attenuates immunity. Differential CA gene expression in response to changing atmospheric CO2 conditions contribute to altered disease resistance levels. Activated by OXS2 under the treatment of salt.	CARBONIC ANHYDRASE 1 (CA1)	S	189	EDWVKICLPAKSKVISELGDSAFEDQCGRCE	A0A1I9LQB3	1	1	3841926	2261101	3202701	3470201	3841926	3202701	-1.2	2261101	3470201	1.53	no	no	no	no
A0A1I9LQB3	Beta carbonic anhydrase 1, chloroplastic	BCA1	AT3G01500	Encodes a putative beta-carbonic anhydrase betaCA1. Together with betaCA4 (At1g70410) regulates CO2-controlled stomatal movements in guard cells, as well as attenuates immunity. Differential CA gene expression in response to changing atmospheric CO2 conditions contribute to altered disease resistance levels. Activated by OXS2 under the treatment of salt.	CARBONIC ANHYDRASE 1 (CA1)	S	194	ICLPAKSKVISELGDSAFEDQCGRCEREAVN	A0A1I9LQB3	8132401	3927576	7232551	5318376	7872926	9384751	-1.12	-1.03	1.09	1.35	2.39	1.76	no	no	no	no
A0A1I9LQB8		At3g21290	AT3G21290	Nuclear-localized intrinsically disordered protein involved in promoting miRNA activity.	CONSTITUTIVE ALTERATIONS IN THE SMALL RNAS PATHWAYS9 (CARP9)	S	866	HSSVSNSINGHKDATSIPGGSVVREKQMTSF	A0A1I9LQB8	8.25027e+06	1	1	1	1	4701851	-8.25027e+06	-8.25027e+06	1	1	4701851	4701851	no	no	no	no
A0A1I9LQB8		At3g21290	AT3G21290	Nuclear-localized intrinsically disordered protein involved in promoting miRNA activity.	CONSTITUTIVE ALTERATIONS IN THE SMALL RNAS PATHWAYS9 (CARP9)	S	871	NSINGHKDATSIPGGSVVREKQMTSFGEEDS	A0A1I9LQB8	1	6818376	6269201	6527101	5833326	1185801	6269201	5833326	-1.07	-1.04	-5.75	-5.5	no	no	no	no
A0A1I9LQB8		At3g21290	AT3G21290	Nuclear-localized intrinsically disordered protein involved in promoting miRNA activity.	CONSTITUTIVE ALTERATIONS IN THE SMALL RNAS PATHWAYS9 (CARP9)	S	671	GSDKDPKNVSGLSIGSSPLDSQRTYLAKLPK	A0A1I9LQB8	1	1	7247001	17785251	8618001	29075751	7247001	8618001	1.19	17785251	29075751	1.63	no	no	no	no
A0A1I9LQB8		At3g21290	AT3G21290	Nuclear-localized intrinsically disordered protein involved in promoting miRNA activity.	CONSTITUTIVE ALTERATIONS IN THE SMALL RNAS PATHWAYS9 (CARP9)	S	672	SDKDPKNVSGLSIGSSPLDSQRTYLAKLPKG	A0A1I9LQB8	3.97853e+07	11141001	15375251	45883501	1	21902751	-2.59	-3.97853e+07	-15375251	4.12	1.97	-2.09	no	no	no	no
A0A1I9LQB8		At3g21290	AT3G21290	Nuclear-localized intrinsically disordered protein involved in promoting miRNA activity.	CONSTITUTIVE ALTERATIONS IN THE SMALL RNAS PATHWAYS9 (CARP9)	S	37	PGNPSVTKQLAHAEGSPWRMSNKQKKEPPPK	A0A1I9LQB8	9.68367e+06	10114126	7897201	8218601	5234801	5731151	-1.23	-1.85	-1.51	-1.23	-1.76	-1.43	no	no	no	no
A0A1I9LQB9		At3g21295	AT3G21295	Pro-Trp-Pro-Trp repeat protein.	PRO-TRP-PRO-TRP PROTEIN 3 (PWWP3)	S	381	GDEKYPSGISTVPFTSSSPRKALVSGPTRRF	A0A1I9LQB9	1	1	1	1	1	1	1	1	1	1	1	1	no	no	no	no
A0A1I9LQB9		At3g21295	AT3G21295	Pro-Trp-Pro-Trp repeat protein.	PRO-TRP-PRO-TRP PROTEIN 3 (PWWP3)	S	382	DEKYPSGISTVPFTSSSPRKALVSGPTRRFG	A0A1I9LQB9	1	1	4016501	13490751	1	1	4016501	1	-4016501	13490751	1	-13490751	no	no	no	no
A0A1I9LQB9		At3g21295	AT3G21295	Pro-Trp-Pro-Trp repeat protein.	PRO-TRP-PRO-TRP PROTEIN 3 (PWWP3)	S	383	EKYPSGISTVPFTSSSPRKALVSGPTRRFGQ	A0A1I9LQB9	1	1	1	1	1	1	1	1	1	1	1	1	no	no	no	no
A0A1I9LQD4	Calcium-dependent protein kinase 32	CPK32	AT3G57530	Calcium-dependent Protein Kinase. ABA signaling component that regulates the ABA-responsive gene expression via ABF4. AtCPK32 has autophosphorylation activity and can phosphorylate ABF4 in vitro	CALCIUM-DEPENDENT PROTEIN KINASE 32 (CPK32)	S	379	EEASGIREGFQIMDTSQRGKINIDELKIGLQ	A0A1I9LQD4	22514001	19276601	17822251	16798501	14612126	10590651	-1.26	-1.54	-1.22	-1.15	-1.82	-1.59	no	no	no	no
A0A1I9LQD4	Calcium-dependent protein kinase 32	CPK32	AT3G57530	Calcium-dependent Protein Kinase. ABA signaling component that regulates the ABA-responsive gene expression via ABF4. AtCPK32 has autophosphorylation activity and can phosphorylate ABF4 in vitro	CALCIUM-DEPENDENT PROTEIN KINASE 32 (CPK32)	S	362	NKLKKRALRVIAEHLSDEEASGIREGFQIMD	A0A1I9LQD4	1.14581e+07	9657401	8260101	8362651	9544501	8076101	-1.39	-1.2	1.16	-1.15	-1.2	-1.04	no	no	no	no
A0A1I9LQE8			AT3G14570	encodes a protein similar to callose synthase	GLUCAN SYNTHASE-LIKE 4 (GSL04)	S	704	QPRLYVGRGMQETQVSQFNYAFEIKPLIEPT	A0A1I9LQE8	160200001	93723501	36056751	46112001	50986251	67142751	-4.44	-3.14	1.41	-2.03	-1.4	1.46	no	no	no	no
F4JEA6		At3g61480;At5g28350	AT3G61480	Quinoprotein amine dehydrogenase, beta chain-like;(source:Araport11)		S	894	LRSGRDIEQAPTESDSLSPKLLGFLIFGSSH	F4JEA6	1	10241251	1	1	17821501	1	1	17821501	17821501	-10241251	-10241251	1	no	no	no	no
F4JEA6		At3g61480;At5g28350	AT3G61480	Quinoprotein amine dehydrogenase, beta chain-like;(source:Araport11)		S	896	SGRDIEQAPTESDSLSPKLLGFLIFGSSHKK	F4JEA6	43907001	37400751	34059501	29125751	17026001	37987251	-1.29	-2.58	-2	-1.28	1.02	1.3	no	yes	no	no
F4JEA6		At3g61480	AT3G61480	Quinoprotein amine dehydrogenase, beta chain-like;(source:Araport11)		S	576	PDQHPREGELDEDNLSSDLSEREPSRCLILR	F4JEA6	3.93813e+08	248682651	283695501	232302751	208482501	201442501	-1.39	-1.89	-1.36	-1.07	-1.23	-1.15	no	no	no	no
F4JEA6		At3g61480	AT3G61480	Quinoprotein amine dehydrogenase, beta chain-like;(source:Araport11)		S	577	DQHPREGELDEDNLSSDLSEREPSRCLILRG	F4JEA6	2.23247e+07	11756951	15648501	18225276	9345751	10088926	-1.43	-2.39	-1.67	1.55	-1.17	-1.81	no	no	no	no
F4JEA6		At3g61480;At5g28350	AT3G61480	Quinoprotein amine dehydrogenase, beta chain-like;(source:Araport11)		S	907	SDSLSPKLLGFLIFGSSHKKSSLDKSSSFKE	F4JEA6	1	1	854101	5719351	886426	2430051	854101	886426	1.04	5719351	2430051	-2.35	no	no	no	no
F4JEA6		At3g61480;At5g28350	AT3G61480	Quinoprotein amine dehydrogenase, beta chain-like;(source:Araport11)		S	908	DSLSPKLLGFLIFGSSHKKSSLDKSSSFKEQ	F4JEA6	1	1	854101	1	1	1	854101	1	-854101	1	1	1	no	no	no	no
F4JEA6		At3g61480;At5g28350	AT3G61480	Quinoprotein amine dehydrogenase, beta chain-like;(source:Araport11)		S	307	CRLMSTVRQIGLTSTSSPKINPKQDCKYEPL	F4JEA6	1	1	1	42190001	26945001	1	1	26945001	26945001	42190001	1	-42190001	no	no	no	no
F4JEA6		At3g61480;At5g28350	AT3G61480	Quinoprotein amine dehydrogenase, beta chain-like;(source:Araport11)		S	308	RLMSTVRQIGLTSTSSPKINPKQDCKYEPLM	F4JEA6	1.22493e+08	101558751	104640751	85679501	45718751	215942501	-1.17	-2.68	-2.29	-1.19	2.13	2.52	no	yes	no	no
A0A1I9LQH7	Protein PHOTOPERIOD-INDEPENDENT EARLY FLOWERING 1	PIE1	AT3G12810	Encodes a protein similar to ATP-dependent, chromatin-remodeling proteins of the ISWI and SWI2/SNF2 family. Genetic analyses suggest that this gene is involved in multiple flowering pathways. Mutations in PIE1 results in suppression of FLC-mediated delay of flowering and causes early flowering in noninductive photoperiods independently of FLC. PIE1 is required for expression of FLC in the shoot a…	PHOTOPERIOD-INDEPENDENT EARLY FLOWERING 1 (PIE1)	S	1353	LLHSDIRDERAVITTSSQEDDTDVLDDVKQM	A0A1I9LQH7	7.73023e+07	30144751	73796751	61005251	23271476	55482501	-1.05	-3.32	-3.17	2.02	1.84	-1.1	no	no	no	no
A0A1I9LQH7	Protein PHOTOPERIOD-INDEPENDENT EARLY FLOWERING 1	PIE1	AT3G12810	Encodes a protein similar to ATP-dependent, chromatin-remodeling proteins of the ISWI and SWI2/SNF2 family. Genetic analyses suggest that this gene is involved in multiple flowering pathways. Mutations in PIE1 results in suppression of FLC-mediated delay of flowering and causes early flowering in noninductive photoperiods independently of FLC. PIE1 is required for expression of FLC in the shoot a…	PHOTOPERIOD-INDEPENDENT EARLY FLOWERING 1 (PIE1)	S	1354	LHSDIRDERAVITTSSQEDDTDVLDDVKQMA	A0A1I9LQH7	56805001	30144751	45179251	61005251	23271476	35260501	-1.26	-2.44	-1.94	2.02	1.17	-1.73	no	no	no	no
A0A1I9LQH7	Protein PHOTOPERIOD-INDEPENDENT EARLY FLOWERING 1	PIE1	AT3G12810	Encodes a protein similar to ATP-dependent, chromatin-remodeling proteins of the ISWI and SWI2/SNF2 family. Genetic analyses suggest that this gene is involved in multiple flowering pathways. Mutations in PIE1 results in suppression of FLC-mediated delay of flowering and causes early flowering in noninductive photoperiods independently of FLC. PIE1 is required for expression of FLC in the shoot a…	PHOTOPERIOD-INDEPENDENT EARLY FLOWERING 1 (PIE1)	S	905	KQRVNLKDDLEAIPLSPKNRKNLQGTNIFEE	A0A1I9LQH7	158990001	177040001	78310001	159892501	60589501	107307501	-2.03	-2.62	-1.29	-1.11	-1.65	-1.49	no	no	no	no
A0A1I9LQH7	Protein PHOTOPERIOD-INDEPENDENT EARLY FLOWERING 1	PIE1	AT3G12810	Encodes a protein similar to ATP-dependent, chromatin-remodeling proteins of the ISWI and SWI2/SNF2 family. Genetic analyses suggest that this gene is involved in multiple flowering pathways. Mutations in PIE1 results in suppression of FLC-mediated delay of flowering and causes early flowering in noninductive photoperiods independently of FLC. PIE1 is required for expression of FLC in the shoot a…	PHOTOPERIOD-INDEPENDENT EARLY FLOWERING 1 (PIE1)	S	268	ELLRRYTSGRVSRETSPVKDENEDNLTSVSR	A0A1I9LQH7	4.89833e+07	33137751	24678751	23246451	20812776	20199001	-1.98	-2.35	-1.19	-1.43	-1.64	-1.15	no	no	no	no
A0A1I9LQH7	Protein PHOTOPERIOD-INDEPENDENT EARLY FLOWERING 1	PIE1	AT3G12810	Encodes a protein similar to ATP-dependent, chromatin-remodeling proteins of the ISWI and SWI2/SNF2 family. Genetic analyses suggest that this gene is involved in multiple flowering pathways. Mutations in PIE1 results in suppression of FLC-mediated delay of flowering and causes early flowering in noninductive photoperiods independently of FLC. PIE1 is required for expression of FLC in the shoot a…	PHOTOPERIOD-INDEPENDENT EARLY FLOWERING 1 (PIE1)	S	1733	RYRELIQRHILSASDSAVNEKNLNTGSGKAL	A0A1I9LQH7	1.16883e+07	7485726	5984926	4698951	5038351	4333401	-1.95	-2.32	-1.19	-1.59	-1.73	-1.08	no	no	no	no
A0A1I9LQH7	Protein PHOTOPERIOD-INDEPENDENT EARLY FLOWERING 1	PIE1	AT3G12810	Encodes a protein similar to ATP-dependent, chromatin-remodeling proteins of the ISWI and SWI2/SNF2 family. Genetic analyses suggest that this gene is involved in multiple flowering pathways. Mutations in PIE1 results in suppression of FLC-mediated delay of flowering and causes early flowering in noninductive photoperiods independently of FLC. PIE1 is required for expression of FLC in the shoot a…	PHOTOPERIOD-INDEPENDENT EARLY FLOWERING 1 (PIE1)	S	180	GQNTPSKPLLTIESKSDEERAEQIPPEINSS	A0A1I9LQH7	1.26224e+07	6728126	7667276	5843076	4029676	614626	-1.65	-3.13	-1.9	-1.15	-10.95	-9.51	no	no	no	no
A0A1I9LQH7	Protein PHOTOPERIOD-INDEPENDENT EARLY FLOWERING 1	PIE1	AT3G12810	Encodes a protein similar to ATP-dependent, chromatin-remodeling proteins of the ISWI and SWI2/SNF2 family. Genetic analyses suggest that this gene is involved in multiple flowering pathways. Mutations in PIE1 results in suppression of FLC-mediated delay of flowering and causes early flowering in noninductive photoperiods independently of FLC. PIE1 is required for expression of FLC in the shoot a…	PHOTOPERIOD-INDEPENDENT EARLY FLOWERING 1 (PIE1)	S	264	LPVEELLRRYTSGRVSRETSPVKDENEDNLT	A0A1I9LQH7	4.90353e+07	20544251	11191251	16860926	6421276	986176	-4.38	-7.64	-1.74	-1.22	-20.83	-17.1	no	no	no	no
A0A1I9LQH7	Protein PHOTOPERIOD-INDEPENDENT EARLY FLOWERING 1	PIE1	AT3G12810	Encodes a protein similar to ATP-dependent, chromatin-remodeling proteins of the ISWI and SWI2/SNF2 family. Genetic analyses suggest that this gene is involved in multiple flowering pathways. Mutations in PIE1 results in suppression of FLC-mediated delay of flowering and causes early flowering in noninductive photoperiods independently of FLC. PIE1 is required for expression of FLC in the shoot a…	PHOTOPERIOD-INDEPENDENT EARLY FLOWERING 1 (PIE1)	S	1798	SIWRTSTRTGNDQMLSLNSPIFNRQFMGSVN	A0A1I9LQH7	1	5167751	1	1	10277251	1	1	10277251	10277251	-5167751	-5167751	1	no	no	no	no
A0A1I9LQH7	Protein PHOTOPERIOD-INDEPENDENT EARLY FLOWERING 1	PIE1	AT3G12810	Encodes a protein similar to ATP-dependent, chromatin-remodeling proteins of the ISWI and SWI2/SNF2 family. Genetic analyses suggest that this gene is involved in multiple flowering pathways. Mutations in PIE1 results in suppression of FLC-mediated delay of flowering and causes early flowering in noninductive photoperiods independently of FLC. PIE1 is required for expression of FLC in the shoot a…	PHOTOPERIOD-INDEPENDENT EARLY FLOWERING 1 (PIE1)	S	1801	RTSTRTGNDQMLSLNSPIFNRQFMGSVNHTQ	A0A1I9LQH7	1.34337e+07	23208751	20505501	21635251	6921751	18541251	1.53	-1.94	-2.96	-1.07	-1.25	-1.17	no	no	no	no
A0A1I9LQH7	Protein PHOTOPERIOD-INDEPENDENT EARLY FLOWERING 1	PIE1	AT3G12810	Encodes a protein similar to ATP-dependent, chromatin-remodeling proteins of the ISWI and SWI2/SNF2 family. Genetic analyses suggest that this gene is involved in multiple flowering pathways. Mutations in PIE1 results in suppression of FLC-mediated delay of flowering and causes early flowering in noninductive photoperiods independently of FLC. PIE1 is required for expression of FLC in the shoot a…	PHOTOPERIOD-INDEPENDENT EARLY FLOWERING 1 (PIE1)	S	286	KDENEDNLTSVSRVTSPVKDENQDNLASVGQ	A0A1I9LQH7	5.97627e+07	9521751	7583751	16725026	10761651	23807001	-7.88	-5.55	1.42	1.76	2.5	1.42	no	no	no	no
A0A1I9LQI4	Shaggy-related protein kinase beta;Shaggy-related protein kinase alpha;Shaggy-related protein kinase iota;Shaggy-related protein kinase epsilon;Shaggy-related protein kinase delta	At3g61160;ASK2;SK42;ASK1;ASK9;ASK5;ASK4	AT3G61160	GS3-like kinase, subgroup III.	(SK31/ASK&#946;)	S	261	DFGSAKMLIPGEPNISYICSRYYRAPELIFG	A0A1I9LQI4	2.18227e+06	1424751	626451	1590376	1931426	439651	-3.48	-1.13	3.08	1.12	-3.24	-3.62	no	no	no	no
F4IWD6		At3g21100	AT3G21100	RNA-binding (RRM/RBD/RNP motifs) family protein;(source:Araport11)		S	230	HGGLGDDFDSPGGFGSPDYVSRQQEEIVRMK	F4IWD6	2.53823e+07	19961751	21415501	9560251	1	9105751	-1.19	-2.53823e+07	-21415501	-2.09	-2.19	-1.05	no	no	no	no
F4IWD6		At3g21100	AT3G21100	RNA-binding (RRM/RBD/RNP motifs) family protein;(source:Araport11)		S	416	RQQQQLLQQMERGNFSPGSSPSGMDSRDLFD	F4IWD6	2.707e+07	16671676	16078676	15484326	19331751	21524501	-1.68	-1.4	1.2	-1.08	1.29	1.39	no	yes	no	no
F4IWD6		At3g21100	AT3G21100	RNA-binding (RRM/RBD/RNP motifs) family protein;(source:Araport11)		S	420	QLLQQMERGNFSPGSSPSGMDSRDLFDSHLA	F4IWD6	1.21967e+07	5159751	6741351	4110801	6254026	6734226	-1.81	-1.95	-1.08	-1.26	1.31	1.64	no	yes	no	no
F4IWD6		At3g21100	AT3G21100	RNA-binding (RRM/RBD/RNP motifs) family protein;(source:Araport11)		S	263	QRQRMAAAQYLAATGSPMSYEKGLNFLLHQR	F4IWD6	2.50243e+06	1729876	3440751	7206076	5357001	6979251	1.37	2.14	1.56	4.17	4.03	-1.03	no	no	no	no
F4IWD6		At3g21100	AT3G21100	RNA-binding (RRM/RBD/RNP motifs) family protein;(source:Araport11)		S	190	FGFSADNGDAHLHKRSFSASDACFGSEEPGF	F4IWD6	4.04523e+07	14074501	34558251	38863251	29881501	44532751	-1.17	-1.35	-1.16	2.76	3.16	1.15	no	no	no	no
F4IWD6		At3g21100	AT3G21100	RNA-binding (RRM/RBD/RNP motifs) family protein;(source:Araport11)		S	192	FSADNGDAHLHKRSFSASDACFGSEEPGFGG	F4IWD6	5.63427e+06	6292051	8580076	6852826	1478476	9424976	1.52	-3.81	-5.8	1.09	1.5	1.38	no	no	no	no
F4IWD6		At3g21100	AT3G21100	RNA-binding (RRM/RBD/RNP motifs) family protein;(source:Araport11)		S	194	ADNGDAHLHKRSFSASDACFGSEEPGFGGGG	F4IWD6	5.62567e+06	1	1	1	1	1	-5.62567e+06	-5.62567e+06	1	1	1	1	no	no	no	no
F4IWD6		At3g21100	AT3G21100	RNA-binding (RRM/RBD/RNP motifs) family protein;(source:Araport11)		S	508	HFSPRVNQSMLFRSESTSDEVFEGNGDSGHQ	F4IWD6	2.96023e+06	2221576	1	1854301	1	3196126	-2.96023e+06	-2.96023e+06	1	-1.2	1.44	1.72	no	yes	no	no
F4IWD6		At3g21100	AT3G21100	RNA-binding (RRM/RBD/RNP motifs) family protein;(source:Araport11)		S	485	QLPDMDSESFLHHQRSLSIGSPVHFSPRVNQ	F4IWD6	1	1	1	5028251	1	1	1	1	1	5028251	1	-5028251	no	no	no	no
F4IWD6		At3g21100	AT3G21100	RNA-binding (RRM/RBD/RNP motifs) family protein;(source:Araport11)		S	487	PDMDSESFLHHQRSLSIGSPVHFSPRVNQSM	F4IWD6	2.76473e+07	24259251	12480626	11862101	16215326	25228501	-2.22	-1.71	1.3	-2.05	1.04	2.13	no	yes	no	no
F4IWD6		At3g21100	AT3G21100	RNA-binding (RRM/RBD/RNP motifs) family protein;(source:Araport11)		S	490	DSESFLHHQRSLSIGSPVHFSPRVNQSMLFR	F4IWD6	9119101	3491126	13175776	10640751	8312176	12357876	1.44	-1.1	-1.59	3.05	3.54	1.16	no	no	no	no
F4IWD6		At3g21100	AT3G21100	RNA-binding (RRM/RBD/RNP motifs) family protein;(source:Araport11)		S	495	LHHQRSLSIGSPVHFSPRVNQSMLFRSESTS	F4IWD6	2.51633e+07	25006501	22218901	21879251	24064876	33753001	-1.13	-1.05	1.08	-1.14	1.35	1.54	no	yes	no	no
A0A1I9LQN5	Protein OBERON 1	OBE1	AT3G07780	Encodes a nuclear PHD finger protein that is functionally redundant with OBE2 and plays an important role in the maintenance and/or establishment of the root and shoot apical meristems. The mRNA is cell-to-cell mobile.	OBERON1 (OBE1)	S	61	RSNSGIVRESPAESASSQETWPTSKSIMGRK	A0A1I9LQN5	1	1	1	1	5625751	1	1	5625751	5625751	1	1	1	no	no	no	no
A0A1I9LQN5	Protein OBERON 1	OBE1	AT3G07780	Encodes a nuclear PHD finger protein that is functionally redundant with OBE2 and plays an important role in the maintenance and/or establishment of the root and shoot apical meristems. The mRNA is cell-to-cell mobile.	OBERON1 (OBE1)	S	62	SNSGIVRESPAESASSQETWPTSKSIMGRKT	A0A1I9LQN5	1.49473e+07	14147251	5067751	5642251	3903751	8271501	-2.95	-3.83	-1.3	-2.51	-1.71	1.47	no	no	no	no
A0A1I9LQN5	Protein OBERON 1	OBE1	AT3G07780	Encodes a nuclear PHD finger protein that is functionally redundant with OBE2 and plays an important role in the maintenance and/or establishment of the root and shoot apical meristems. The mRNA is cell-to-cell mobile.	OBERON1 (OBE1)	S	34	NLPHQMLPPRQQLQTSLSLVSSDPHLSRSNS	A0A1I9LQN5	1	1	1	1	1	1	1	1	1	1	1	1	no	no	no	no
A0A1I9LQN5	Protein OBERON 1	OBE1	AT3G07780	Encodes a nuclear PHD finger protein that is functionally redundant with OBE2 and plays an important role in the maintenance and/or establishment of the root and shoot apical meristems. The mRNA is cell-to-cell mobile.	OBERON1 (OBE1)	S	36	PHQMLPPRQQLQTSLSLVSSDPHLSRSNSGI	A0A1I9LQN5	1.68677e+07	12356126	14772676	13482251	15120601	23254751	-1.14	-1.12	1.02	1.09	1.88	1.72	no	no	no	no
A0A1I9LQT2	Anaphase-promoting complex subunit 8	APC8	AT3G48150	anaphase-promoting complex or cyclosome subunit	ANAPHASE-PROMOTING COMPLEX SUBUNIT 8 (APC8)	S	435	KFEEAEVYCTRLLDYSGPEKEKAKSLLRGIR	A0A1I9LQT2	7.49343e+07	14405251	35285501	47215251	24872001	9915751	-2.12	-3.01	-1.42	3.28	-1.45	-4.76	no	no	no	no
A0A1I9LQU7	Ethylene receptor 2	ETR2	AT3G23150	Involved in ethylene perception in Arabidopsis The mRNA is cell-to-cell mobile.	ETHYLENE RESPONSE 2 (ETR2)	S	530	LDRSDHRWAAWRSPASSADGDVYIRFEMNVE	A0A1I9LQU7	9.43333e+06	11671726	11405976	18380926	4047751	6401126	1.21	-2.33	-2.82	1.57	-1.82	-2.87	no	no	no	no
A0A1I9LQU7	Ethylene receptor 2	ETR2	AT3G23150	Involved in ethylene perception in Arabidopsis The mRNA is cell-to-cell mobile.	ETHYLENE RESPONSE 2 (ETR2)	S	531	DRSDHRWAAWRSPASSADGDVYIRFEMNVEN	A0A1I9LQU7	48599501	39316926	37349601	21173126	33803751	35680201	-1.3	-1.44	-1.1	-1.86	-1.1	1.69	no	no	no	no
Q84WL6		At3g23090	AT3G23090	Member of the microtubule regulatory protein WVD2/WDL family WDL3 stabilizes cortical microtubules and is involved in light induced hypocotyl elongation. WDL3 is ubiquinated by COP1, leading to its degadation in the dark,	WAVE-DAMPENED 2-LIKE 3 (WDL3)	S	165	TKVPRKPLQPKNKKLSDEEDSCSVASYATSG	Q84WL6	5951001	7154976	6067151	8596526	6095551	9319626	1.02	1.02	1	1.2	1.3	1.08	no	no	no	no
Q84WL6		At3g23090	AT3G23090	Member of the microtubule regulatory protein WVD2/WDL family WDL3 stabilizes cortical microtubules and is involved in light induced hypocotyl elongation. WDL3 is ubiquinated by COP1, leading to its degadation in the dark,	WAVE-DAMPENED 2-LIKE 3 (WDL3)	S	195	GAKSAKSRTVVTAAPSFRSTERAEKRKEFYT	Q84WL6	3.35747e+06	3116076	2403376	2960601	1	2866726	-1.4	-3.35747e+06	-2403376	-1.05	-1.09	-1.03	no	no	no	no
A0A1I9LR16	Protein indeterminate-domain 11	IDD11	AT3G13810	indeterminate(ID)-domain 11;(source:Araport11)	INDETERMINATE(ID)-DOMAIN 11 (IDD11)	S	70	NQPGNPDPESEVIALSPKTLMATNRFVCEIC	A0A1I9LR16	4.90147e+07	72113001	65422251	65024251	62087501	72057501	1.33	1.27	-1.05	-1.11	-1	1.11	no	no	no	no
Q9S823	Protein LONGIFOLIA 2	LNG2	AT3G02170	Encodes LONGIFOLIA2 (LNG2). Regulates leaf morphology by promoting cell expansion in the leaf-length direction. The LNG2 homologue LNG1 (At5g15580) has similar function.	LONGIFOLIA2 (LNG2)	S	618	ERNCDFPEQHTPKQRSPDFGIKQDRPSLKPL	Q9S823	6995701	5506926	4746826	4474501	4410601	3552601	-1.47	-1.59	-1.08	-1.23	-1.55	-1.26	no	no	no	no
A0A1I9LR98	Kinesin-like protein	At3g20150	AT3G20150	Kinesin motor family protein;(source:Araport11)		S	640	PIQSESPKFRDSLRKSIALSSSCLRNQNSLA	A0A1I9LR98	1.02047e+07	7641101	1846376	5953701	1	7235201	-5.53	-1.02047e+07	-1846376	-1.28	-1.06	1.22	no	no	no	no
Q3EAN6		At3g47490;F1P2.40	AT3G47490	HNH endonuclease;(source:Araport11)		S	65	RALSSSSPSKTRPELSSGSPNRNTGEARGGK	Q3EAN6	1	1	1	1	1	1	1	1	1	1	1	1	no	no	no	no
Q3EAN6		At3g47490;F1P2.40	AT3G47490	HNH endonuclease;(source:Araport11)		S	66	ALSSSSPSKTRPELSSGSPNRNTGEARGGKV	Q3EAN6	1	1	1	1	1	1	1	1	1	1	1	1	no	no	no	no
Q3EAN6		At3g47490;F1P2.40	AT3G47490	HNH endonuclease;(source:Araport11)		S	68	SSSSPSKTRPELSSGSPNRNTGEARGGKVKT	Q3EAN6	1.26423e+07	15228251	15760876	8208176	10302026	22445751	1.25	-1.23	-1.53	-1.86	1.47	2.73	no	yes	no	no
Q8VXU5		At3g53630	AT3G53630	hypothetical protein;(source:Araport11)	GUN1-INTERACTING PROTEIN 1 (GIP1)	S	43	NSHFLSQSLDDLLFKSDDSDGDDDGEGQTSL	Q8VXU5	1	1	4765751	1	1	2854751	4765751	1	-4765751	1	2854751	2854751	no	no	no	no
Q8VXU5		At3g53630	AT3G53630	hypothetical protein;(source:Araport11)	GUN1-INTERACTING PROTEIN 1 (GIP1)	S	46	FLSQSLDDLLFKSDDSDGDDDGEGQTSLDRE	Q8VXU5	3.36563e+07	28096001	19094126	13053076	17615201	10682251	-1.76	-1.91	-1.08	-2.15	-2.63	-1.22	no	no	no	no
Q8VXU5		At3g53630	AT3G53630	hypothetical protein;(source:Araport11)	GUN1-INTERACTING PROTEIN 1 (GIP1)	S	2	______________MSSFNGNSNIDNLLIQT	Q8VXU5	1	1	1	1	1	1	1	1	1	1	1	1	no	no	no	no
Q8VXU5		At3g53630	AT3G53630	hypothetical protein;(source:Araport11)	GUN1-INTERACTING PROTEIN 1 (GIP1)	S	3	_____________MSSFNGNSNIDNLLIQTL	Q8VXU5	1	1	1	1	1	1	1	1	1	1	1	1	no	no	no	no
A0A1I9LRC7	Putative methylesterase 11, chloroplastic	MES11	AT3G29770	Encodes a protein predicted to act as a carboxylesterase. It has similarity to the SABP2 methyl salicylate esterase from tobacco. This protein does not act on methyl IAA, methyl JA, MeSA, MeGA4, or MEGA9 in vitro.	METHYL ESTERASE 11 (MES11)	S	82	AAAAVLFRQQNGGGGSLPFDRSASQRYQGSC	A0A1I9LRC7	1	3378326	4121001	3914251	1	5156101	4121001	1	-4121001	1.16	1.53	1.32	no	no	no	no
A0A1I9LRC7	Putative methylesterase 11, chloroplastic	MES11	AT3G29770	Encodes a protein predicted to act as a carboxylesterase. It has similarity to the SABP2 methyl salicylate esterase from tobacco. This protein does not act on methyl IAA, methyl JA, MeSA, MeGA4, or MEGA9 in vitro.	METHYL ESTERASE 11 (MES11)	S	25	PPKPVKKRKPITKRQSSIGASSSGSGLNSNR	A0A1I9LRC7	1.0814e+08	80565501	60742276	68419876	56591501	47479251	-1.78	-1.91	-1.07	-1.18	-1.7	-1.44	no	no	no	no
A0A1I9LRC7	Putative methylesterase 11, chloroplastic	MES11	AT3G29770	Encodes a protein predicted to act as a carboxylesterase. It has similarity to the SABP2 methyl salicylate esterase from tobacco. This protein does not act on methyl IAA, methyl JA, MeSA, MeGA4, or MEGA9 in vitro.	METHYL ESTERASE 11 (MES11)	S	26	PKPVKKRKPITKRQSSIGASSSGSGLNSNRW	A0A1I9LRC7	1.16813e+08	70027251	67466501	76476501	53537751	75640251	-1.73	-2.18	-1.26	1.09	1.08	-1.01	no	no	no	no
A0A1I9LRC7	Putative methylesterase 11, chloroplastic	MES11	AT3G29770	Encodes a protein predicted to act as a carboxylesterase. It has similarity to the SABP2 methyl salicylate esterase from tobacco. This protein does not act on methyl IAA, methyl JA, MeSA, MeGA4, or MEGA9 in vitro.	METHYL ESTERASE 11 (MES11)	S	38	RQSSIGASSSGSGLNSNRWNNRVRSSSSRRD	A0A1I9LRC7	5.37023e+07	37658251	28216251	42579251	34719001	30012501	-1.9	-1.55	1.23	1.13	-1.25	-1.42	no	no	no	no
A0A1I9LRC7	Putative methylesterase 11, chloroplastic	MES11	AT3G29770	Encodes a protein predicted to act as a carboxylesterase. It has similarity to the SABP2 methyl salicylate esterase from tobacco. This protein does not act on methyl IAA, methyl JA, MeSA, MeGA4, or MEGA9 in vitro.	METHYL ESTERASE 11 (MES11)	S	88	FRQQNGGGGSLPFDRSASQRYQGSCSKKNQL	A0A1I9LRC7	1	1	1	1831526	1257451	1	1	1257451	1257451	1831526	1	-1831526	no	no	no	no
A0A1I9LRC7	Putative methylesterase 11, chloroplastic	MES11	AT3G29770	Encodes a protein predicted to act as a carboxylesterase. It has similarity to the SABP2 methyl salicylate esterase from tobacco. This protein does not act on methyl IAA, methyl JA, MeSA, MeGA4, or MEGA9 in vitro.	METHYL ESTERASE 11 (MES11)	S	90	QQNGGGGSLPFDRSASQRYQGSCSKKNQLPR	A0A1I9LRC7	5818001	7849951	3990626	6571701	3784776	4845851	-1.46	-1.54	-1.05	-1.19	-1.62	-1.36	no	no	no	no
A0A1I9LRF9	Coatomer subunit zeta-2		AT3G09800	SNARE-like superfamily protein;(source:Araport11), similar to yeast RET3.		S	82	FSDLLFRYISSLTTMSPDSCPLVKKILLLDS	A0A1I9LRF9	1.88447e+07	15519826	14590026	16218151	18080601	24156751	-1.29	-1.04	1.24	1.04	1.56	1.49	no	no	no	no
A0A1I9LRH4	Transcription factor ICE1	SCRM	AT3G26744	Encodes a MYC-like bHLH transcriptional activator that binds specifically to the MYC recognition sequences in the CBF3 promoter. It also binds to and inhibits the expression of ABI3. Mutants are defective in cold-regulated gene expression and ABA signaling druing seed germination.. Cold stress triggers protein degradation of nuclear GFPICE1 protein, and the RING finger protein HOS1 is required. S…	INDUCER OF CBF EXPRESSION 1 (ICE1)	S	400	PQTLSCRVKEELCPSSLPSPKGQQARVEVRL	A0A1I9LRH4	1	1	1	1	1	1	1	1	1	1	1	1	no	no	no	no
A0A1I9LRH4	Transcription factor ICE1	SCRM	AT3G26744	Encodes a MYC-like bHLH transcriptional activator that binds specifically to the MYC recognition sequences in the CBF3 promoter. It also binds to and inhibits the expression of ABI3. Mutants are defective in cold-regulated gene expression and ABA signaling druing seed germination.. Cold stress triggers protein degradation of nuclear GFPICE1 protein, and the RING finger protein HOS1 is required. S…	INDUCER OF CBF EXPRESSION 1 (ICE1)	S	403	LSCRVKEELCPSSLPSPKGQQARVEVRLREG	A0A1I9LRH4	4.94693e+07	39394001	42254751	33264001	30911501	35601001	-1.17	-1.6	-1.37	-1.18	-1.11	1.07	no	no	no	no
A0A1I9LRI3	Cytochrome P450 71B26	CYP71B26	AT3G26290	putative cytochrome P450	CYTOCHROME P450, FAMILY 71, SUBFAMILY B, POLYPEPTIDE 26 (CYP71B26)	S	448	NIDAKGQNFELLSFGSGRRICPGLYMGTTMV	A0A1I9LRI3	4670601	4765876	4888601	5452601	4217426	8249226	1.05	-1.11	-1.16	1.14	1.73	1.51	no	no	no	no
A0A1I9LRJ6	Peptidyl-prolyl cis-trans isomerase FKBP20-2, chloroplastic	FKBP20-2	AT3G60370	Encodes an immunophilin, FKBP20-2, that belongs to the FK-506 binding protein (FKBP) subfamily functioning as peptidyl-prolyl isomerases (PPIases) in protein folding. FKBP20-2 has a unique pair of cysteines at the C terminus and was found to be reduced by thioredoxin (Trx) (itself reduced by NADPH by means of NADP-Trx reductase). The FKBP20-2 protein, which contains only two of the five amino aci…		S	192	YNESGRRIDSTYIQGSPARIRMGTNALVPGF	A0A1I9LRJ6	1	2973826	579301	222338	2436901	1	579301	2436901	4.21	-13.38	-2973826	-222338	no	no	no	no
A0A1I9LRN6	VIN3-like protein 1	VIL1	AT3G24440	Encodes Vernalization Insensitive 3-like 1 (VIL1). VIL1 is involved in the photoperiod and vernalization of Arabidopsis by regulating expression of the related floral repressors Flowering Locus C (FLC) and Flowering Locus M (FLM). VIL1, along with VIN3 (Vernalization Insensitive 3) is necessary for the chromatin modification to FLC and FLM.	VERNALIZATION 5 (VRN5)	S	502	DTGFDFLMTRKRKAISDSNDSENHECDSSSI	A0A1I9LRN6	8.75957e+06	7383676	9305951	7249401	6863651	7111426	1.06	-1.28	-1.36	-1.02	-1.04	-1.02	no	no	no	no
A0A1I9LRN6	VIN3-like protein 1	VIL1	AT3G24440	Encodes Vernalization Insensitive 3-like 1 (VIL1). VIL1 is involved in the photoperiod and vernalization of Arabidopsis by regulating expression of the related floral repressors Flowering Locus C (FLC) and Flowering Locus M (FLM). VIL1, along with VIN3 (Vernalization Insensitive 3) is necessary for the chromatin modification to FLC and FLM.	VERNALIZATION 5 (VRN5)	S	504	GFDFLMTRKRKAISDSNDSENHECDSSSIDD	A0A1I9LRN6	8.75957e+06	7383676	9305951	7249401	6863651	7111426	1.06	-1.28	-1.36	-1.02	-1.04	-1.02	no	no	no	no
A0A1I9LRN6	VIN3-like protein 1	VIL1	AT3G24440	Encodes Vernalization Insensitive 3-like 1 (VIL1). VIL1 is involved in the photoperiod and vernalization of Arabidopsis by regulating expression of the related floral repressors Flowering Locus C (FLC) and Flowering Locus M (FLM). VIL1, along with VIN3 (Vernalization Insensitive 3) is necessary for the chromatin modification to FLC and FLM.	VERNALIZATION 5 (VRN5)	S	507	FLMTRKRKAISDSNDSENHECDSSSIDDTLE	A0A1I9LRN6	8.75957e+06	7383676	9305951	7249401	6863651	7111426	1.06	-1.28	-1.36	-1.02	-1.04	-1.02	no	no	no	no
A0A1I9LRR2	Protein DEHYDRATION-INDUCED 19 homolog 3	DI19-3	AT3G05700	Encodes a DNA binding protein with transcription activation activity. It is expressed in response to osmotic, drought and ABA stress.	DROUGHT-INDUCED PROTEIN19 (DIL9-3)	S	111	NIFKMHRKRKPRRGGSYSTLSILRREFPDGN	A0A1I9LRR2	7.41507e+07	62508751	59511501	61774001	48518001	57435751	-1.25	-1.53	-1.23	-1.01	-1.09	-1.08	no	no	no	no
A0A1I9LRR2	Protein DEHYDRATION-INDUCED 19 homolog 3	DI19-3	AT3G05700	Encodes a DNA binding protein with transcription activation activity. It is expressed in response to osmotic, drought and ABA stress.	DROUGHT-INDUCED PROTEIN19 (DIL9-3)	S	116	HRKRKPRRGGSYSTLSILRREFPDGNFQSLF	A0A1I9LRR2	2.64923e+07	21470501	24591751	16233001	20949501	25497751	-1.08	-1.26	-1.17	-1.32	1.19	1.57	no	yes	no	no
A0A1I9LRY0	NAD(H) kinase 1	NADK1	AT3G21070	Encodes a protein with NAD(H) kinase activity.	NAD KINASE 1 (NADK1)	S	90	RQNSMSSTYKLNHTDSFANGDAKSLLPNPEN	A0A1I9LRY0	26378001	33004751	31829751	47915251	38758001	37097251	1.21	1.47	1.22	1.45	1.12	-1.29	no	no	no	no
Q6NKR8		At3g14170	AT3G14170	CORD1 is a member of a novel and plant specific family of microtubule associated proteins. CORD1 binds microtubules via a conserved protein domain shared among family members. CORD functions may overlap;cord1 / cord2 mutants have defects in secondary cell wall pit morphology.	CORTICAL MICROTUBULE DISORDERING1 (CORD1)	S	244	PATAPTKAEPKKLSLSSTVNYINRKSNSAED	Q6NKR8	1	1	1	1	1	1	1	1	1	1	1	1	no	no	no	no
Q6NKR8		At3g14170	AT3G14170	CORD1 is a member of a novel and plant specific family of microtubule associated proteins. CORD1 binds microtubules via a conserved protein domain shared among family members. CORD functions may overlap;cord1 / cord2 mutants have defects in secondary cell wall pit morphology.	CORTICAL MICROTUBULE DISORDERING1 (CORD1)	S	245	ATAPTKAEPKKLSLSSTVNYINRKSNSAEDA	Q6NKR8	1	1	1	1	1	1	1	1	1	1	1	1	no	no	no	no
A0A1I9LS69		At3g20890	AT3G20890	RNA-binding (RRM/RBD/RNP motifs) family protein;(source:Araport11)		S	129	ISGGSSPRRHVQRARSSDDGKEDIEHTGILR	A0A1I9LS69	1.55118e+08	97287501	128236001	100770251	96457251	79685751	-1.21	-1.61	-1.33	1.04	-1.22	-1.26	no	no	no	no
A0A1I9LS69		At3g20890	AT3G20890	RNA-binding (RRM/RBD/RNP motifs) family protein;(source:Araport11)		S	130	SGGSSPRRHVQRARSSDDGKEDIEHTGILRL	A0A1I9LS69	174050001	107357001	183182501	119479751	134931001	110579001	1.05	-1.29	-1.36	1.11	1.03	-1.08	no	no	no	no
A0A1I9LS78	Transcription factor GTE8	GTE8	AT3G27260	Kinase like protein with similarity to yeast BDF1 and human RING3 protein, which have two bromodomains GTE8 has a single bromodomain	GLOBAL TRANSCRIPTION FACTOR GROUP E8 (GTE8)	S	316	KAAISVPPAKKRKMASPVRESVPEPVKPLMT	A0A1I9LS78	1.70263e+07	12449776	12651776	9016801	7961701	8901426	-1.35	-2.14	-1.59	-1.38	-1.4	-1.01	no	no	no	no
A0A1I9LS78	Transcription factor GTE8	GTE8	AT3G27260	Kinase like protein with similarity to yeast BDF1 and human RING3 protein, which have two bromodomains GTE8 has a single bromodomain	GLOBAL TRANSCRIPTION FACTOR GROUP E8 (GTE8)	S	416	KQTNVEPCEIELINGSRPSNSSLQRGNEMAD	A0A1I9LS78	1.65363e+06	2818076	2025751	7868451	7867276	6452751	1.23	4.76	3.88	2.79	2.29	-1.22	no	no	no	no
A0A1I9LS78	Transcription factor GTE8	GTE8	AT3G27260	Kinase like protein with similarity to yeast BDF1 and human RING3 protein, which have two bromodomains GTE8 has a single bromodomain	GLOBAL TRANSCRIPTION FACTOR GROUP E8 (GTE8)	S	419	NVEPCEIELINGSRPSNSSLQRGNEMADEYV	A0A1I9LS78	3.13567e+06	1	5249001	1	1	1	1.67	-3.13567e+06	-5249001	1	1	1	no	no	no	no
A0A1I9LS78	Transcription factor GTE8	GTE8	AT3G27260	Kinase like protein with similarity to yeast BDF1 and human RING3 protein, which have two bromodomains GTE8 has a single bromodomain	GLOBAL TRANSCRIPTION FACTOR GROUP E8 (GTE8)	S	421	EPCEIELINGSRPSNSSLQRGNEMADEYVDG	A0A1I9LS78	1	1336301	5513226	5064301	3506401	1514851	5513226	3506401	-1.57	3.79	1.13	-3.34	no	no	no	no
[truncated: 15,861 more rows]

## Sheet: Filtered_177_overlap
Supplemental Table S7B. In vivo phosphoproteomic data analysis for overlap verification with KiC assay 177 phosphopeptide candidates.
Legends:
Col : Wild type (Col-0)
P2K1_KO: P2K1 knockout mutant (p2k1-3)
OXP2K1: P2K1 overexpression line
[truncated: 113 more rows]
