# Supplementary material for: Identifying Receptor Kinase Substrates Using an 8000 Peptide Kinase Client Library Enriched for Conserved Phosphorylation Sites
Source: Mol Cell Proteomics. 2025 Feb 7;24(3):100926. doi: 10.1016/j.mcpro.2025.100926 (PMC11952801; doi:10.1016/j.mcpro.2025.100926)
Supplement: Supplemental Table S7 [file mmc7.xlsx]

## Sheet: Protein accession_in vivo
Supplemental Table S7A. Protein accession number overlap among in vivo phosphoproteomics dataset and 177 phosphopeptide candidates.
In vivo phosphoproteomics data		KiC assay P2K1_177
TAIR_IDa	Protein	TAIR_ID	Peptide Accession	Peptide sequenceb
AT3G50700	Q9SCQ6	AT3G50700	Pool_1_Pep105	DPESEVIALSPKTLLA[T]NRF
AT1G16010	Q9S9N4	AT1G16010	Pool_1_Pep126	DSRRLDK[S]LSIARSRHDSAR
AT3G52930	Q9LF98	AT3G52930	Pool_1_Pep237	GKRLA[S]INVENVETNRRNLR
AT2G46225	Q8S8M5	AT2G46225	Pool_1_Pep302	IIQAPVRTKSVL[S]AFFVKQK
AT3G53520	B3H4I6	AT3G53520	Pool_1_Pep311	IPMSQSSPYSPK[T]LKHPRSL
AT2G32730	O48844	AT2G32730	Pool_1_Pep349	KLP[T]AVLSTSVKAKARAKKE
AT5G47100	Q9LTB8	AT5G47100	Pool_1_Pep426	LRDI[T]TTFPSFVFNSEVDEI
AT4G18910	A0A1P8B3A0	AT4G18910	Pool_1_Pep427	LREITK[S]GSFLKTVRNGSSR
AT1G73670; AT1G18150	Q9C9U4; Q9LM33	AT1G73670; AT1G18150	Pool_1_Pep49	AP[T]AIFWTDYVATRWYRAPE
AT1G16610	Q9SEE9	AT1G16610	Pool_1_Pep52	ARRGRSPPPPP[S]KGASSPSK
AT3G16310	O04326	AT3G16310	Pool_1_Pep576	Q[S]LLFQDLASPVSARRGKFS
AT1G67090	P10795	AT1G67090	Pool_1_Pep591	REHGNSPGYYDGRYW[T]MWKL
AT5G55860	Q9LVQ4	AT5G55860	Pool_1_Pep678	SKKVLMPNL[S]GIFNRKKNQV
AT1G54270; AT3G13920; AT1G72730	F4HV96; F4JEL5; Q9CAI7	AT1G54270; AT3G13920; AT1G72730	Pool_1_Pep868	DVIQQAQSGTGK[T]ATFCSGV
AT2G41900	P93755	AT2G41900	Pool_1_Pep904	DSALA[S]AVFSPTHKSAVFNQ
AT3G05200	Q8RXX9	AT3G05200	Pool_1_Pep945	WKLNR[T]NSLLVLPRGGSSRR
AT2G22560	F4IJK1	AT2G22560	Pool_2_Pep122	LQRAASNAYSWWWA[S]HIRTK
AT4G26130	Q9SZI4	AT4G26130	Pool_2_Pep149; Pool_1_Pep412	LLQRVK[S]IKLPSLYRSDPDP; LLQRVK[S]INMPYFKFPQHNS
AT1G42550	Q9C8E6	AT1G42550	Pool_2_Pep155	SSKPKNFAN[S]FGRKQSKTSF
AT3G45980	O23629	AT3G45980	Pool_2_Pep366	RYNKKP[T]ITSREIQTAVRLV
AT4G13420	Q9M7K4	AT4G13420	Pool_2_Pep446	PD[S]FIIEAGQTPTNTGRRSL
AT2G39970	O04200	AT2G39970	Pool_2_Pep540	MQFMLYE[T]MLTKLKKKRALK
AT2G35350	O82302	AT2G35350	Pool_2_Pep639	SNRFISPFPSDRFVSP[T]ASF
AT4G29810	Q9S7U9	AT4G29810	Pool_2_Pep665	KSVKAIPDSYL[S]AIFRQVLQ
AT5G47070	Q9LTC0	AT5G47070	Pool_2_Pep74	SE[T]SSFNLQTPRSLPSPRSI
AT4G17140	F4JNE2	AT4G17140	Pool_2_Pep767	AFGV[S]GVVTKPVESARENGI
AT2G29210	Q8L7W3	AT2G29210	Pool_2_Pep912	ANLSCDSKD[T]IRHQIKDKNR
AT3G01060	F4IYD7	AT3G01060	Pool_2_Pep973	ARMSQKLIVSPIVK[T]LVFSK
AT4G02030	Q0WQ75	AT4G02030	Pool_2_Pep984	ARSNSQRARSQLFE[T]HLAKL
AT4G20980; AT5G44320	P56820; Q9FKV6	AT4G20980; AT5G44320	Pool_3_Pep281	DLNNQRSFL[T]LNALNEFDPK
AT1G64790	A0A1P8AT97	AT1G64790	Pool_3_Pep327	DPLLRSPIV[S]AAAFENLVKL
AT5G04550	Q9LZ71	AT5G04550	Pool_3_Pep889	FIGRSHSV[S]TILTPVSHKSE
AT3G07330	Q9SRT3	AT3G07330	Pool_3_Pep896	FKFDSSYEWVV[T]KKLGRSSE
AT1G31970	Q9C551	AT1G31970	Pool_4_Pep120	GIAKTGSGK[T]LAFGIPAIMH
AT3G14270	Q9LUM0	AT3G14270	Pool_4_Pep161	GKKVVK[T]LMYFEHCPKPLGF
AT1G51160	Q9SYB8	AT1G51160	Pool_4_Pep208	GLLF[S]LKSLTAKMDPVNADK
AT4G32300	Q8RWZ5	AT4G32300	Pool_4_Pep396	GVVTSSSLLGN[S]WRFFDQKQ
AT4G05440	Q9M0V1	AT4G05440	Pool_4_Pep518	ICQREV[T]TFYPVLLNEKDLL
AT1G47900	F4HV50	AT1G47900	Pool_4_Pep561	IFVLGKQLK[S]FRPQPEQMRS
AT4G24290	Q9STW5	AT4G24290	Pool_4_Pep65	GFAPKSGLISTLI[S]HHFTAA; GFAPKSGLI[S]TLISHHFTAA
AT5G27410	A0A1P8BAB8	AT5G27410	Pool_4_Pep800	KEAIFRTLITNGMFDN[T]HIR
AT5G20320	F4K482	AT5G20320	Pool_4_Pep856	KGLSKDIG[S]SLSLLPSIMHR
AT1G69420	Q9C533	AT1G69420	Pool_4_Pep913	KKKPQPVKISPW[T]LARLNAE
AT2G17220	Q9SII6	AT2G17220	Pool_4_Pep954	KLGPSASQSHI[T]TRVMGTHG
AT2G26300	P18064	AT2G26300	Pool_4_Pep960	KLLLLGAGESGK[S]TIFKQIK
AT3G14910	Q9LKB3	AT3G14910	Pool_5_Pep111	K[T]QSFARASSLTCIKDYPRK
AT2G41705	Q8RYE2	AT2G41705	Pool_5_Pep294	LGKDSQNLRWVPFG[T]LIANV
AT1G50920	Q9C6I8	AT1G50920	Pool_5_Pep367	LKRITP[S]LAYLEQIRQHMAR
AT1G75640	Q9LR04	AT1G75640	Pool_5_Pep370	LKSLSVLNISGCGL[T]GRIPV
AT5G49770	Q9LT96	AT5G49770	Pool_5_Pep385	LLDT[T]IIQNSGNLKGFEKYV; LLD[T]TIIQNSGNLKGFEKYV
AT1G16900	Q9FZ49	AT1G16900	Pool_5_Pep395	LLGV[S]LLVDYYYYKRWTSSV
AT5G46570	Q9LS26	AT5G46570	Pool_5_Pep458	LPKN[T]VILPTMLSPLGKACA
AT4G20930	Q9SUC0	AT4G20930	Pool_5_Pep625	MAIRRAQ[T]LLCLSKFKTNFV
AT1G28440	Q9SGP2	AT1G28440	Pool_5_Pep676	MERSKW[T]LMSFHKLGFSEHE
AT2G37040	P35510	AT2G37040	Pool_5_Pep752	MNKGTDSYGV[T]TGFGATSHR
AT3G10980	Q8W4N1	AT3G10980	Pool_5_Pep867	NGLF[T]LMCLYQHPKRFYHLV
AT3G58730	Q9XGM1	AT3G58730	Pool_5_Pep9	KPKLEN[T]ISYIKGELDELER
AT3G26600	Q38957	AT3G26600	Pool_5_Pep92	KSSK[S]NVYRDIGGSGSRTGN
AT5G45300	A0A1P8BBC1	AT5G45300	Pool_5_Pep969	NRDGY[S]LVFETLKKYSVTVK
AT1G71010	Q9SSJ8	AT1G71010	Pool_6_Pep112	PKNASP[T]IVSPKQYKRRFRK
AT3G07790	Q9S7V6	AT3G07790	Pool_6_Pep202	PRGASPGAVTPK[S]VRSISRF
AT1G28280	B3H653	AT1G28280	Pool_6_Pep204	PRKPEILSPSILDFP[S]LVLS
AT3G27050	Q94JV2	AT3G27050	Pool_7_Pep242	SSLQS[S]GMLTKEQMVYLFDR
AT1G77760	P11832	AT1G77760	Pool_7_Pep437	TLKKSVSSPFMN[T]ASKMYSI
AT2G45310	O22141	AT2G45310	Pool_7_Pep463	TNNGI[T]VLVTGAAGFVGTHV
AT5G42750	Q9FMZ0	AT5G42750	Pool_7_Pep706	VKTKPIK[S]FSLFGLSKWRKG
AT5G26980	O65359	AT5G26980	Pool_7_Pep75	SLATDLQLL[S]MELRKKQSTY
AT5G06780	Q9FG29	AT5G06780	Pool_7_Pep786	VRHQSLDVHPSP[T]FSASRKK
AT3G11590	Q9CAW9	AT3G11590	Pool_7_Pep846	VVGKRGGSTTPVP[T]WRLMGR
AT1G71410	Q9C9H8	AT1G71410	Pool_8_Pep208	ADI[S]SIFGSSKTEPSAMKLA
AT5G46870	Q6NM69	AT5G46870	Pool_8_Pep283	KNRYVLTGATWV[T]GAFNRVS
AT3G13530; AT3G07980	Q9LJD8; Q9SFB6	AT3G13530; AT3G07980	Pool_8_Pep310	QVLVKQMA[T]SLLKALHINTI
AT2G36910	Q9ZR72	AT2G36910	Pool_8_Pep322	TH[T]QVIGMTSGSSSRVKEDD
AT1G06230	Q9LNC4	AT1G06230	Pool_8_Pep337	AG[T]KVFKNCSALLERLMKHK
AT5G44340	P24636	AT5G44340	Pool_8_Pep363	EEYPDRMMM[T]FSVFPSPKVS
AT1G23020	F4I4K7	AT1G23020	Pool_8_Pep538	IWIMMP[T]STYKKIWLKSMRA
AT1G56280	F4I522	AT1G56280	Pool_8_Pep625	RKSGTNS[T]LSLLRKELREGD
AT1G17930	Q9LMT7	AT1G17930	Pool_8_Pep816	EYMQWFN[S]ITVPKLHRDTSL
AT1G58250	F4I9T6	AT1G58250	Pool_8_Pep885	KLSSLESLISRH[S]LKVPVRA
aMore than one accession number per row represents a single phosphopeptide being mapped to multiple proteins. b More than one phosphopeptide per row represents different phosphorylation sites or peptide sequences.

## Sheet: Phospho site_in vivo
Supplemental Table S7B. Phosphorylation site overlap among in vivo phosphoproteomics dataset and 177 phosphopeptide candidates ranked based on score.
Phosphorylation site alignment details#
>Q9SUC0_AT4G20930_vs_AT4G20930_Pool_5_Pep625
MAIRRAQTLLCLSKFKTNFVSGS
*
||||||||||||||||||||
*
MAIRRAQTLLCLSKFKTNFV---
Score=39.30
>Q38957_AT3G26600_vs_AT3G26600_Pool_5_Pep92
KDPSSKLYRPLKSSKSNVYRDIGGSGSRTGN
*
||||||||||||||||||||
*
-----------KSSKSNVYRDIGGSGSRTGN
Score=38.50
>Q9LTC0_AT5G47070_vs_AT5G47070_Pool_2_Pep74
LQNSAPELTNRSETSSFNLQTPRSLPSPRSI
*
||||||||||||||||||||
*
-----------SETSSFNLQTPRSLPSPRSI
Score=38.50
>Q9S7V6_AT3G07790_vs_AT3G07790_Pool_6_Pep202
ESLRASYRGASPRGASPGAVTPKSVRSISRF
*
||||||||||||||||||||
*
-----------PRGASPGAVTPKSVRSISRF
Score=38.50
>Q9SII6_AT2G17220_vs_AT2G17220_Pool_4_Pep954
YNAKISDFGLAKLGPSASQSHITTRVMGTHG
*
||||||||||||||||||||
*
-----------KLGPSASQSHITTRVMGTHG
Score=38.50
>Q9ZR72_AT2G36910_vs_AT2G36910_Pool_8_Pep322
IQLQRFTHTQVIGMTSGSSSRVKEDDA
*
||||||||||||||||||||
*
------THTQVIGMTSGSSSRVKEDD-
Score=38.50
>Q9C8E6_AT1G42550_vs_AT1G42550_Pool_2_Pep155
SSKPKNFANSFGRKQSKTSFSVPSPKMTSRS
*
||||||||||||||||||||
*
SSKPKNFANSFGRKQSKTSF-----------
Score=38.50
>F4I522_AT1G56280_vs_AT1G56280_Pool_8_Pep625
FTMGRKRKSRKSGTNSTLSLLRKELREGDLQ
*
||||||||||||||||||||
*
---------RKSGTNSTLSLLRKELREGD--
Score=38.10
>P10795_AT1G67090_vs_AT1G67090_Pool_1_Pep591
EFELEHGFVYREHGNSPGYYDGRYWTMWKLP
*
||||||||||||||||||||
*
----------REHGNSPGYYDGRYWTMWKL-
Score=38.10
>P11832_AT1G77760_vs_AT1G77760_Pool_7_Pep437
LEISSESNNTLKKSVSSPFMNTASKMYSISE
*
||||||||||||||||||||
*
---------TLKKSVSSPFMNTASKMYSI--
Score=38.10
>Q8RXX9_AT3G05200_vs_AT3G05200_Pool_1_Pep945
EDVRKRIMKDWKLNRTNSLLVLPRGGSSRRG
*
||||||||||||||||||||
*
----------WKLNRTNSLLVLPRGGSSRR-
Score=38.10
>Q9LF98_AT3G52930_vs_AT3G52930_Pool_1_Pep237
LAADESTGTIGKRLASINVENVETNRRNLRE
*
||||||||||||||||||||
*
----------GKRLASINVENVETNRRNLR-
Score=38.10
>Q9LZ71_AT5G04550_vs_AT5G04550_Pool_3_Pep889
SDVSSADSDFIGRSHSVSTILTPVSHKSESS
*
||||||||||||||||||||
*
---------FIGRSHSVSTILTPVSHKSE--
Score=38.10
>Q9SEE9_AT1G16610_vs_AT1G16610_Pool_1_Pep52
PRRGKSPAGPARRGRSPPPPPSKGASSPSKK
*
||||||||||||||||||| |
*
----------ARRGRSPPPPPSKGASSPS-K
Score=38.10
>Q9SII6_AT2G17220_vs_AT2G17220_Pool_4_Pep954
AKISDFGLAKLGPSASQSHITTRVMGTHGYA
*
||||||||||||||||||||
*
---------KLGPSASQSHITTRVMGTHG--
Score=38.10
>Q9LTB8_AT5G47100_vs_AT5G47100_Pool_1_Pep426
SLLKIMTLPYLRDITTTFPSFVFNSEVDEIA
*
||||||||||||||||||||
*
----------LRDITTTFPSFVFNSEVDEI-
Score=38.10
>B3H4I6_AT3G53520_vs_AT3G53520_Pool_1_Pep311
KRDEETIPMSQSSPYSPKTLKHPRSLPRSLH
*
||||||||||||||||||||
*
------IPMSQSSPYSPKTLKHPRSL-----
Score=38.10
>F4JEL5_AT3G13920_vs_AT3G13920_Pool_1_Pep868
PFCKGLDVIQQAQSGTGKTATFCSGVLQQLD
*
||||||||||||||||||||
*
------DVIQQAQSGTGKTATFCSGV-----
Score=38.10
>Q0WQ75_AT4G02030_vs_AT4G02030_Pool_2_Pep984
LHNDKMARSNSQRARSQLFETHLAKLFKQKV
*
||||||||||||||||||||
*
------ARSNSQRARSQLFETHLAKL-----
Score=38.10
>O48844_AT2G32730_vs_AT2G32730_Pool_1_Pep349
VPTANTAVKLPTAVLSTSVKAKARAKKEAEQ
*
||||||||||||||||||||
*
--------KLPTAVLSTSVKAKARAKKE---
Score=38.10
>O48844_AT2G32730_vs_AT2G32730_Pool_1_Pep349
TANTAVKLPTAVLSTSVKAKARAKKEAEQKA
*
||||||||||||||||||||
*
------KLPTAVLSTSVKAKARAKKE-----
Score=38.10
>O48844_AT2G32730_vs_AT2G32730_Pool_1_Pep349
PTANTAVKLPTAVLSTSVKAKARAKKEAEQK
*
||||||||||||||||||||
*
-------KLPTAVLSTSVKAKARAKKE----
Score=38.10
>P93755_AT2G41900_vs_AT2G41900_Pool_1_Pep904
SSPRFTDSALASAVFSPTHKSAVFNQFQQQQ
*
||||||||||||||||||| |
*
------DSALASAVFSPTHKSAVFN-----Q
Score=38.10
>Q8RXX9_AT3G05200_vs_AT3G05200_Pool_1_Pep945
VRKRIMKDWKLNRTNSLLVLPRGGSSRRGKP
*
||||||||||||||||||||
*
--------WKLNRTNSLLVLPRGGSSRR---
Score=38.10
>Q9C8E6_AT1G42550_vs_AT1G42550_Pool_2_Pep155
EFGMKPSSKPKNFANSFGRKQSKTSFSVPSP
*
||||||||||||||||||||
*
------SSKPKNFANSFGRKQSKTSF-----
Score=38.10
>Q9C9H8_AT1G71410_vs_AT1G71410_Pool_8_Pep208
SYNNQKPADISSIFGSSKTEPSAMKLAPPPS
*
||||||||||||||||||||
*
-------ADISSIFGSSKTEPSAMKLA----
Score=38.10
>Q9C9H8_AT1G71410_vs_AT1G71410_Pool_8_Pep208
YNNQKPADISSIFGSSKTEPSAMKLAPPPSI
*
||||||||||||||||||||
*
------ADISSIFGSSKTEPSAMKLA-----
Score=38.10
>Q9CAW9_AT3G11590_vs_AT3G11590_Pool_7_Pep846
YRFKRAIVVGKRGGSTTPVPTWRLMGRSPSP
*
||||||||||||||||||||
*
-------VVGKRGGSTTPVPTWRLMGR----
Score=38.10
>Q9CAW9_AT3G11590_vs_AT3G11590_Pool_7_Pep846
RFKRAIVVGKRGGSTTPVPTWRLMGRSPSPR
*
||||||||||||||||||| |
*
------VVGKRGGSTTPVPTWRLMG-----R
Score=38.10
>Q9LM33_AT1G18150_vs_AT1G18150_Pool_1_Pep49
LARVSFNDAPTAIFWTDYVATRWYRAPELCG
*
||||||||||||||||||||
*
--------APTAIFWTDYVATRWYRAPE---
Score=38.10
>Q9LM33_AT1G18150_vs_AT1G18150_Pool_1_Pep49
RVSFNDAPTAIFWTDYVATRWYRAPELCGSF
*
||||||||||||||||||||
*
------APTAIFWTDYVATRWYRAPE-----
Score=38.10
>Q9LT96_AT5G49770_vs_AT5G49770_Pool_5_Pep385
LYDLQELLDTTIIQNSGNLKGFEKYVDVALQ
*
||||||||||||||||||||
*
------LLDTTIIQNSGNLKGFEKYV-----
Score=38.10
>Q9LT96_AT5G49770_vs_AT5G49770_Pool_5_Pep385
LYDLQELLDTTIIQNSGNLKGFEKYVDVALQ
*
||||||||||||||||||||
*
------LLDTTIIQNSGNLKGFEKYV-----
Score=38.10
>Q9LTC0_AT5G47070_vs_AT5G47070_Pool_2_Pep74
PELTNRSETSSFNLQTPRSLPSPRSIKDLYT
*
||||||||||||||||||||
*
------SETSSFNLQTPRSLPSPRSI-----
Score=38.10
>Q9LVQ4_AT5G55860_vs_AT5G55860_Pool_1_Pep678
TKTSVVSKKVLMPNLSGIFNRKKNQVEWGSP
*
||||||||||||||||||||
*
------SKKVLMPNLSGIFNRKKNQV-----
Score=38.10
>Q9LZ71_AT5G04550_vs_AT5G04550_Pool_3_Pep889
VSSADSDFIGRSHSVSTILTPVSHKSESSGL
*
||||||||||||||||||||
*
-------FIGRSHSVSTILTPVSHKSE----
Score=38.10
>Q9M7K4_AT4G13420_vs_AT4G13420_Pool_2_Pep446
GKLYRPDSFIIEAGQTPTNTGRRSLMSWRTT
*
||||||||||||||||||||
*
-----PDSFIIEAGQTPTNTGRRSL------
Score=38.10
>Q9S7V6_AT3G07790_vs_AT3G07790_Pool_6_Pep202
SYRGASPRGASPGAVTPKSVRSISRFGKDGT
*
||||||||||||||||||||
*
------PRGASPGAVTPKSVRSISRF-----
Score=38.10
>Q9SCQ6_AT3G50700_vs_AT3G50700_Pool_1_Pep105
NLPGMPDPESEVIALSPKTLLATNRFVCEIC
*
||||||||||||||||||||
*
------DPESEVIALSPKTLLATNRF-----
Score=38.10
>Q9XGM1_AT3G58730_vs_AT3G58730_Pool_5_Pep9
NALENVVKPKLENTISYIKGELDELEREDFF
*
||||||||||||||||||||
*
-------KPKLENTISYIKGELDELER----
Score=38.10
>Q9LZ71_AT5G04550_vs_AT5G04550_Pool_3_Pep889
DSDFIGRSHSVSTILTPVSHKSESSGLPRFA
*
||||||||||||||||||||
*
---FIGRSHSVSTILTPVSHKSE--------
Score=38.10
>Q9LTC0_AT5G47070_vs_AT5G47070_Pool_2_Pep74
LLQNSAPELTNRSETSSFNLQTPRSLPSPRS-
*
|||||||||||||||||||
*
------------SETSSFNLQTPRSLPSPRSI
Score=35.90
>Q9LTC0_AT5G47070_vs_AT5G47070_Pool_2_Pep74
ELLQNSAPELTNRSETSSFNLQTPRSLPSPR--
*
||||||||||||||||||
*
-------------SETSSFNLQTPRSLPSPRSI
Score=33.70
>Q9M7K4_AT4G13420_vs_AT4G13420_Pool_2_Pep446
LNEKKKSWGKLYRPDSFIIEAGQTPTNTGRR--
*
||||||||||||||||||
*
-------------PDSFIIEAGQTPTNTGRRSL
Score=33.70
>Q9C8E6_AT1G42550_vs_AT1G42550_Pool_2_Pep155
--KPKNFANSFGRKQSKTSFSVPSPKMTSRSEA
*
||||||||||||||||||
*
SSKPKNFANSFGRKQSKTSF-------------
Score=33.70
>Q9C8E6_AT1G42550_vs_AT1G42550_Pool_2_Pep155
---PKNFANSFGRKQSKTSFSVPSPKMTSRSEAW
*
|||||||||||||||||
*
SSKPKNFANSFGRKQSKTSF--------------
Score=31.50
>B3H4I6_AT3G53520_vs_AT3G53520_Pool_1_Pep311
MKQLHKQMSSKRDEETIPMSQSSPYSPKTLK-----
*
|||||||||||||||
*
----------------IPMSQSSPYSPKTLKHPRSL
Score=27.10
>Q9S7V6_AT3G07790_vs_AT3G07790_Pool_6_Pep202
SSTVDESLRASYRGASPRGASPGAVTPKSVR-----
*
|||||||||||||||
*
----------------PRGASPGAVTPKSVRSISRF
Score=27.10
>Q9SZI4_AT4G26130_vs_AT4G26130_Pool_2_Pep149
IPEDDVTTEPRFGAPSLLQRVKSIKLPSLYR-----
*
|||||||||||||||
*
----------------LLQRVKSIKLPSLYRSDPDP
Score=27.10
>Q9C8E6_AT1G42550_vs_AT1G42550_Pool_2_Pep155
-----NFANSFGRKQSKTSFSVPSPKMTSRSEAWTP
*
|||||||||||||||
*
SSKPKNFANSFGRKQSKTSF----------------
Score=27.10
>Q9LZ71_AT5G04550_vs_AT5G04550_Pool_3_Pep889
GISYRVEASDVSSADSDFIGRSHSVSTILTP------
*
||||||||||||||
*
-----------------FIGRSHSVSTILTPVSHKSE
Score=24.90
>Q9S9N4_AT1G16010_vs_AT1G16010_Pool_1_Pep126
SNDGLSVSAPVSPVSSPPDSRRLDKSLSI-------AR
*
||||||||||| ||
*
------------------DSRRLDKSLSIARSRHDSAR
Score=22.70
>Q9SEE9_AT1G16610_vs_AT1G16610_Pool_1_Pep52
PAGRRGRSSSYSSS--PSPRRIPRKISR---SRSP-K
*
| |||| | | | | | | || |
*
-A-RRGR------SPPP-P---P---S-KGAS-SPSK
Score=21.30
>Q9LVQ4_AT5G55860_vs_AT5G55860_Pool_1_Pep678
--------LSGIFNRKKNQVEWGSPSYLPGEKPF
*
||||||||||||
*
SKKVLMPNLSGIFNRKKNQV--------------
Score=21.00
>Q8L7W3_AT2G29210_vs_AT2G29210_Pool_2_Pep912
SSKVKDSEQVEKEDNSDLDANLSCDSKDTI--------R
*
||||||||||| |
*
-------------------ANLSCDSKDTIRHQIKDKNR
Score=20.50
>Q9C8E6_AT1G42550_vs_AT1G42550_Pool_2_Pep155
--------NSFGRKQSKTSFSVPSPKMTSRSEAWTPASG
*
||||||||||||
*
SSKPKNFANSFGRKQSKTSF-------------------
Score=20.50
>Q9SEE9_AT1G16610_vs_AT1G16610_Pool_1_Pep52
PPRRRPASPSR-GRSPSSPPPRRYRSPPR--G--SP--
*
| | |||| || || | ||
*
------A---RRGRSP--PP------PP-SKGASSPSK
Score=19.90
>P93755_AT2G41900_vs_AT2G41900_Pool_1_Pep904
PPSNLEDLFSAEGSSSPRFTDSALASAVFSP---------
*
|||||||||||
*
--------------------DSALASAVFSPTHKSAVFNQ
Score=18.30
>Q9LZ71_AT5G04550_vs_AT5G04550_Pool_3_Pep889
HVFGISYRVEASDVSSADSDFIGRSHSVSTI---------
*
|||||||||||
*
--------------------FIGRSHSVSTILTPVSHKSE
Score=18.30
>Q9S7V6_AT3G07790_vs_AT3G07790_Pool_6_Pep202
MDSRPREDG-S---VEILYTPIAG-S--SPMHISGRDR-
*
|| | | | || | | || |
*
----PR--GASPGAV----TP---KSVRS---IS---RF
Score=16.90
>Q9SZI4_AT4G26130_vs_AT4G26130_Pool_1_Pep412
SSGHD--QNQARFGRPPSLIDRVKSIN---F----HLYNS
*
| |||||| | | ||
*
-----LLQ-------------RVKSINMPYFKFPQH--NS
Score=16.70
>Q9SZI4_AT4G26130_vs_AT4G26130_Pool_1_Pep412
IPEDDVTTEPRFGAPSLLQRVKSI-----KL-P---SLYR
*
|||||||| | | |
*
----------------LLQRVKSINMPYFK-FPQHNS---
Score=16.70
>Q9LZ71_AT5G04550_vs_AT5G04550_Pool_3_Pep889
KHVFGISYRVEASDVSSADSDFIGRSHSVST----------
*
||||||||||
*
---------------------FIGRSHSVSTILTPVSHKSE
Score=16.10
>Q9SEE9_AT1G16610_vs_AT1G16610_Pool_1_Pep52
DTPPRRRPASPSR-GRSPSSPPPRRYRSPPR--G------
*
| | |||| || || |
*
--------A---RRGRSP--PP------PP-SKGASSPSK
Score=15.90
>F4JNE2_AT4G17140_vs_AT4G17140_Pool_2_Pep767
----SHQYTGVIRLSPNQ-TS-PVESELRQQSARTC--G-
*
| || | ||| ||| |
*
AFGVS----GV-------VT-KPVE------SAR--ENGI
Score=15.10
>O48844_AT2G32730_vs_AT2G32730_Pool_1_Pep349
SGSGKGK---A--STEKEGDSMQVDSP---A-AVEKKAPE
*
| | || | | | | || |
*
------KLPTAVLST-----S--V---KAKARA--KK--E
Score=15.10
>B3H653_AT1G28280_vs_AT1G28280_Pool_6_Pep204
PMD--PEPRL-L-P--L-FPVTSPR-V-SVNKR
*
| || | | | || | | |
*
P--RKPE---ILSPSILDFP--S--LVLS----
Score=15.00
>Q9S7V6_AT3G07790_vs_AT3G07790_Pool_6_Pep202
-REDG-S---VEILYTPIAG-S--SPMHISGRDRDKSKR-
*
| | | | || | | || |
*
PR--GASPGAV----TP---KSVRS---IS--------RF
Score=14.70
>O48844_AT2G32730_vs_AT2G32730_Pool_1_Pep349
GK---A--STEKEGDSMQVDSP---A-AVEKKAPEPEPAF
*
| | || | | | | || |
*
-KLPTAVLST-----S--V---KAKARA--KK--E-----
Score=14.70
>Q9SEE9_AT1G16610_vs_AT1G16610_Pool_1_Pep52
VVKATFTL-----PPRQKVSSPPKPVSAAPKRD-A--P-K
*
| || || | | | | | |
*
---A----RRGRSPP------PP-P-S---K--GASSPSK
Score=14.70
>B3H4I6_AT3G53520_vs_AT3G53520_Pool_1_Pep311
MKQLHKQMSSKRDEETIPMSQSSPY-----------
*
|||||||||
*
----------------IPMSQSSPYSPKTLKHPRSL
Score=14.50
>B3H653_AT1G28280_vs_AT1G28280_Pool_6_Pep204
TPMD--PEPRL-L-P--L-FPVTSPR-V-SVNKR
*
| || | | | || | | |
*
-P--RKPE---ILSPSILDFP--S--LVLS----
Score=14.50
>Q9S9N4_AT1G16010_vs_AT1G16010_Pool_1_Pep126
DQSLLGYR----SNDGLSVS-APV-SPVSSPP--DS-RRL
*
| | | | | | | | || |
*
D-S----RRLDKS---L--SIA--RS------RHDSAR--
Score=14.30
>Q9ZR72_AT2G36910_vs_AT2G36910_Pool_8_Pep322
S----VSSPI-MTRNSSYGRSPYSRRLS----DFSTSDFS
*
| | || | | | | | | |
*
-THTQV---IGMT---S-G-S--S---SRVKED----D--
Score=14.30
>Q9S9N4_AT1G16010_vs_AT1G16010_Pool_1_Pep126
YGDQSLLGYR----SNDGLSVS-APV-SPVSSPP--DS-R
*
| | | | | | | | || |
*
--D-S----RRLDKS---L--SIA--RS------RHDSAR
Score=14.30
>F4HV50_AT1G47900_vs_AT1G47900_Pool_4_Pep561
-----------RPQPEQMRSPQTRNESYSEEEELGTTTTSVP
*
|||||||||
*
IFVLGKQLKSFRPQPEQMRS----------------------
Score=13.90
>Q9S9N4_AT1G16010_vs_AT1G16010_Pool_1_Pep126
LGYRSNDGLSVSAPVSPVSSPPDSRRLDKSL-----------
*
|||||||||
*
----------------------DSRRLDKSLSIARSRHDSAR
Score=13.90
>P18064_AT2G26300_vs_AT2G26300_Pool_4_Pep960
---LLHDGTKEFAQN-ETDSA-KYMLSSES-IA---IGEK
*
|| | | | | | | | | |
*
KLLLL--G----A--GE--S-GK------STI-FKQI--K
Score=13.90
>F4IYD7_AT3G01060_vs_AT3G01060_Pool_2_Pep973
--------VNREFNSP-VMVSASSTSKTVLTDDVDGDQ-SK
*
| || | || | | ||
*
ARMSQKLIV-----SPIV--------KT-L---V----FSK
Score=13.70
>Q9SZI4_AT4G26130_vs_AT4G26130_Pool_2_Pep149
FINKFKQQLKLQR-----LD-SFLRYREMLKN---D-
*
| ||| | | | || |
*
--------L-LQRVKSIKL-PS-L-YR-----SDPDP
Score=13.30
>F4JNE2_AT4G17140_vs_AT4G17140_Pool_2_Pep767
----SSHQYTGVIRLSPNQ-TS-PVESELRQQSARTC----
*
| || | ||| |||
*
AFGVS-----GV-------VT-KPVE------SAR--ENGI
Score=13.30
>O04326_AT3G16310_vs_AT3G16310_Pool_1_Pep576
R-SD--FSPESGIA-DYS-ASPD--AKSDRRTP--FQSSG
*
| | | ||| | || | |
*
-QS-LLF-------QD--LASP-VSA---RR--GKF--S-
Score=13.10
>A0A1P8AT97_AT1G64790_vs_AT1G64790_Pool_3_Pep327
S--LLF--PI-----FENYLN-KEASDEEEYDLVREGVVIF
*
|| || ||| | | |
*
-DPLL-RSPIVSAAAFEN-L-VK---------L--------
Score=12.90
>Q9LJD8_AT3G13530_vs_AT3G13530_Pool_8_Pep310
PL--L------SLLDKEPPSRHYSGQ-LDYVKHI-TGIERH
*
| ||| | | || | |
*
--QVLVKQMATSLL-K----------AL----HINT-I---
Score=12.90
>Q9LM33_AT1G18150_vs_AT1G18150_Pool_1_Pep49
RERVPAPNGETAEESS----D-VE--R--RAAAAVASTL-E
*
|| || | | | || |
*
-----AP---TA----IFWTDYV-ATRWYRA--------PE
Score=12.90
>F4I9T6_AT1G58250_vs_AT1G58250_Pool_8_Pep885
VILNFDEDSFPKSKQ-SSA--SL--R-SDE----VRTSATA
*
| || || | | || |
*
-------------K-LSS-LESLISRHS--LKVPVR----A
Score=12.90
>F4I9T6_AT1G58250_vs_AT1G58250_Pool_8_Pep885
ILNFDEDSFPKSKQ-SSA--SL--R-SDE----VRTSATAA
*
| || || | | || |
*
------------K-LSS-LESLISRHS--LKVPVR-----A
Score=12.90
>Q9SFB6_AT3G07980_vs_AT3G07980_Pool_8_Pep310
Q-LDYVKHI--AGIERHE-SRLPLLYASDEKK-----TNG-
*
| | || | | || | |
*
QVL--VK--QMA------TS---LL------KALHINT--I
Score=12.50
>Q8S8M5_AT2G46225_vs_AT2G46225_Pool_1_Pep302
ISRL-QPSDAPAS---KS-LSWHLGSET----KSTL-KGTS
*
| | || || || | |
*
I---IQ---AP--VRTKSVLS-------AFFVK---QK---
Score=12.50
>Q9CAI7_AT1G72730_vs_AT1G72730_Pool_1_Pep868
GDYLGVK---AQACV-G-G-TSVREDQRVLQ----SGVHVV
*
| | || | | | || |
*
-D---V-IQQAQ---SGTGKT----------ATFCSG---V
Score=12.50
>Q9CAI7_AT1G72730_vs_AT1G72730_Pool_1_Pep868
LGDYLGVK---AQACV-G-G-TSVREDQRVLQ----SGVHV
*
| | || | | | || |
*
--D---V-IQQAQ---SGTGKT----------ATFCSG--V
Score=12.50
>F4I9T6_AT1G58250_vs_AT1G58250_Pool_8_Pep885
NFDEDSFPKSKQ-SSA--SL--R-SDE----VRTSATAASS
*
| || || | | || |
*
----------K-LSS-LESLISRHS--LKVPVR--A-----
Score=12.50
>Q9ZR72_AT2G36910_vs_AT2G36910_Pool_8_Pep322
SSARNS----VSSPI-MTRNSSYGRSPYSRRLS-----DFS
*
| | || | | | | | |
*
------THTQV---IGMT---S-G-S--S---SRVKEDD--
Score=12.50
>Q9ZR72_AT2G36910_vs_AT2G36910_Pool_8_Pep322
SARNS----VSSPI-MTRNSSYGRSPYSRRLS-----DFST
*
| | || | | | | | |
*
-----THTQV---IGMT---S-G-S--S---SRVKEDD---
Score=12.50
>F4IYD7_AT3G01060_vs_AT3G01060_Pool_2_Pep973
N-REFN-------SP-VMVSASSTSKTVLTDDVDGDQ-SKR
*
| || | || | | ||
*
-AR---MSQKLIVSPIV--------KT-L---V----FSK-
Score=12.50
>Q9S7U9_AT4G29810_vs_AT4G29810_Pool_2_Pep665
KDGVRIISQLEPEVLSPIK--PADDQLS-LSD------LD-
*
| | | | | | | || |
*
K------S-----V----KAIP-D---SYLS-AIFRQVL-Q
Score=12.50
>B3H4I6_AT3G53520_vs_AT3G53520_Pool_1_Pep311
MKQLHKQMSSKRDEETIPMSQSSP------------
*
||||||||
*
----------------IPMSQSSPYSPKTLKHPRSL
Score=12.40
>P93755_AT2G41900_vs_AT2G41900_Pool_1_Pep904
QPDWGMSSEALGKLR-S---SSSFDGDEPDV---SW-V--Q
*
| | || | | | | | |
*
--D----S-AL----ASAVFS-------P--THKS-AVFNQ
Score=12.10
>P93755_AT2G41900_vs_AT2G41900_Pool_1_Pep904
DWGMSSEALGKLR-S---SSSFDGDEPDV---SW-V--QSL
*
| | || | | | | | |
*
D----S-AL----ASAVFS-------P--THKS-AVFNQ--
Score=12.10
>Q9S7U9_AT4G29810_vs_AT4G29810_Pool_2_Pep665
F-SNNL-KLAIPVAGEQ----S-ITKF---LTQSGTFKDGD
*
| | ||| | | | | |
*
-KS---VK-AIP-----DSYLSAI--FRQVL-Q--------
Score=12.10
>Q9CAW9_AT3G11590_vs_AT3G11590_Pool_7_Pep846
ENLLLL--GKIRKRGCS-S----PTSSTSSI--LRE-GYRF
*
| ||| | || | | |
*
------VVG---KRG--GSTTPVPT------WRL--MG-R-
Score=12.10
>Q9LKB3_AT3G14910_vs_AT3G14910_Pool_5_Pep111
AILSKVVPA----A-AS--T-IASFSKLIWRSNDQS-PKR-
*
| | || | | | | | |
*
----K----TQSFARASSLTCI----K------D--YP-RK
Score=12.10
>Q9LZ71_AT5G04550_vs_AT5G04550_Pool_3_Pep889
SRTKHVFGI--SYRVEA-SDVSSADSDF-IGR----SH-S-
*
| | | | || | || |
*
------F-IGRS-----HS-VS------TI--LTPVSHKSE
Score=12.10
>Q9S7V6_AT3G07790_vs_AT3G07790_Pool_6_Pep202
ED--G-S---VEILYTPIAG-S--SPMHISGRDRDKSKRY-
*
| | | || | | || |
*
--PRGASPGAV----TP---KSVRS---IS--------R-F
Score=12.10
>Q9SSJ8_AT1G71010_vs_AT1G71010_Pool_6_Pep112
V--N-SSLRRLARP-IRVQSFDSAI------RFQERIQKGL
*
| | | | | | || | |
*
-PKNAS-------PTI-V-S-----PKQYKRRF--R--K--
Score=12.10
>P93755_AT2G41900_vs_AT2G41900_Pool_1_Pep904
PDWGMSSEALGKLR-S---SSSFDGDEPDV---SW-V--QS
*
| | || | | | | | |
*
-D----S-AL----ASAVFS-------P--THKS-AVFNQ-
Score=11.70
>P93755_AT2G41900_vs_AT2G41900_Pool_1_Pep904
Q-SM-LSPINT-S--FSSP--KS-VDHSLFSGGGRMSPR--
*
| | | | || || | |
*
-DS-AL-----ASAVF-SPTHKSAV----F---------NQ
Score=11.70
>P93755_AT2G41900_vs_AT2G41900_Pool_1_Pep904
PKSVDHS-LF-SGGGRMSPRN-VVEPI-SPM---SARV---
*
| | | | | || || |
*
----D-SAL-AS---------AV----FSP-THKSA-VFNQ
Score=11.70
>Q9LTC0_AT5G47070_vs_AT5G47070_Pool_2_Pep74
DNNKNKRKGKELLQNSAPELTNRSETSSFNL------------
*
||||||||
*
-----------------------SETSSFNLQTPRSLPSPRSI
Score=11.70
>Q9S7V6_AT3G07790_vs_AT3G07790_Pool_6_Pep202
-RFHGKTMD-SRPREDGS-VEILYTP-----IAGSSPMH--
*
| | | | | | || | |
*
PR--G----AS-P---G-AV----TPKSVRSI--S----RF
Score=11.70
>Q9LZ71_AT5G04550_vs_AT5G04550_Pool_3_Pep889
FASGPL-GRFTGPASG-SAATR-STKMSDF-L---SG--S-
*
| || | | || | | |
*
F-----IGR-----S-HS----VST-----ILTPVS-HKSE
Score=11.70
>F4I9T6_AT1G58250_vs_AT1G58250_Pool_8_Pep885
DDPK-SVNYGSQGGRV--SF--S--SLADGT--P-RTASIL
*
| | | | | || | | |
*
---KLS----S-----LES-LISRHSL----KVPVR-A---
Score=11.70
>Q9LJD8_AT3G13530_vs_AT3G13530_Pool_8_Pep310
RATIAQ---KQMEGE-TGHSNDGGDLFRLMMGVLK-------
*
| ||| | | | ||
*
-----QVLVKQM---AT--S-----L-------LKALHINTI
Score=11.50
>Q9SFB6_AT3G07980_vs_AT3G07980_Pool_8_Pep310
RARIAQ---KQMEGE-TGHSQDGGDLFRLMMGVLK-------
*
| ||| | | | ||
*
-----QVLVKQM---AT--S-----L-------LKALHINTI
Score=11.50
>Q9CAW9_AT3G11590_vs_AT3G11590_Pool_7_Pep846
----RDPINSG-SFMDIETRSRVET--PT----GSTVGVKTR
*
| | | | | || | |
*
VVGKR-----GGS-----T-----TPVPTWRLMG-------R
Score=11.50
>Q9SZI4_AT4G26130_vs_AT4G26130_Pool_2_Pep149
SSGHD--QNQARFGRPPSLIDRVKSINFH----LYN-S----
*
| ||||| || |
*
-----LLQ-------------RVKSI---KLPSLY-RSDPDP
Score=11.50
>A0A1P8BAB8_AT5G27410_vs_AT5G27410_Pool_4_Pep800
---I-R-LSLTRGKKV-TS-GMSPAF-NRYGCTL-IVLAE-
*
| | | | || | | | |
*
KEAIFRTL--------IT-NGM---FDN----T-HI----R
Score=11.30
>Q9LZ71_AT5G04550_vs_AT5G04550_Pool_3_Pep889
MSDFLS-G-SL-SAE-S----PKSGPLVAEK-HKRFKFYS-
*
| | | | | | | || |
*
---F--IGRS-HS--VSTILTP-----V---SHK-----SE
Score=11.30
>A0A1P8BAB8_AT5G27410_vs_AT5G27410_Pool_4_Pep800
DNTH---I-R-LSLTRGKKV-TS-GMSPAF-NRYGCTL-I-
*
| | | | || | | | |
*
----KEAIFRTL--------IT-NGM---FDN----T-HIR
Score=11.30
>O48844_AT2G32730_vs_AT2G32730_Pool_1_Pep349
AEKTSGPEK-P--VNE-SG-SG-KG-KASTE---KEGDSMQ
*
| | | | | | || ||
*
--------KLPTAV--LS-TS-VK-AKA---RAKKE-----
Score=11.30
>Q9S7V6_AT3G07790_vs_AT3G07790_Pool_6_Pep202
SPGHSPRQIS--SPSPSSYSDDTLRS---TP---RSSS-S--
*
|| || || | | |
*
-----PR---GASP------------GAVTPKSVR--SISRF
Score=11.10
>Q9CAW9_AT3G11590_vs_AT3G11590_Pool_7_Pep846
------GSFMDIETRSRVETPTGSTVGVK-T-RLKDCSN---
*
|| | || | | ||
*
VVGKRGGS-----T-----TP------V-PTWRL-----MGR
Score=11.10
>Q9LJD8_AT3G13530_vs_AT3G13530_Pool_8_Pep310
PQDVSDFHGKSERGETPENLVTE----TSEAR--K----NT-
*
| | || || | ||
*
-Q-V---------------LV--KQMATS---LLKALHINTI
Score=11.10
>Q9S7V6_AT3G07790_vs_AT3G07790_Pool_6_Pep202
LSPGHSPRQIS--SPSPSSYSDDTLRS---TP---RSS-S--
*
|| || || | | |
*
------PR---GASP------------GAVTPKSVR-SISRF
Score=11.10
>F4IYD7_AT3G01060_vs_AT3G01060_Pool_2_Pep973
EFN---------SP-VMVSASSTSKTVLTDDVDGDQ-SKRFY
*
|| | || | | ||
*
---ARMSQKLIVSPIV--------KT-L---V----FSK---
Score=11.10
>A0A1P8BAB8_AT5G27410_vs_AT5G27410_Pool_4_Pep800
NTH---I-R-LSLTRGKKV-TS-GMSPAF-NRYGCTL-IV-
*
| | | | || | | | |
*
---KEAIFRTL--------IT-NGM---FDN----T-HI-R
Score=10.90
>P93755_AT2G41900_vs_AT2G41900_Pool_1_Pep904
NT-S------FSSP--KS-VDHSLFSGGGRMSPRNVVEPIS-
*
| | || || | | |
*
--DSALASAVF-SPTHKSAV----F---------N------Q
Score=10.70
>Q9LM33_AT1G18150_vs_AT1G18150_Pool_1_Pep49
PRERVPAPNGETAEESS----D-VE--R--RAAAAVASTL--
*
|| || | | | ||
*
------AP---TA----IFWTDYV-ATRWYRA--------PE
Score=10.70
>Q9SFB6_AT3G07980_vs_AT3G07980_Pool_8_Pep310
PL--L------SLLEKEPPSRKISGQ-LDYVKHIAG--IERH
*
| ||| | | || |
*
--QVLVKQMATSLL-K----------AL----HI--NTI---
Score=10.70
>A0A1P8BBC1_AT5G45300_vs_AT5G45300_Pool_5_Pep969
-RQ---SQQPNHV-VQFPTRSIESPLSSSTLKNCA------K
*
| | | | | ||| |
*
NR-DGYS------LV-F-----E------TLK---KYSVTVK
Score=10.70
>P18064_AT2G26300_vs_AT2G26300_Pool_4_Pep960
VP-LNVC------EWFRDYQPVSSGKQE--IEHAYEFVK--K
*
| | ||| | | | |
*
--KL---LLLGAGE---------SGK--STI-----F-KQIK
Score=10.70
>Q9CAW9_AT3G11590_vs_AT3G11590_Pool_7_Pep846
NS------GSFMDIETRSRVETPTGSTVGVK-T-RLKDC---
*
|| | || | | ||
*
--VVGKRGGS-----T-----TP------V-PTWRL---MGR
Score=10.70
>Q9FMZ0_AT5G42750_vs_AT5G42750_Pool_7_Pep706
-KRGNGTQFWNRRQTSSY----SFSSSLMGPN-GN-SK----
*
| | || || | ||
*
VK----T-----------KPIKSF--SL----FG-LSKWRKG
Score=10.70
>P93755_AT2G41900_vs_AT2G41900_Pool_1_Pep904
L-SSRE-LRTN-SSPI-VG-SPVNNNTWSS-KWGSS---N-
*
| | | | || | | | |
*
-DS---AL---AS---AV-FSP----T---HK---SAVFNQ
Score=10.50
>F4HV96_AT1G54270_vs_AT1G54270_Pool_1_Pep868
GDY--Q------GVKVH-A--CVGGTSVREDQRILQAGVHVV
*
| | | | | | | | |
*
-D-VIQQAQSGTG-K--TATFC----S----------G---V
Score=10.30
>F4HV96_AT1G54270_vs_AT1G54270_Pool_1_Pep868
LGDY--Q------GVKVH-A--CVGGTSVREDQRILQAGVHV
*
| | | | | | | | |
*
--D-VIQQAQSGTG-K--TATFC----S----------G--V
Score=10.30
>F4JEL5_AT3G13920_vs_AT3G13920_Pool_1_Pep868
GDYLGVKVH---ACV--G-G-T----SVREDQRILQAGVHVV
*
| | | | | | | | |
*
-D-----V-IQQA--QSGTGKTATFCS----------G---V
Score=10.30
>F4JEL5_AT3G13920_vs_AT3G13920_Pool_1_Pep868
LGDYLGVKVH---ACV--G-G-T----SVREDQRILQAGVHV
*
| | | | | | | | |
*
--D-----V-IQQA--QSGTGKTATFCS----------G--V
Score=10.30
>F4JNE2_AT4G17140_vs_AT4G17140_Pool_2_Pep767
APQQD---SER----KEDPVSQSPSTTTE--RSTEM--IIEF
*
| | | || | | | |
*
A----FGVS--GVVTK--PV--------ESAR--E-NGI---
Score=10.30
>O82302_AT2G35350_vs_AT2G35350_Pool_2_Pep639
-----SGPLDP-PAGEIS-RSNSAGVHF-S--APLGGVYSK-
*
| | | | | | | | |
*
SNRFIS----PFP----SDR-------FVSPTA------S-F
Score=10.30
>P93755_AT2G41900_vs_AT2G41900_Pool_1_Pep904
EELRP---LYASTGSAVP-SPR---S---NADYAAALSLLP-
*
| | ||| || | |
*
-----DSAL-A---SAV-FSP-THKSAVFN-----------Q
Score=10.30
>Q9LVQ4_AT5G55860_vs_AT5G55860_Pool_1_Pep678
EIES--VAGDLHLK---LS----RSKSELE--QCVTEESKAK
*
| | | || | | | |
*
---SKKV-----L-MPNLSGIFNR-K----KNQ-V-------
Score=10.30
>Q9LVQ4_AT5G55860_vs_AT5G55860_Pool_1_Pep678
ES--VAGDLHLK---LS----RSKSELE--QCVTEESKAKAA
*
| | | || | | | |
*
-SKKV-----L-MPNLSGIFNR-K----KNQ-V---------
Score=10.30
>Q9S7V6_AT3G07790_vs_AT3G07790_Pool_6_Pep202
MFLSPGHSPRQIS--SPS----P-SSYSDDTL-RSTPR-S--
*
|| || | | || |
*
--------PR---GASP-GAVTPKS-------VRS---ISRF
Score=10.30
>Q9SFB6_AT3G07980_vs_AT3G07980_Pool_8_Pep310
ATK--LVGKEYSIQ---SSHSFSQKGEDGLR-KAVK----T-
*
|| | | | | || |
*
---QVLV-K----QMATS-----------L-LKA--LHINTI
Score=10.30
>Q9XGM1_AT3G58730_vs_AT3G58730_Pool_5_Pep9
T----EN----IAGVK--LPKFDHFSEGETKNDLTGLA-RGG
*
|| | | | | | | |
*
-KPKLENTISYI---KGEL---D---E---------L-ER--
Score=10.30
>Q9SYB8_AT1G51160_vs_AT1G51160_Pool_4_Pep208
LYVEYVVKNPIYSPG---SPI-KSELFNTAL--DQY-V----
*
| | || | || | |
*
--------------GLLFS--LKS-L--TA-KMD--PVNADK
Score=10.30
>Q9S7V6_AT3G07790_vs_AT3G07790_Pool_6_Pep202
MFLSPGHSPRQIS--SPS----P-S--SY-SDDTLRST-
*
|| || | | | | |
*
--------PR---GASP-GAVTPKSVRS-IS----R--F
Score=10.20
>Q9S7V6_AT3G07790_vs_AT3G07790_Pool_6_Pep202
MFLSPGHSPRQIS--SPS----P-S--SY-SDDTLRSTP-
*
|| || | | | | |
*
--------PR---GASP-GAVTPKSVRS-IS----R---F
Score=10.10
>Q9C8E6_AT1G42550_vs_AT1G42550_Pool_2_Pep155
SR--PKLEVEEEENVTQS--N---RIVK--KPEESSSG-SG-
*
| || | | | | | |
*
S-SKPK-------N----FANSFGR--KQSK-------TS-F
Score=9.90
>Q8RYE2_AT2G41705_vs_AT2G41705_Pool_5_Pep294
QEQDILH--D---LRA---FNTASVNK-TLPEDITASPLP--
*
| | || | || | |
*
-----L-GKDSQNLR-WVPF-------GTL---I-A----NV
Score=9.90
>Q9C6I8_AT1G50920_vs_AT1G50920_Pool_5_Pep367
DHLN-RFHVAI-PKPRDSIERLPCIPQVV--LE------AK-
*
| | | | | | || |
*
--L-KR----ITP----S---L-------AYLEQIRQHMA-R
Score=9.90
>Q9LZ71_AT5G04550_vs_AT5G04550_Pool_3_Pep889
STKMSDFLS-G-SL-SAE-S----P---KSGPLVAEKHKRFK
*
| | | | | | || |
*
------F--IGRS-HS--VSTILTPVSHKS-----E------
Score=9.90
>P93755_AT2G41900_vs_AT2G41900_Pool_1_Pep904
-SGGGRM---SPRN-VVEPI-SPM---SARVSMLAQCVK--Q
*
| | | || || | |
*
DS-----ALAS---AV----FSP-THKSA--------V-FNQ
Score=9.90
>Q8RYE2_AT2G41705_vs_AT2G41705_Pool_5_Pep294
PE---DITASP--L---P--TKSLLSPEI-NNSGKEEERVLP
*
| | | | | | | | |
*
--LGKD---S-QNLRWVPFGT--L----IAN--------V--
Score=9.90
>Q8RYE2_AT2G41705_vs_AT2G41705_Pool_5_Pep294
SPLPT-K-S--LLSPEINNSGKEEER-VLPKS---LEYI---
*
| | | | | | | | |
*
--L--GKDSQNL-------------RWV-P--FGTL--IANV
Score=9.90
>Q9LS26_AT5G46570_vs_AT5G46570_Pool_5_Pep458
STFGLM-KNSRDGKSYSTN--LAYTP----PEFLRTGR----
*
| || | | | | | |
*
----L-PKN--------T-VIL---PTMLSP--L--G-KACA
Score=9.90
>Q9S7V6_AT3G07790_vs_AT3G07790_Pool_6_Pep202
-RNFTPLDEFDGKT--PR---TPG--V---SGREFHGVEVDA
*
| | | || | | | |
*
PR---------G--ASP-GAVTP-KSVRSIS-R-F-------
Score=9.90
>Q8RXX9_AT3G05200_vs_AT3G05200_Pool_1_Pep945
A-----TG-S--V--RASAVPNSTG-SDSVRAGDRWAFLRNA
*
| | | | | | | | |
*
-WKLNRT-NSLLVLPR--------GGS-S-R---R-------
Score=9.90
>Q8RYE2_AT2G41705_vs_AT2G41705_Pool_5_Pep294
FSRESSVASSL---S--LSRSL--PH---LID-NDVDSESVS
*
| | | | | || | |
*
----------LGKDSQNL-R--WVP-FGTLI-AN------V-
Score=9.90
>Q9SSJ8_AT1G71010_vs_AT1G71010_Pool_6_Pep112
SARHELFSC-KSS-AGSSPHD---SPL-----RNNFSPLGR-
*
| | || || | | |
*
---------PK--NA--SP--TIVSP-KQYKRR--F----RK
Score=9.90
>Q8RYE2_AT2G41705_vs_AT2G41705_Pool_5_Pep294
QAKSFSRESSVASSL---S--LSRSL--PH---LID-NDVDS
*
| | | | | || | |
*
--------------LGKDSQNL-R--WVP-FGTLI-AN-V--
Score=9.90
>Q8RYE2_AT2G41705_vs_AT2G41705_Pool_5_Pep294
KSFSRESSVASSL---S--LSRSL--PH---LID-NDVDSES
*
| | | | | || | |
*
------------LGKDSQNL-R--WVP-FGTLI-AN-V----
Score=9.90
>Q9S9N4_AT1G16010_vs_AT1G16010_Pool_1_Pep126
MWQQENSQL-SRR--------RSR--SFDNAFENSSPDYLPF-
*
||| ||| | |
*
---------DSRRLDKSLSIARSRHDS---A-----------R
Score=9.70
>Q9S9N4_AT1G16010_vs_AT1G16010_Pool_1_Pep126
GEMWQQENSQL-SRR--------RSR--SFDNAFENSSPDYL-
*
||| ||| | |
*
-----------DSRRLDKSLSIARSRHDS---A---------R
Score=9.70
>Q9LZ71_AT5G04550_vs_AT5G04550_Pool_3_Pep889
RF-GRELNAKALQECTS---SKT-L-------EKCLDTDN
*
| || | | | | |
*
-FIGR-----------SHSVS-TILTPVSHKSE-------
Score=9.60
>F4HV50_AT1G47900_vs_AT1G47900_Pool_4_Pep561
-------------QPEQMRSPQTRNESYSEEEELGTTTTSVPKN
*
|||||||
*
IFVLGKQLKSFRPQPEQMRS------------------------
Score=9.50
>Q9FG29_AT5G06780_vs_AT5G06780_Pool_7_Pep786
-------------FSASRKKQKTFQSYPSIGSTRSKSFNNRVVS
*
|||||||
*
VRHQSLDVHPSPTFSASRKK------------------------
Score=9.50
>Q9LNC4_AT1G06230_vs_AT1G06230_Pool_8_Pep337
ED-GDTLV-VD-KNPIEVS-S---EEDV----HVIDADNLIK
*
| | | || | | | |
*
--AG-T--KV-FKN-----CSALLE---RLMKH--------K
Score=9.50
>Q9LZ71_AT5G04550_vs_AT5G04550_Pool_3_Pep889
WRF-GRELNAKALQECTS---SKT-L-------EKCLDTDN
*
| || | | | | |
*
--FIGR-----------SHSVS-TILTPVSHKSE-------
Score=9.50
>P93755_AT2G41900_vs_AT2G41900_Pool_1_Pep904
WGMS-SEALGKLR-S---SSSFDGDEPDV---SW-V--QSLV
*
| || | | | | | |
*
----DS-AL----ASAVFS-------P--THKS-AVFNQ---
Score=9.50
>Q9LJD8_AT3G13530_vs_AT3G13530_Pool_8_Pep310
Y------MKEATASSE--KDDEGSQDAAESLSGE--NVG-IS
*
| || | | | | | |
*
-QVLVKQM--AT--S-LLK-------A---L---HIN--TI-
Score=9.50
>F4K482_AT5G20320_vs_AT5G20320_Pool_4_Pep856
AATHKF-LPPPLTMPYSE--IGDD--LRSLDFD-----HAD-
*
| | | || | || |
*
----K-GL--------S-KDIG--SSL-SL---LPSIMH--R
Score=9.50
>Q8RXX9_AT3G05200_vs_AT3G05200_Pool_1_Pep945
GSV----RA--SA--V-PNST--GSDSVRAGDRWAFLRNASF
*
| | | | || | | |
*
---WKLNR-TNS-LLVLP---RGGS-S-R---R---------
Score=9.50
>Q9S7V6_AT3G07790_vs_AT3G07790_Pool_6_Pep202
TFLRNFTPLDEFD-GKT--PR---TPG--V---SGREFHGVE
*
| | | || | | | |
*
-------P-----RG--ASP-GAVTP-KSVRSIS-R-F----
Score=9.50
>O82302_AT2G35350_vs_AT2G35350_Pool_2_Pep639
ALPLQ------PG-P-DRSGLFM-SGPIERGAT-SGPLDPP-
*
| | || | | | | |
*
-----SNRFISP-FPSDR---F-VS-P-----TAS------F
Score=9.50
>Q8RYE2_AT2G41705_vs_AT2G41705_Pool_5_Pep294
NTASVN--KTLPEDITASP--L---P--TKSLLSPEI-NNS-
*
| | | | | | | | |
*
------LGK----D---S-QNLRWVPFGT--L----IAN--V
Score=9.50
>Q9C8E6_AT1G42550_vs_AT1G42550_Pool_2_Pep155
LYQ--KPQVSVG-NRRT--NSLALP--R--SSVPSLV-TSA-
*
|| | || | | ||
*
---SSKP-----KN---FANS----FGRKQS------KTS-F
Score=9.50
>Q9LT96_AT5G49770_vs_AT5G49770_Pool_5_Pep385
VMLELL-T------G--KSPIDRGS---YVVKEVKKKMDKSRN
*
|| | | | | ||
*
----LLDTTIIQNSGNLK-----G-FEKYV-------------
Score=9.30
>Q9LT96_AT5G49770_vs_AT5G49770_Pool_5_Pep385
VMLELL-T------G--KSPIDRGS---YVVKEVKKKMDKSRN
*
|| | | | | ||
*
----LLDTTIIQNSGNLK-----G-FEKYV-------------
Score=9.30
>F4I9T6_AT1G58250_vs_AT1G58250_Pool_8_Pep885
K----ESCPETHQGEM--SR-SSASPGRNL--PSSPSHSI---
*
| || || | | |
*
KLSSLES---------LISRHS-------LKVP-------VRA
Score=9.30
>Q94JV2_AT3G27050_vs_AT3G27050_Pool_7_Pep242
--LQ-------EQQLEM--LKYMRKFSLDDQSAILQKLQKQL-
*
|| || | | | |
*
SSLQSSGMLTKEQ---MVYL-----F--D-------------R
Score=9.30
>Q9SZI4_AT4G26130_vs_AT4G26130_Pool_1_Pep412
FINKFKQQLKLQRLD--S-----FLRYREMLK----ND-
*
| ||| | | | |
*
--------L-LQR--VKSINMPYF-------KFPQHN-S
Score=9.30
>Q9S7V6_AT3G07790_vs_AT3G07790_Pool_6_Pep202
MFLSP-GH-SPRQISS----P-SP--S-S--
*
| | || | | | |
*
----PRG-ASP-----GAVTPKS-VRSISRF
Score=9.30
>Q8L7W3_AT2G29210_vs_AT2G29210_Pool_2_Pep912
EERRGGKEKHKKQE--LS-DTSEGEVEARPK------IK-K--
*
|| | | | || |
*
--------------ANLSCD-S--------KDTIRHQIKDKNR
Score=9.30
>Q9SYB8_AT1G51160_vs_AT1G51160_Pool_4_Pep208
IY----SLYVEYVVKNPIYSPGSPIKSELFNT-------ALD-
*
|| || | | | |
*
--GLLFSL-----------------KS-L--TAKMDPVNA-DK
Score=9.30
>Q9LNC4_AT1G06230_vs_AT1G06230_Pool_8_Pep337
D-GDTLV-VD-KNPIEVS-S---EEDV----HVIDADNLIKE
*
| | | || | | | |
*
-AG-T--KV-FKN-----CSALLE---RLMKH--------K-
Score=9.10
>F4JNE2_AT4G17140_vs_AT4G17140_Pool_2_Pep767
YRAS-G-SAPIAGLSD--TSSDSE---ES--ETEQKD-GFD-
*
| | | | | || | |
*
--A-FGVS----G---VVT-----KPVESARE-----NG--I
Score=9.10
>F4JNE2_AT4G17140_vs_AT4G17140_Pool_2_Pep767
RAS-G-SAPIAGLSD--TSSDSE---ES--ETEQKD-GFDL-
*
| | | | | || | |
*
-A-FGVS----G---VVT-----KPVESARE-----NG---I
Score=9.10
>F4JNE2_AT4G17140_vs_AT4G17140_Pool_2_Pep767
VYRAS-G-SAPIAGLSD--TSSDSE---ES--ETEQKD-GF-
*
| | | | | || | |
*
---A-FGVS----G---VVT-----KPVESARE-----NG-I
Score=9.10
>Q9CAW9_AT3G11590_vs_AT3G11590_Pool_7_Pep846
HC--GSKT--GKVSAPA--PVSA---RKLAATLWEMNEMP--
*
| | | | || | | |
*
--VVG-K-RGG--S---TTPV--PTWR-L---------M-GR
Score=9.10
>Q9SFB6_AT3G07980_vs_AT3G07980_Pool_8_Pep310
R--L----A-SISGDALILDGQTPR-ARSGQLDPN--NP-IF
*
| | | | | | | | |
*
-QVLVKQMATS-----L-L------KA----L---HIN-TI-
Score=9.10
>Q8RXX9_AT3G05200_vs_AT3G05200_Pool_1_Pep945
G-----T-S--VKST---GASGSTSGSVRLPV-
*
| | | | || | |
*
-WKLNRTNSLLV---LPRG--GS---S-R---R
Score=9.10
>Q9SFB6_AT3G07980_vs_AT3G07980_Pool_8_Pep310
QKGEDG-LRKAVK---TPSSFGGNEL-------TRFSDPPGD-
*
| | || | | | |
*
Q-----VL---VKQMAT-S------LLKALHINT--------I
Score=8.90
>F4I9T6_AT1G58250_vs_AT1G58250_Pool_8_Pep885
VLRK-----STQDALIDRVPSGKDHKRYEKH------RDEGF-
*
| | || | | | |
*
---KLSSLES----LI----S-----R---HSLKVPVR----A
Score=8.90
>Q8W4N1_AT3G10980_vs_AT3G10980_Pool_5_Pep867
-GLGSS---------PKNISGASSPSPSRFWKEA-HSPN-VQT
*
|| || || | |
*
NGL---FTLMCLYQHPK-----------RF----YH---LV--
Score=8.90
>Q9LJD8_AT3G13530_vs_AT3G13530_Pool_8_Pep310
TKLRATIAQ---KQMEGE-TGHSNDGGDLFRLMMG--------
*
| ||| | | | |
*
--------QVLVKQM---AT--S-----L--L---KALHINTI
Score=8.90
>Q9SFB6_AT3G07980_vs_AT3G07980_Pool_8_Pep310
TKLRARIAQ---KQMEGE-TGHSQDGGDLFRLMMG--------
*
| ||| | | | |
*
--------QVLVKQM---AT--S-----L--L---KALHINTI
Score=8.90
>Q8L7W3_AT2G29210_vs_AT2G29210_Pool_2_Pep912
RGGKEKHKKQE--LS-DTSEGEVEARPK------IK-KGEE--
*
|| | | | || |
*
-----------ANLSCD-S--------KDTIRHQIKDK---NR
Score=8.90
>Q8RWZ5_AT4G32300_vs_AT4G32300_Pool_4_Pep396
-------LLELIGGRKNYDPSETSEKCHFPS--FAF--KKME-
*
|| | | | | | |
*
GVVTSSSLL---G---N-------------SWRF-FDQK---Q
Score=8.90
>Q9SII6_AT2G17220_vs_AT2G17220_Pool_4_Pep954
IF----SLAELRAS-----TRNFRSENVL-GEGGFGKVFK--G
*
| || || | | |
*
--KLGPS-----ASQSHITTR------V-MG---------THG
Score=8.90
>Q9SRT3_AT3G07330_vs_AT3G07330_Pool_3_Pep896
------YAESGSL--VESTTIQ----RSSSDSGLTELSKLGAA
*
| | | | ||| |
*
FKFDSSY-E----WVV--T---KKLGRSS------E-------
Score=8.90
>A0A1P8BBC1_AT5G45300_vs_AT5G45300_Pool_5_Pep969
QQPNHV------VQFPTRSIESPLSSSTLKNCA------KAAI
*
| | | | ||| |
*
---N--RDGYSLV-F-----E------TLK---KYSVTVK---
Score=8.90
>P35510_AT2G37040_vs_AT2G37040_Pool_5_Pep752
LQKELIRFL-NA----------GIFGSTKE-TSHTLPHSATRA
*
| | || ||| |
*
---------MN-KGTDSYGVTTG-FG----ATSH-------R-
Score=8.90
>Q8L7W3_AT2G29210_vs_AT2G29210_Pool_2_Pep912
RRGGKEKHKKQE--LS-DTSEGEVEARPK------IK-KGE--
*
|| | | | || |
*
------------ANLSCD-S--------KDTIRHQIKDK--NR
Score=8.90
>Q8W4N1_AT3G10980_vs_AT3G10980_Pool_5_Pep867
RF-GLGSS---------PKNISGASSPSPSRFWKEA-HSPN-V
*
|| || || | |
*
--NGL---FTLMCLYQHPK-----------RF----YH---LV
Score=8.90
>Q9C6I8_AT1G50920_vs_AT1G50920_Pool_5_Pep367
DKDKKYTT-KRMGRELSAMGLD--PSS-A--------MDRARS
*
|| | | | | ||
*
--------LKR-----------ITP-SLAYLEQIRQHM--AR-
Score=8.90
>Q9S7V6_AT3G07790_vs_AT3G07790_Pool_6_Pep202
MFLSPGHSPRQIS--SPS----P-S--SY-SDD--
*
|| || | | | |
*
--------PR---GASP-GAVTPKSVRS-IS--RF
Score=8.90
>Q9ZR72_AT2G36910_vs_AT2G36910_Pool_8_Pep322
RKSSARPSSARNS----VSSPI-MTRNSSYGRSPYS-------
*
| | || | | | |
*
-------------THTQV---IGMT---S-G-S--SSRVKEDD
Score=8.90
>Q0WQ75_AT4G02030_vs_AT4G02030_Pool_2_Pep984
QVLPQGTF-RKHKRTDSNGSNTTTSS---RSN----T----LH
*
| || | || | |
*
--------AR------SN-------SQRARS-QLFETHLAKL-
Score=8.90
>Q9SGP2_AT1G28440_vs_AT1G28440_Pool_5_Pep676
-ED-S---L---HKIRDDKDGKLTPYYNEDTSDQG-SIA---
*
| | | | || | |
*
ME-RSKWTLMSFH--------KL-----------GFS--EHE
Score=8.60
>F4JNE2_AT4G17140_vs_AT4G17140_Pool_2_Pep767
--GAVYRASGSA----PIAGLSDTSSDSE-ES--ETEQKD---
*
| | || | || |
*
AFG-V---SG--VVTKP------------VESARE-----NGI
Score=8.50
>Q8L7W3_AT2G29210_vs_AT2G29210_Pool_2_Pep912
--L---SEK---RSVHRHHGSQMSPVE----NSEGRSRPVSSK
*
| | | | | | | |
*
ANLSCDS-KDTIR--H-----Q-----IKDKN---R-------
Score=8.50
>Q9LS26_AT5G46570_vs_AT5G46570_Pool_5_Pep458
CLHS-KTAN---LP---SSDDPS-----APNKPESVNGDQVDQ
*
| | | || | | |
*
-L--PK--NTVILPTMLS---P-LGKACA--------------
Score=8.50
>Q9SFB6_AT3G07980_vs_AT3G07980_Pool_8_Pep310
SQKGEDG-LRKAVK---TPSSFGGNEL-------TRFSDPPG-
*
| | || | | | |
*
-Q-----VL---VKQMAT-S------LLKALHINT-------I
Score=8.50
>F4JNE2_AT4G17140_vs_AT4G17140_Pool_2_Pep767
FEDAESR---S-----P-E--RLDPTSSE-GEEKFYEAPEILV
*
| | | | | | | |
*
---A---FGVSGVVTKPVESAR------ENG---------I--
Score=8.50
>F4JNE2_AT4G17140_vs_AT4G17140_Pool_2_Pep767
EDAESR---S-----P-E--RLDPTSSE-GEEKFYEAPEILVD
*
| | | | | | | |
*
--A---FGVSGVVTKPVESAR------ENG---------I---
Score=8.50
>O65359_AT5G26980_vs_AT5G26980_Pool_7_Pep75
KYRNSLRSVRAP-----LSSSS--LTGTR---SGGVGPVIE--
*
|| | | | | | |
*
----SL----A-TDLQLL---SMEL---RKKQS--------TY
Score=8.50
>O65359_AT5G26980_vs_AT5G26980_Pool_7_Pep75
YRNSLRSVRAP-----LSSSS--LTGTR---SGGVGPVIEM--
*
|| | | | | | |
*
---SL----A-TDLQLL---SMEL---RKKQS---------TY
Score=8.50
>Q9C551_AT1G31970_vs_AT1G31970_Pool_4_Pep120
Q---KQELPV--SGEP--LAVES---P--MTNKKKKKSKKNKH
*
| || || | | |
*
-GIAK-----TGSG--KTLA---FGIPAIM------------H
Score=8.50
>Q9S7U9_AT4G29810_vs_AT4G29810_Pool_2_Pep665
HPFLNKYDYSGINL--A---SYFTDAGSPL-ATLGN-----L-
*
| | | || | | |
*
-----K---S----VKAIPDSY-------LSA----IFRQVLQ
Score=8.50
>Q9S7V6_AT3G07790_vs_AT3G07790_Pool_6_Pep202
EGKTQTP-G-STFLRNFTPLDEFDGK--TP-------RTPGV-
*
| | | | | || |
*
------PRGAS-------P-----G-AVTPKSVRSISR----F
Score=8.50
>O65359_AT5G26980_vs_AT5G26980_Pool_7_Pep75
FRKYRNSLRSVRAP-----LSSSS--LTGTR---SGGVGPV--
*
|| | | | | | |
*
------SL----A-TDLQLL---SMEL---RKKQS------TY
Score=8.50
>P11832_AT1G77760_vs_AT1G77760_Pool_7_Pep437
TMNGVAHAFKPPL---VPSPRS-FDRHRHQ-NQTLD-------
*
| | | | | | | |
*
T-----------LKKSV-S--SPF------MN-T--ASKMYSI
Score=8.50
>Q8RWZ5_AT4G32300_vs_AT4G32300_Pool_4_Pep396
-------LELIGGRKNYDPSETSEKCHFPS--FAF--KKMEE-
*
| | | | | | | |
*
GVVTSSSL-L-G---N-------------SWRF-FDQK----Q
Score=8.50
>Q9LVQ4_AT5G55860_vs_AT5G55860_Pool_1_Pep678
KS----MSEKT-NAARNSTSSE-SGSQSITLSQEEF--K----
*
| | | || | | |
*
-SKKVLM----PN---------LSG---I------FNRKKNQV
Score=8.50
>Q9SRT3_AT3G07330_vs_AT3G07330_Pool_3_Pep896
AE----SGSL----VESTTIQ----RSSSDSGLTELSKLGAAK
*
| | | | ||| |
*
--FKFDS-S-YEWVV--T---KKLGRSS------E--------
Score=8.50
>Q9SRT3_AT3G07330_vs_AT3G07330_Pool_3_Pep896
E----SGSL----VESTTIQ----RSSSDSGLTELSKLGAAKK
*
| | | | ||| |
*
-FKFDS-S-YEWVV--T---KKLGRSS------E---------
Score=8.50
>P93755_AT2G41900_vs_AT2G41900_Pool_1_Pep904
GRM-SPRNVVEPISPM---SARV------SMLAQCVKQQQ--Q
*
| || | | | | |
*
---DS-----------ALASA-VFSPTHKS--A--V----FNQ
Score=8.50
>Q9LJD8_AT3G13530_vs_AT3G13530_Pool_8_Pep310
SEKDDEGSQDAAES-LSGENVGISK---TDSKS--K-L-----
*
| | | | | | | |
*
--------Q-----VL----V---KQMAT---SLLKALHINTI
Score=8.50
>Q9LZ71_AT5G04550_vs_AT5G04550_Pool_3_Pep889
GPL-IGMGKNNKKMGQTPERPSIS-SVKKQ---L-----KA--
*
|| | | || | |
*
---FIG-------------R---SHSV---STILTPVSHK-SE
Score=8.50
>Q9SII6_AT2G17220_vs_AT2G17220_Pool_4_Pep954
SIRQQQ--GHYRPQQLS-SFRPRQNVS----RA----H-
*
| | | | | | | |
*
------KLG---P---SAS----Q--SHITTR-VMGTHG
Score=8.50
>Q9SII6_AT2G17220_vs_AT2G17220_Pool_4_Pep954
PSIRQQQ--GHYRPQQLS-SFRPRQNVS----RA----H-
*
| | | | | | | |
*
-------KLG---P---SAS----Q--SHITTR-VMGTHG
Score=8.40
>Q9C533_AT1G69420_vs_AT1G69420_Pool_4_Pep913
----QPV-------ARRENPFVGL--EASSSFGSSGRRMFPTKY
*
||| || | |
*
KKKPQPVKISPWTLAR-------LNAE-----------------
Score=8.30
>Q9S7U9_AT4G29810_vs_AT4G29810_Pool_2_Pep665
DY-SGINL--A---SYFTDAGSPLATLGNLSGT--FS--V--
*
| | || || | |
*
--KS----VKAIPDSY-------------LS--AIF-RQVLQ
Score=8.20
>Q9LJD8_AT3G13530_vs_AT3G13530_Pool_8_Pep310
H-VGKELSIPVD-Q--TS-----HSFGRKGEERG---IRKAVK
*
| | | | || | |
*
-QV---L---V-KQMATSLLKALH----------INTI-----
Score=8.10
>P56820_AT4G20980_vs_AT4G20980_Pool_3_Pep281
ADWTRNL----S----NPSARP-NTGSKS--DPSAVFDFSAF-
*
| | | | | | ||
*
-D----LNNQRSFLTLN--A--LN-----EFDP---------K
Score=8.10
>Q9FKV6_AT5G44320_vs_AT5G44320_Pool_3_Pep281
ADWTRALSNPSA--RPHTGSKSDPSAIFDFS----A---F---
*
| | | | | | | |
*
-D----L-N---NQR----S---------F-LTLNALNEFDPK
Score=8.10
>O82302_AT2G35350_vs_AT2G35350_Pool_2_Pep639
AT-----SGPLDP-PAGEIS-R--SN---SAGVHFSAPLGGVY
*
| | | | | | | |
*
--SNRFIS----PFP----SDRFVS-PTAS----F--------
Score=8.10
>Q9LM33_AT1G18150_vs_AT1G18150_Pool_1_Pep49
AS-TLESEEA----DNGGGYS-A----RNLMKSASISGSKC--
*
| | | | | | | |
*
A-PT-----AIFWTD----Y-VATRWYR-----A-------PE
Score=8.10
>Q9S7U9_AT4G29810_vs_AT4G29810_Pool_2_Pep665
LNKYDYSGINL--A---SYFTDAGSPL-AT-----LGNLSGT-
*
| | | || | | |
*
--K---S----VKAIPDSY-------LSA-IFRQVL------Q
Score=8.10
>Q9ZR72_AT2G36910_vs_AT2G36910_Pool_8_Pep322
ETA------M-SNARK-SSARPSSARNSVSSPIMTRNSS----
*
| | | | || | |
*
-T-HTQVIGMTS----GS----SS-R--V----------KEDD
Score=8.10
>F4I9T6_AT1G58250_vs_AT1G58250_Pool_8_Pep885
--SCPETHQGEMSRS--SASPGRNLPSSP-S-HSI-KI-----
*
| | | | | || |
*
KLS-----------SLES------L----ISRHS-LK-VPVRA
Score=8.10
>Q8L7W3_AT2G29210_vs_AT2G29210_Pool_2_Pep912
SPVAR-LR-----DPTGARLPSPSIEQRLPSPPVA-Q-----R
*
| | | | | | | |
*
---A-NL-SCDSKD-T--------I--R-------HQIKDKNR
Score=8.10
>Q9FMZ0_AT5G42750_vs_AT5G42750_Pool_7_Pep706
Q-KRGNGTQFWNRRQTSSY----SFSSSLM-GPN------GNS
*
| | || || | |
*
-VK----T-----------KPIKSF--SL-FG--LSKWRKG--
Score=8.10
>Q9FMZ0_AT5G42750_vs_AT5G42750_Pool_7_Pep706
GNG--TQFWNRRQTSSY----SFSSSLMGPN-GN-SKTM----
*
| || || | ||
*
---VKT-----------KPIKSF--SL----FG-LSK--WRKG
Score=8.10
>Q9LJD8_AT3G13530_vs_AT3G13530_Pool_8_Pep310
DSKSKLP--LVGVSSFRSEKDQS--TPSDLGEEG-------T-
*
|| | | | | | |
*
-------QVLV--------K-Q-MAT-S-L----LKALHINTI
Score=8.10
>Q9LVQ4_AT5G55860_vs_AT5G55860_Pool_1_Pep678
MSEKT-----NAARNSTSSE-SGSQSITLSQEEF--KSL----
*
| | | || | | |
*
-S-K-KVLMPN---------LSG---I------FNRK--KNQV
Score=8.10
>Q9LVQ4_AT5G55860_vs_AT5G55860_Pool_1_Pep678
E-KT-----NAARNSTSSE-SGSQSITLSQEEF--KSLSK---
*
| | || | | | |
*
-SK-KVLMPN---------LSG---I------FNRK---KNQV
Score=8.10
>Q6NM69_AT5G46870_vs_AT5G46870_Pool_8_Pep283
ALASIESLKESNKSSSPTRED-VS------V---F-RKAEDV-
*
| | | | | | | |
*
--------K--N------R--YV-LTGATWVTGAFNR----VS
Score=8.10
>Q9SSJ8_AT1G71010_vs_AT1G71010_Pool_6_Pep112
CG-KQLL--SPSSDNYQDSSD-IESGSVSA------RHELF--
*
| || | || | |
*
--PK---NASP----------TI----VS-PKQYKRR---FRK
Score=8.10
>Q9C533_AT1G69420_vs_AT1G69420_Pool_4_Pep913
-----PV-------ARRENPFVGLE-ASSSFGSSGRRMFPTKYE
*
|| || | | |
*
KKKPQPVKISPWTLAR-------L-NA----------------E
Score=7.90
>F4I9T6_AT1G58250_vs_AT1G58250_Pool_8_Pep885
GEM--SRS--SASPGRNLPSSP-S-HSI-KIEKSDDIG-----
*
| | | | | || |
*
---KLS-SLES------L----ISRHS-LK--------VPVRA
Score=7.70
>F4I9T6_AT1G58250_vs_AT1G58250_Pool_8_Pep885
EM--SRS--SASPGRNLPSSP-S-HSI-KIEKSDDIGT-----
*
| | | | | || |
*
--KLS-SLES------L----ISRHS-LK---------VPVRA
Score=7.70
>Q8L7W3_AT2G29210_vs_AT2G29210_Pool_2_Pep912
TGAR-LPSP--S---IEQRLPSPPVA-Q-----RLPSPPPRRA
*
| | | | | | | |
*
--A-NL-S-CDSKDTI--R-------HQIKDKNR---------
Score=7.70
>Q9C8E6_AT1G42550_vs_AT1G42550_Pool_2_Pep155
EDLTVS-KPR---ARRL-SLSPW--R--SRPKLEVEEEEN---
*
| || | | | | |
*
-----SSKP-KNFA---NS----FGRKQS--K--------TSF
Score=7.70
>Q9SFB6_AT3G07980_vs_AT3G07980_Pool_8_Pep310
S----KT-M-T---KKVMA--IERVAS-TCGIASQTASGVLSG
*
| | | | | | | |
*
-QVLVK-QMATSLLK---ALHI-----NT--I-----------
Score=7.70
>Q9C6I8_AT1G50920_vs_AT1G50920_Pool_5_Pep367
-KQRVR---SKSR-AMS----ISRSQS---RPPAHEVVPGEGF
*
| | | | | | | |
*
LK---RITPS---LA--YLEQI-R-Q-HMAR------------
Score=7.70
>Q9LUM0_AT3G14270_vs_AT3G14270_Pool_4_Pep161
SIST---VPGFTVS-T--Y-E---KSPTMLSCAEPQRANSV--
*
| | | | | | | |
*
----GKKV----V-KTLMYFEHCPK-P--L-----------GF
Score=7.70
>Q9S7U9_AT4G29810_vs_AT4G29810_Pool_2_Pep665
--V-AGEQSITKF----LTQSGT--FKDGDLR-VNKDGVRI--
*
| | | | | | | |
*
KSVKA----I---PDSYL--S--AIF-----RQV-------LQ
Score=7.70
>F4JNE2_AT4G17140_vs_AT4G17140_Pool_2_Pep767
APIA-GL-SD---TSSDSE---ES--ETEQKDGFDLSNLES--
*
| | | | || | |
*
---AFG-VS-GVVT-----KPVESARE----------N---GI
Score=7.70
>P93755_AT2G41900_vs_AT2G41900_Pool_1_Pep904
QHQFR-S-L-SSRELRTNSSPI-VG-SP-----V-NNNTWSS-
*
| | | | || | |
*
-----DSALAS-----------AV-FSPTHKSAVFN------Q
Score=7.70
>P93755_AT2G41900_vs_AT2G41900_Pool_1_Pep904
HQFR-S-L-SSRELRTNSSPI-VG-SP-----V-NNNTWSSK-
*
| | | | || | |
*
----DSALAS-----------AV-FSPTHKSAVFN-------Q
Score=7.70
>Q8RXX9_AT3G05200_vs_AT3G05200_Pool_1_Pep945
GSSRRGKPIDRSRARSDRW-LF-RKTP-SFLW----R--S---
*
| | | | | | | |
*
------------------WKL-NR-T-NS-L-LVLPRGGSSRR
Score=7.70
>Q8W4N1_AT3G10980_vs_AT3G10980_Pool_5_Pep867
-GKPRRWSISALPDASSRFQ-L--LKFGS---PSAK-FK----
*
| | | | | | | |
*
NG---------L------F-TLMCL----YQHP--KRF-YHLV
Score=7.70
>Q9S7U9_AT4G29810_vs_AT4G29810_Pool_2_Pep665
-----IPVAGEQ-SITKF-LTQSGT--FKDGDLRVNKDG-V--
*
|| | | | | | |
*
KSVKAIP-----DS----YL--S--AIF-----R-----QVLQ
Score=7.70
>Q9SSJ8_AT1G71010_vs_AT1G71010_Pool_6_Pep112
VSARHELFSC-KSS-AGSSPHD---SPL-----RNNFSPLG--
*
| | || || | |
*
----------PK--NA--SP--TIVSP-KQYKRR--F----RK
Score=7.70
>F4JNE2_AT4G17140_vs_AT4G17140_Pool_2_Pep767
KAIIKSRELSSSS---S-VSDDKKLV-KH---SI---NFSK-I
*
| | | | | | | |
*
-A-----------FGVSGV------VTK-PVES-AREN---GI
Score=7.70
>F4JNE2_AT4G17140_vs_AT4G17140_Pool_2_Pep767
QRHVYFAWNEAD-GRD-SK---TYKNKAIIK---S-RELS---
*
| | | | | | ||
*
----------A-FG--VS-GVVT-------KPVESARE--NGI
Score=7.70
>Q8W4N1_AT3G10980_vs_AT3G10980_Pool_5_Pep867
D-GKPRRWSISALPDASSRFQ-L--LKFGS---PSAK-F----
*
| | | | | | | |
*
-NG---------L------F-TLMCL----YQHP--KRFYHLV
Score=7.70
>Q9LUM0_AT3G14270_vs_AT3G14270_Pool_4_Pep161
TVALPD--KSTSIERSISTVPGFTVS-T--Y-E---KSPT---
*
| | | | | | | |
*
------GKK----------V----V-KTLMYFEHCPK-P-LGF
Score=7.70
>Q9SSJ8_AT1G71010_vs_AT1G71010_Pool_6_Pep112
G-KQLL--SPSSDNYQDSSD-IESGSVSA------RHELFS--
*
| || | || | |
*
-PK---NASP----------TI----VS-PKQYKRR---F-RK
Score=7.70
>Q8RYE2_AT2G41705_vs_AT2G41705_Pool_5_Pep294
EPYQAKSFSRESSVASSL---S--LSRSL--PH---LID-ND-
*
| | | | | || |
*
-----------------LGKDSQNL-R--WVP-FGTLI-AN-V
Score=7.70
>Q9LR04_AT1G75640_vs_AT1G75640_Pool_5_Pep370
----------GCRVGPAISLSADPTS---PTSPAATAVS
*
|| | | | | |
*
LKSLSVLNISGC--G----L----T-GRIP-------V-
Score=7.60
>Q8RXX9_AT3G05200_vs_AT3G05200_Pool_1_Pep945
GVPVDL-K--RVKFSRSHTTGH-S--VVQ-P-GECTE----RF
*
| | | | | | | |
*
------WKLNR-------T---NSLLV--LPRG----GSSRR-
Score=7.30
>Q8RXX9_AT3G05200_vs_AT3G05200_Pool_1_Pep945
VPVDL-K--RVKFSRSHTTGH-S--VVQ-P-GECTE----RFT
*
| | | | | | | |
*
-----WKLNR-------T---NSLLV--LPRG----GSSRR--
Score=7.30
>Q9C8E6_AT1G42550_vs_AT1G42550_Pool_2_Pep155
SMM-KDE------SD-GGDGETESQRLDEEE-Q--TVTKE-FL
*
| | | | | | | |
*
S--SK--PKNFANS-FG--------R-----KQSKT----SF-
Score=7.30
>Q9LJD8_AT3G13530_vs_AT3G13530_Pool_8_Pep310
------MARQMTSSQFHKS--KT-LD--NKYM--
*
|| | | | | |
*
QVLVKQMA---T------SLLK-AL-HIN---TI
Score=7.30
>Q8L7W3_AT2G29210_vs_AT2G29210_Pool_2_Pep912
RGRKHQRERRSPGR--LSEEQ-D-----RV-QNS-KLL-K-RT
*
|| | | | | | |
*
--------------ANLS---CDSKDTIR-HQ--IK--DKNR-
Score=7.30
>O04200_AT2G39970_vs_AT2G39970_Pool_2_Pep540
-Q-----THRKM-TKDQTAAPESPSSNAE-----ALVAVEPRP-
*
| | | || ||
*
MQFMLYET---MLTK--------------LKKKRAL-------K
Score=7.10
>Q9SSJ8_AT1G71010_vs_AT1G71010_Pool_6_Pep112
-KEYKEWIVNKGLAS----SSSSSNLNN------RESEPSAF--
*
| | || | | |
*
PK-------N---ASPTIVS--------PKQYKRR------FRK
Score=7.10
>B3H653_AT1G28280_vs_AT1G28280_Pool_6_Pep204
P-----L---IP-D-PFDRSGS---SNQSPNELAAEEKAMKERG
*
| | | | | | |
*
PRKPEILSPSI-LDFP-----SLVLS------------------
Score=7.10
>Q9LJD8_AT3G13530_vs_AT3G13530_Pool_8_Pep310
--LIN-----TLYSL------NEATRLASISGGLDGQAPRVRSG
*
| | || | | |
*
QVL--VKQMAT--SLLKALHIN--T----I--------------
Score=7.10
>Q9C9U4_AT1G73670_vs_AT1G73670_Pool_1_Pep49
DIERRTTA--A------VASTLDSPKASQQ----A-EGTENGGG
*
| | || | | |
*
-------APTAIFWTDYVA-T---------RWYRAPE-------
Score=7.10
>Q9XGM1_AT3G58730_vs_AT3G58730_Pool_5_Pep9
ANAK---EFA--------E--EMVLEDISMQRGISINAARNFLV
*
| | | | || |
*
---KPKLE--NTISYIKGELDE--LE-----R------------
Score=7.10
>Q9S7V6_AT3G07790_vs_AT3G07790_Pool_6_Pep202
KK-------ANHHVGDTEGKTQTPG------STFLRNFTPLDEF
*
[truncated: 1,321 more rows]
