# Supplementary material for: Identifying Receptor Kinase Substrates Using an 8000 Peptide Kinase Client Library Enriched for Conserved Phosphorylation Sites
Source: Mol Cell Proteomics. 2025 Feb 7;24(3):100926. doi: 10.1016/j.mcpro.2025.100926 (PMC11952801; doi:10.1016/j.mcpro.2025.100926)
Supplement: Supplemental Table S8 [file mmc8.xlsx]

## Sheet: Sheet1
Supplemental Table S8. Mass spectra of 177 phosphopeptide candidates indentified from GST-P2K1WT-CD screening with the 8000-peptide library.
